# Supplementary material for: Genomic and transcriptomic insights into the ecology and metabolism of benthic archaeal cosmopolitan, Thermoprofundales (MBG-D archaea)
Source: ISME J. 2018 Dec 4;13(4):885–901. doi: 10.1038/s41396-018-0321-8 (PMC6461988; doi:10.1038/s41396-018-0321-8)
Supplement: Supplementary file 2 — Table S1 _Dataset 1 [file 41396_2018_321_MOESM2_ESM.xlsx]

## Sheet: Sheet1
Table S1 | MBG-D Sequence information from SILVA SSU 128 database (8503 sequences, Sheet1) and the statistics of sequence counts from different environment categories (Sheet2)
Accession no.	Reference	Isolation source	Environment category	Salinity	Acid condition	Seep condition
AB019737	Genetic diversity of archaea in deep-sea hydrothermal vent environments	NA	hydrothermal sediment	Saline	non-acidic	non-Seep
AB019738	Genetic diversity of archaea in deep-sea hydrothermal vent environments	NA	hydrothermal sediment	Saline	non-acidic	non-Seep
AB046191	Unidentified archaeon DNA for 16S rRNA, cloneHA06	DNA was extracted from leachate collected from a landfill site	landfill	non-Saline	non-acidic	non-Seep
AB087149	Analysis of the archaeal sub-seafloor community at Suiyo Seamount on the Izu-Bonin Arc	PCR-derived sequence from deep-sea	marine sediment	Saline	non-acidic	non-Seep
AB087150	Analysis of the archaeal sub-seafloor community at Suiyo Seamount on the Izu-Bonin Arc	PCR-derived sequence from deep-sea	marine sediment	Saline	non-acidic	non-Seep
AB094515	Microbial communities associated with geological horizons in coastal subseafloor sediments from the sea of okhotsk	subseafloor sediments from Sea of Okhotsk	marine sediment	Saline	non-acidic	non-Seep
AB094520	Microbial communities associated with geological horizons in coastal subseafloor sediments from the sea of okhotsk	subseafloor sediments from Sea of Okhotsk	marine sediment	Saline	non-acidic	non-Seep
AB094526	Microbial communities associated with geological horizons in coastal subseafloor sediments from the sea of okhotsk	subseafloor sediments from Sea of Okhotsk	marine sediment	Saline	non-acidic	non-Seep
AB094527	Microbial communities associated with geological horizons in coastal subseafloor sediments from the sea of okhotsk	subseafloor sediments from Sea of Okhotsk	marine sediment	Saline	non-acidic	non-Seep
AB094529	Microbial communities associated with geological horizons in coastal subseafloor sediments from the sea of okhotsk	subseafloor sediments from Sea of Okhotsk	marine sediment	Saline	non-acidic	non-Seep
AB094543	Microbial communities associated with geological horizons in coastal subseafloor sediments from the sea of okhotsk	subseafloor sediments from Sea of Okhotsk	marine sediment	Saline	non-acidic	non-Seep
AB094549	Microbial communities associated with geological horizons in coastal subseafloor sediments from the sea of okhotsk	subseafloor sediments from Sea of Okhotsk	marine sediment	Saline	non-acidic	non-Seep
AB107843	Archaeal diversity in paddy soil and marine sediment based on fixed whole-cell DNA extraction method quite differs from those reported by direct DNA extraction method	shallow marine sediment at Tokyo Bay	marine sediment	Saline	non-acidic	non-Seep
AB119574	Methanogenesis as an Important Terminal Electron Accepting Process in Estuarine Sediment at the Mouth of Orikasa River	estuarine sediment	estuarine sediment	Saline	non-acidic	non-Seep
AB119575	Methanogenesis as an Important Terminal Electron Accepting Process in Estuarine Sediment at the Mouth of Orikasa River	estuarine sediment	estuarine sediment	Saline	non-acidic	non-Seep
AB119576	Methanogenesis as an Important Terminal Electron Accepting Process in Estuarine Sediment at the Mouth of Orikasa River	estuarine sediment	estuarine sediment	Saline	non-acidic	non-Seep
AB119577	Methanogenesis as an Important Terminal Electron Accepting Process in Estuarine Sediment at the Mouth of Orikasa River	estuarine sediment	estuarine sediment	Saline	non-acidic	non-Seep
AB119578	Methanogenesis as an Important Terminal Electron Accepting Process in Estuarine Sediment at the Mouth of Orikasa River	estuarine sediment	estuarine sediment	Saline	non-acidic	non-Seep
AB177013	Biogeographical distribution and diversity of microbes in methane hydrate-bearing deep marine sediments on the Pacific Ocean Margin	PCR-derived sequence from subseafloor sediment at the Peru margin (ODP Leg 201)	marine sediment	Saline	non-acidic	Seep
AB177019	Biogeographical distribution and diversity of microbes in methane hydrate-bearing deep marine sediments on the Pacific Ocean Margin	PCR-derived sequence from subseafloor sediment at the Peru margin (ODP Leg 201)	marine sediment	Saline	non-acidic	Seep
AB177030	Biogeographical distribution and diversity of microbes in methane hydrate-bearing deep marine sediments on the Pacific Ocean Margin	PCR-derived sequence from subseafloor sediment at the Peru margin (ODP Leg 201)	marine sediment	Saline	non-acidic	Seep
AB177033	Biogeographical distribution and diversity of microbes in methane hydrate-bearing deep marine sediments on the Pacific Ocean Margin	PCR-derived sequence from subseafloor sediment at the Peru margin (ODP Leg 201)	marine sediment	Saline	non-acidic	Seep
AB177117	Biogeographical distribution and diversity of microbes in methane hydrate-bearing deep marine sediments on the Pacific Ocean Margin	PCR-derived sequence from methane hydrate bearing subseafloor sediment at the Peru margin (ODP Leg 201)	methane seep sediment	Saline	non-acidic	Seep
AB177119	Biogeographical distribution and diversity of microbes in methane hydrate-bearing deep marine sediments on the Pacific Ocean Margin	PCR-derived sequence from methane hydrate bearing subseafloor sediment at the Peru margin (ODP Leg 201)	methane seep sediment	Saline	non-acidic	Seep
AB177121	Biogeographical distribution and diversity of microbes in methane hydrate-bearing deep marine sediments on the Pacific Ocean Margin	PCR-derived sequence from methane hydrate bearing subseafloor sediment at the Peru margin (ODP Leg 201)	methane seep sediment	Saline	non-acidic	Seep
AB177123	Biogeographical distribution and diversity of microbes in methane hydrate-bearing deep marine sediments on the Pacific Ocean Margin	PCR-derived sequence from methane hydrate bearing subseafloor sediment at the Peru margin (ODP Leg 201)	methane seep sediment	Saline	non-acidic	Seep
AB177232	Biogeographical distribution and diversity of microbes in methane hydrate-bearing deep marine sediments on the Pacific Ocean Margin	PCR-derived sequence from methane hydrate bearing subseafloor sediment at the Cascadia margin (ODP Leg 204)	methane seep sediment	Saline	non-acidic	Seep
AB177285	Biogeographical distribution and diversity of microbes in methane hydrate-bearing deep marine sediments on the Pacific Ocean Margin	PCR-derived sequence from methane hydrate bearing subseafloor sediment at the Cascadia margin (ODP Leg 204)	methane seep sediment	Saline	non-acidic	Seep
AB183851	Microbial community in a geothermal aquifer associated with the subsurface of the Great Artesian Basin, Australia	deep aquifer of the Great Artesian Basin	marine sediment	Saline	non-acidic	non-Seep
AB214526	Quantification of mcrA by quantitative fluorescent PCR in sediments from methane seep of the Nankai Trough	Nankai Trough	marine sediment	Saline	non-acidic	Seep
AB301974	Archaeal diversity and distribution along thermal and geochemical gradients in hydrothermal sediments at the Yonaguni Knoll IV hydrothermal field in the Southern Okinawa trough	PCR-derived sequence from hydrothermal sediments from the Yonaguni Knoll IV, the Southern Okinawa Trough	marine hydrothermal vent	Saline	non-acidic	non-Seep
AB302018	Archaeal diversity and distribution along thermal and geochemical gradients in hydrothermal sediments at the Yonaguni Knoll IV hydrothermal field in the Southern Okinawa trough	PCR-derived sequence from hydrothermal sediments from the Yonaguni Knoll IV, the Southern Okinawa Trough	marine hydrothermal vent	Saline	non-acidic	non-Seep
AB302020	Archaeal diversity and distribution along thermal and geochemical gradients in hydrothermal sediments at the Yonaguni Knoll IV hydrothermal field in the Southern Okinawa trough	PCR-derived sequence from hydrothermal sediments from the Yonaguni Knoll IV, the Southern Okinawa Trough	marine hydrothermal vent	Saline	non-acidic	non-Seep
AB302025	Archaeal diversity and distribution along thermal and geochemical gradients in hydrothermal sediments at the Yonaguni Knoll IV hydrothermal field in the Southern Okinawa trough	PCR-derived sequence from hydrothermal sediments from the Yonaguni Knoll IV, the Southern Okinawa Trough	marine hydrothermal vent	Saline	non-acidic	non-Seep
AB302026	Archaeal diversity and distribution along thermal and geochemical gradients in hydrothermal sediments at the Yonaguni Knoll IV hydrothermal field in the Southern Okinawa trough	PCR-derived sequence from hydrothermal sediments from the Yonaguni Knoll IV, the Southern Okinawa Trough	marine hydrothermal vent	Saline	non-acidic	non-Seep
AB355097	Biodiversity of archaea in Manzala lake, Egypt, based on 16S rRNA gene	surface water, Manzallah Lake	lake sediment or column	Saline	non-acidic	non-Seep
AB355103	Biodiversity of archaea in Manzala lake, Egypt, based on 16S rRNA gene	surface water, Manzallah Lake	lake sediment or column	Saline	non-acidic	non-Seep
AB355108	Biodiversity of archaea in Manzala lake, Egypt, based on 16S rRNA gene	sediment, Manzallah Lake	lake sediment or column	Saline	non-acidic	non-Seep
AB355120	Biodiversity of archaea in Manzala lake, Egypt, based on 16S rRNA gene	sediment, Manzallah Lake	lake sediment or column	Saline	non-acidic	non-Seep
AB355121	Biodiversity of archaea in Manzala lake, Egypt, based on 16S rRNA gene	sediment, Manzallah Lake	lake sediment or column	Saline	non-acidic	non-Seep
AB362545	Molecular characterization of potential nitrogen fixation by anaerobic methane-oxidizing archaea in the methane seep sediments at the number 8 Kumano Knoll in the Kumano Basin, offshore of Japan	anoxic methane-seep sediments	methane seep sediment	Saline	non-acidic	Seep
AB362550	Molecular characterization of potential nitrogen fixation by anaerobic methane-oxidizing archaea in the methane seep sediments at the number 8 Kumano Knoll in the Kumano Basin, offshore of Japan	anoxic methane-seep sediments	methane seep sediment	Saline	non-acidic	Seep
AB364321	Subseafloor Microbial Communities in Methane Hydrate-Bearing Sediment at Two Distinct Locations (ODP Leg204) in the Cascadia Margin	PCR-derived sequence from subseafloor sediments at the Cascadia Margin (ODP Leg204)	marine sediment	Saline	non-acidic	Seep
AB364333	Subseafloor Microbial Communities in Methane Hydrate-Bearing Sediment at Two Distinct Locations (ODP Leg204) in the Cascadia Margin	PCR-derived sequence from subseafloor sediments at the Cascadia Margin (ODP Leg204)	marine sediment	Saline	non-acidic	Seep
AB364339	Subseafloor Microbial Communities in Methane Hydrate-Bearing Sediment at Two Distinct Locations (ODP Leg204) in the Cascadia Margin	PCR-derived sequence from subseafloor sediments at the Cascadia Margin (ODP Leg204)	marine sediment	Saline	non-acidic	Seep
AB364344	Subseafloor Microbial Communities in Methane Hydrate-Bearing Sediment at Two Distinct Locations (ODP Leg204) in the Cascadia Margin	PCR-derived sequence from subseafloor sediments at the Cascadia Margin (ODP Leg204)	marine sediment	Saline	non-acidic	Seep
AB364345	Subseafloor Microbial Communities in Methane Hydrate-Bearing Sediment at Two Distinct Locations (ODP Leg204) in the Cascadia Margin	PCR-derived sequence from subseafloor sediments at the Cascadia Margin (ODP Leg204)	marine sediment	Saline	non-acidic	Seep
AB369283	Archaeal diversity and distribution along thermal and geochemical gradients in hydrothermal sediments at the Yonaguni Knoll IV hydrothermal field in the Southern Okinawa trough	PCR-derived sequence from hydrothermal vent	marine hydrothermal vent	Saline	non-acidic	non-Seep
AB426177	Identification of putative benzene-degrading bacteria in methanogenic enrichment cultures	anaerobic benzene degrading enrichment culture which was sampled at lotus field soil	soil	non-Saline	non-acidic	non-Seep
AB426178	Identification of putative benzene-degrading bacteria in methanogenic enrichment cultures	anaerobic benzene degrading enrichment culture which was sampled at lotus field soil	soil	non-Saline	non-acidic	non-Seep
AB426180	Identification of putative benzene-degrading bacteria in methanogenic enrichment cultures	anaerobic benzene degrading enrichment culture which was sampled at lotus field soil	soil	non-Saline	non-acidic	non-Seep
AB426444	Comparison of the microbial diversity in the deep-sea microbial mat sediments associated with active fault between the years 2003 and 2006 at northeastern Japan Sea	deep-sea microbial mat sediment	biomat	Saline	non-acidic	non-Seep
AB426449	Comparison of the microbial diversity in the deep-sea microbial mat sediments associated with active fault between the years 2003 and 2006 at northeastern Japan Sea	deep-sea microbial mat sediment	biomat	Saline	non-acidic	non-Seep
AB426458	Comparison of the microbial diversity in the deep-sea microbial mat sediments associated with active fault between the years 2003 and 2006 at northeastern Japan Sea	deep-sea microbial mat sediment	biomat	Saline	non-acidic	non-Seep
AB433008	Subseafloor microbial communities associated with rapid turbidite deposition in the Gulf of Mexico continental slope (IODP Expedition 308)	PCR-derived sequence from deep subseafloor sediments at the Brazos-Trinity Basin, the Gulf of Mexico (IODP site 1319)	marine sediment	Saline	non-acidic	non-Seep
AB433014	Subseafloor microbial communities associated with rapid turbidite deposition in the Gulf of Mexico continental slope (IODP Expedition 308)	PCR-derived sequence from deep subseafloor sediments at the Brazos-Trinity Basin, the Gulf of Mexico (IODP site 1320)	marine sediment	Saline	non-acidic	non-Seep
AB448810	Subseafloor microbial communities associated with rapid turbidite deposition in the Gulf of Mexico continental slope (IODP Expedition 308)	PCR-derived sequence from deep subseafloor sediments at the Ursa Basin, the Gulf of Mexico (IODP site 1324)	marine sediment	Saline	non-acidic	non-Seep
AB464791	Comparison of microbial communities associated with phase-separation-induced hydrothermal fluids at the Yonaguni Knoll IV hydrothermal field, the Southern Okinawa Trough	Chimney structure at hydrothermal active area in the Yonaguni Knoll IV, Southern Okinawa Trough	marine hydrothermal vent	Saline	non-acidic	non-Seep
AB464792	Comparison of microbial communities associated with phase-separation-induced hydrothermal fluids at the Yonaguni Knoll IV hydrothermal field, the Southern Okinawa Trough	Chimney structure at hydrothermal active area in the Yonaguni Knoll IV, Southern Okinawa Trough	marine hydrothermal vent	Saline	non-acidic	non-Seep
AB464793	Comparison of microbial communities associated with phase-separation-induced hydrothermal fluids at the Yonaguni Knoll IV hydrothermal field, the Southern Okinawa Trough	Chimney structure at hydrothermal active area in the Yonaguni Knoll IV, Southern Okinawa Trough	marine hydrothermal vent	Saline	non-acidic	non-Seep
AB525478	Niche Separation of Methanotrophic Archaea (ANME-1 and -2) in Methane-Seep Sediments of the Eastern Japan Sea Offshore Joetsu	deep-sea methane seep sediment off Joetsu, Japan Sea	marine sediment	Saline	non-acidic	Seep
AB525479	Niche Separation of Methanotrophic Archaea (ANME-1 and -2) in Methane-Seep Sediments of the Eastern Japan Sea Offshore Joetsu	deep-sea methane seep sediment off Joetsu, Japan Sea	marine sediment	Saline	non-acidic	Seep
AB525480	Niche Separation of Methanotrophic Archaea (ANME-1 and -2) in Methane-Seep Sediments of the Eastern Japan Sea Offshore Joetsu	deep-sea methane seep sediment off Joetsu, Japan Sea	marine sediment	Saline	non-acidic	Seep
AB525483	Niche Separation of Methanotrophic Archaea (ANME-1 and -2) in Methane-Seep Sediments of the Eastern Japan Sea Offshore Joetsu	deep-sea methane seep sediment off Joetsu, Japan Sea	marine sediment	Saline	non-acidic	Seep
AB525484	Niche Separation of Methanotrophic Archaea (ANME-1 and -2) in Methane-Seep Sediments of the Eastern Japan Sea Offshore Joetsu	deep-sea methane seep sediment off Joetsu, Japan Sea	marine sediment	Saline	non-acidic	Seep
AB525485	Niche Separation of Methanotrophic Archaea (ANME-1 and -2) in Methane-Seep Sediments of the Eastern Japan Sea Offshore Joetsu	deep-sea methane seep sediment off Joetsu, Japan Sea	marine sediment	Saline	non-acidic	Seep
AB525488	Niche Separation of Methanotrophic Archaea (ANME-1 and -2) in Methane-Seep Sediments of the Eastern Japan Sea Offshore Joetsu	deep-sea methane seep sediment off Joetsu, Japan Sea	marine sediment	Saline	non-acidic	Seep
AB525490	Niche Separation of Methanotrophic Archaea (ANME-1 and -2) in Methane-Seep Sediments of the Eastern Japan Sea Offshore Joetsu	deep-sea methane seep sediment off Joetsu, Japan Sea	marine sediment	Saline	non-acidic	Seep
AB534621	Archaeal and bacterial community structures in the anoxic sediment of Antarctic meromictic lake Nurume-Ike	PCR-derived sequence from anoxic sediment of meromictic lake	lake sediment or column	NA	non-acidic	non-Seep
AB538515	Population dynamics of crenarchaeota and euryarchaeota in the mixing front of river and marine waters	estuary of river	estuarine sediment	Saline	non-acidic	non-Seep
AB540901	Comparative study of archaeal diversity in deep marine subsurface sediments of two methane hydrate fields on the Nankai Trough	subseafloor sediment	marine sediment	Saline	non-acidic	Seep
AB540906	Comparative study of archaeal diversity in deep marine subsurface sediments of two methane hydrate fields on the Nankai Trough	subseafloor sediment	marine sediment	Saline	non-acidic	Seep
AB561584	Deep-sea benthic archaea recycle relic membrane lipids for their growth	deep-sea sediment otained from central part of Sagami Bay	marine sediment	Saline	non-acidic	non-Seep
AB561637	Deep-sea benthic archaea recycle relic membrane lipids for their growth	deep-sea sediment otained from central part of Sagami Bay	marine sediment	Saline	non-acidic	non-Seep
AB598076	Cultivation of methanogenic community from subseafloor sediments using a continuous-flow bioreactor	marine methane seep sediment	marine sediment	Saline	non-acidic	Seep
AB598152	Cultivation of methanogenic community from subseafloor sediments using a continuous-flow bioreactor	subseafloor sediments	marine sediment	Saline	non-acidic	non-Seep
AB598157	Cultivation of methanogenic community from subseafloor sediments using a continuous-flow bioreactor	subseafloor sediments	marine sediment	Saline	non-acidic	non-Seep
AB598158	Cultivation of methanogenic community from subseafloor sediments using a continuous-flow bioreactor	subseafloor sediments	marine sediment	Saline	non-acidic	non-Seep
AB598162	Cultivation of methanogenic community from subseafloor sediments using a continuous-flow bioreactor	subseafloor sediments	marine sediment	Saline	non-acidic	non-Seep
AB598164	Cultivation of methanogenic community from subseafloor sediments using a continuous-flow bioreactor	subseafloor sediments	marine sediment	Saline	non-acidic	non-Seep
AB598169	Cultivation of methanogenic community from subseafloor sediments using a continuous-flow bioreactor	subseafloor sediments	marine sediment	Saline	non-acidic	non-Seep
AB598172	Cultivation of methanogenic community from subseafloor sediments using a continuous-flow bioreactor	subseafloor sediments	marine sediment	Saline	non-acidic	non-Seep
AB598177	Cultivation of methanogenic community from subseafloor sediments using a continuous-flow bioreactor	subseafloor sediments	marine sediment	Saline	non-acidic	non-Seep
AB598212	Cultivation of methanogenic community from subseafloor sediments using a continuous-flow bioreactor	subseafloor sediments	marine sediment	Saline	non-acidic	non-Seep
AB598214	Cultivation of methanogenic community from subseafloor sediments using a continuous-flow bioreactor	subseafloor sediments	marine sediment	Saline	non-acidic	non-Seep
AB598215	Cultivation of methanogenic community from subseafloor sediments using a continuous-flow bioreactor	subseafloor sediments	marine sediment	Saline	non-acidic	non-Seep
AB600444	Prokaryotic Abundance and Community Composition in a Freshwater Iron-Rich Microbial Mat at Circumneutral pH	iron-rich microbial mat	biomat	NA	non-acidic	non-Seep
AB611439	Spatial distribution of viruses associated with planktonic and attached microbial communities in hydrothermal environments	microbial mats on polychaete nests at the Hatoma Knoll in the Okinawa Trough	biomat	Saline	non-acidic	non-Seep
AB611447	Spatial distribution of viruses associated with planktonic and attached microbial communities in hydrothermal environments	microbial mats on polychaete nests at the Hatoma Knoll in the Okinawa Trough	biomat	Saline	non-acidic	non-Seep
AB611604	Spatial distribution of viruses associated with planktonic and attached microbial communities in hydrothermal environments	hydrothermal vent water collected at the main vent site	marine hydrothermal vent	Saline	non-acidic	non-Seep
AB611613	Spatial distribution of viruses associated with planktonic and attached microbial communities in hydrothermal environments	hydrothermal vent water collected at the main vent site	marine hydrothermal vent	Saline	non-acidic	non-Seep
AB611626	Spatial distribution of viruses associated with planktonic and attached microbial communities in hydrothermal environments	hydrothermal water collected just above the main vent site	marine hydrothermal vent	Saline	non-acidic	non-Seep
AB611668	Spatial distribution of viruses associated with planktonic and attached microbial communities in hydrothermal environments	microbial mat developed at the main vent site	biomat	Saline	non-acidic	non-Seep
AB622734	Bacterial and archaeal communities in high arsenic shallow aquifers of the Hetao Basin, Inner Mongolia	High arsenic aquifer	groundwater	non-Saline	non-acidic	non-Seep
AB629613	Distribution and phylogenetic diversity of cbbM genes encoding RubisCO form II in a deep-sea hydrothermal field revealed by newly designed PCR primers	sulfide chimney	marine hydrothermal vent	Saline	non-acidic	non-Seep
AB644498	Microbial community structures associated with subseafloor sediments off Shimokita Peninsula	PCR derived sequence from subseafloor sediments off Shimokita Peninsula	marine sediment	Saline	non-acidic	non-Seep
AB644499	Microbial community structures associated with subseafloor sediments off Shimokita Peninsula	PCR derived sequence from subseafloor sediments off Shimokita Peninsula	marine sediment	Saline	non-acidic	non-Seep
AB644500	Microbial community structures associated with subseafloor sediments off Shimokita Peninsula	PCR derived sequence from subseafloor sediments off Shimokita Peninsula	marine sediment	Saline	non-acidic	non-Seep
AB644501	Microbial community structures associated with subseafloor sediments off Shimokita Peninsula	PCR derived sequence from subseafloor sediments off Shimokita Peninsula	marine sediment	Saline	non-acidic	non-Seep
AB644502	Microbial community structures associated with subseafloor sediments off Shimokita Peninsula	PCR derived sequence from subseafloor sediments off Shimokita Peninsula	marine sediment	Saline	non-acidic	non-Seep
AB644503	Microbial community structures associated with subseafloor sediments off Shimokita Peninsula	PCR derived sequence from subseafloor sediments off Shimokita Peninsula	marine sediment	Saline	non-acidic	non-Seep
AB644504	Microbial community structures associated with subseafloor sediments off Shimokita Peninsula	PCR derived sequence from subseafloor sediments off Shimokita Peninsula	marine sediment	Saline	non-acidic	non-Seep
AB644505	Microbial community structures associated with subseafloor sediments off Shimokita Peninsula	PCR derived sequence from subseafloor sediments off Shimokita Peninsula	marine sediment	Saline	non-acidic	non-Seep
AB644506	Microbial community structures associated with subseafloor sediments off Shimokita Peninsula	PCR derived sequence from subseafloor sediments off Shimokita Peninsula	marine sediment	Saline	non-acidic	non-Seep
AB644507	Microbial community structures associated with subseafloor sediments off Shimokita Peninsula	PCR derived sequence from subseafloor sediments off Shimokita Peninsula	marine sediment	Saline	non-acidic	non-Seep
AB644508	Microbial community structures associated with subseafloor sediments off Shimokita Peninsula	PCR derived sequence from subseafloor sediments off Shimokita Peninsula	marine sediment	Saline	non-acidic	non-Seep
AB644509	Microbial community structures associated with subseafloor sediments off Shimokita Peninsula	PCR derived sequence from subseafloor sediments off Shimokita Peninsula	marine sediment	Saline	non-acidic	non-Seep
AB644510	Microbial community structures associated with subseafloor sediments off Shimokita Peninsula	PCR derived sequence from subseafloor sediments off Shimokita Peninsula	marine sediment	Saline	non-acidic	non-Seep
AB644511	Microbial community structures associated with subseafloor sediments off Shimokita Peninsula	PCR derived sequence from subseafloor sediments off Shimokita Peninsula	marine sediment	Saline	non-acidic	non-Seep
AB644512	Microbial community structures associated with subseafloor sediments off Shimokita Peninsula	PCR derived sequence from subseafloor sediments off Shimokita Peninsula	marine sediment	Saline	non-acidic	non-Seep
AB644513	Microbial community structures associated with subseafloor sediments off Shimokita Peninsula	PCR derived sequence from subseafloor sediments off Shimokita Peninsula	marine sediment	Saline	non-acidic	non-Seep
AB644514	Microbial community structures associated with subseafloor sediments off Shimokita Peninsula	PCR derived sequence from subseafloor sediments off Shimokita Peninsula	marine sediment	Saline	non-acidic	non-Seep
AB644515	Microbial community structures associated with subseafloor sediments off Shimokita Peninsula	PCR derived sequence from subseafloor sediments off Shimokita Peninsula	marine sediment	Saline	non-acidic	non-Seep
AB644516	Microbial community structures associated with subseafloor sediments off Shimokita Peninsula	PCR derived sequence from subseafloor sediments off Shimokita Peninsula	marine sediment	Saline	non-acidic	non-Seep
AB644517	Microbial community structures associated with subseafloor sediments off Shimokita Peninsula	PCR derived sequence from subseafloor sediments off Shimokita Peninsula	marine sediment	Saline	non-acidic	non-Seep
AB644518	Microbial community structures associated with subseafloor sediments off Shimokita Peninsula	PCR derived sequence from subseafloor sediments off Shimokita Peninsula	marine sediment	Saline	non-acidic	non-Seep
AB644519	Microbial community structures associated with subseafloor sediments off Shimokita Peninsula	PCR derived sequence from subseafloor sediments off Shimokita Peninsula	marine sediment	Saline	non-acidic	non-Seep
AB644520	Microbial community structures associated with subseafloor sediments off Shimokita Peninsula	PCR derived sequence from subseafloor sediments off Shimokita Peninsula	marine sediment	Saline	non-acidic	non-Seep
AB644521	Microbial community structures associated with subseafloor sediments off Shimokita Peninsula	PCR derived sequence from subseafloor sediments off Shimokita Peninsula	marine sediment	Saline	non-acidic	non-Seep
AB644522	Microbial community structures associated with subseafloor sediments off Shimokita Peninsula	PCR derived sequence from subseafloor sediments off Shimokita Peninsula	marine sediment	Saline	non-acidic	non-Seep
AB644524	Microbial community structures associated with subseafloor sediments off Shimokita Peninsula	PCR derived sequence from subseafloor sediments off Shimokita Peninsula	marine sediment	Saline	non-acidic	non-Seep
AB644525	Microbial community structures associated with subseafloor sediments off Shimokita Peninsula	PCR derived sequence from subseafloor sediments off Shimokita Peninsula	marine sediment	Saline	non-acidic	non-Seep
AB644526	Microbial community structures associated with subseafloor sediments off Shimokita Peninsula	PCR derived sequence from subseafloor sediments off Shimokita Peninsula	marine sediment	Saline	non-acidic	non-Seep
AB644527	Microbial community structures associated with subseafloor sediments off Shimokita Peninsula	PCR derived sequence from subseafloor sediments off Shimokita Peninsula	marine sediment	Saline	non-acidic	non-Seep
AB644528	Microbial community structures associated with subseafloor sediments off Shimokita Peninsula	PCR derived sequence from subseafloor sediments off Shimokita Peninsula	marine sediment	Saline	non-acidic	non-Seep
AB644529	Microbial community structures associated with subseafloor sediments off Shimokita Peninsula	PCR derived sequence from subseafloor sediments off Shimokita Peninsula	marine sediment	Saline	non-acidic	non-Seep
AB644530	Microbial community structures associated with subseafloor sediments off Shimokita Peninsula	PCR derived sequence from subseafloor sediments off Shimokita Peninsula	marine sediment	Saline	non-acidic	non-Seep
AB644531	Microbial community structures associated with subseafloor sediments off Shimokita Peninsula	PCR derived sequence from subseafloor sediments off Shimokita Peninsula	marine sediment	Saline	non-acidic	non-Seep
AB644532	Microbial community structures associated with subseafloor sediments off Shimokita Peninsula	PCR derived sequence from subseafloor sediments off Shimokita Peninsula	marine sediment	Saline	non-acidic	non-Seep
AB644533	Microbial community structures associated with subseafloor sediments off Shimokita Peninsula	PCR derived sequence from subseafloor sediments off Shimokita Peninsula	marine sediment	Saline	non-acidic	non-Seep
AB644534	Microbial community structures associated with subseafloor sediments off Shimokita Peninsula	PCR derived sequence from subseafloor sediments off Shimokita Peninsula	marine sediment	Saline	non-acidic	non-Seep
AB644535	Microbial community structures associated with subseafloor sediments off Shimokita Peninsula	PCR derived sequence from subseafloor sediments off Shimokita Peninsula	marine sediment	Saline	non-acidic	non-Seep
AB644536	Microbial community structures associated with subseafloor sediments off Shimokita Peninsula	PCR derived sequence from subseafloor sediments off Shimokita Peninsula	marine sediment	Saline	non-acidic	non-Seep
AB644537	Microbial community structures associated with subseafloor sediments off Shimokita Peninsula	PCR derived sequence from subseafloor sediments off Shimokita Peninsula	marine sediment	Saline	non-acidic	non-Seep
AB644538	Microbial community structures associated with subseafloor sediments off Shimokita Peninsula	PCR derived sequence from subseafloor sediments off Shimokita Peninsula	marine sediment	Saline	non-acidic	non-Seep
AB644539	Microbial community structures associated with subseafloor sediments off Shimokita Peninsula	PCR derived sequence from subseafloor sediments off Shimokita Peninsula	marine sediment	Saline	non-acidic	non-Seep
AB644540	Microbial community structures associated with subseafloor sediments off Shimokita Peninsula	PCR derived sequence from subseafloor sediments off Shimokita Peninsula	marine sediment	Saline	non-acidic	non-Seep
AB644541	Microbial community structures associated with subseafloor sediments off Shimokita Peninsula	PCR derived sequence from subseafloor sediments off Shimokita Peninsula	marine sediment	Saline	non-acidic	non-Seep
AB644542	Microbial community structures associated with subseafloor sediments off Shimokita Peninsula	PCR derived sequence from subseafloor sediments off Shimokita Peninsula	marine sediment	Saline	non-acidic	non-Seep
AB644543	Microbial community structures associated with subseafloor sediments off Shimokita Peninsula	PCR derived sequence from subseafloor sediments off Shimokita Peninsula	marine sediment	Saline	non-acidic	non-Seep
AB644544	Microbial community structures associated with subseafloor sediments off Shimokita Peninsula	PCR derived sequence from subseafloor sediments off Shimokita Peninsula	marine sediment	Saline	non-acidic	non-Seep
AB644545	Microbial community structures associated with subseafloor sediments off Shimokita Peninsula	PCR derived sequence from subseafloor sediments off Shimokita Peninsula	marine sediment	Saline	non-acidic	non-Seep
AB644546	Microbial community structures associated with subseafloor sediments off Shimokita Peninsula	PCR derived sequence from subseafloor sediments off Shimokita Peninsula	marine sediment	Saline	non-acidic	non-Seep
AB644547	Microbial community structures associated with subseafloor sediments off Shimokita Peninsula	PCR derived sequence from subseafloor sediments off Shimokita Peninsula	marine sediment	Saline	non-acidic	non-Seep
AB644548	Microbial community structures associated with subseafloor sediments off Shimokita Peninsula	PCR derived sequence from subseafloor sediments off Shimokita Peninsula	marine sediment	Saline	non-acidic	non-Seep
AB644549	Microbial community structures associated with subseafloor sediments off Shimokita Peninsula	PCR derived sequence from subseafloor sediments off Shimokita Peninsula	marine sediment	Saline	non-acidic	non-Seep
AB644550	Microbial community structures associated with subseafloor sediments off Shimokita Peninsula	PCR derived sequence from subseafloor sediments off Shimokita Peninsula	marine sediment	Saline	non-acidic	non-Seep
AB644551	Microbial community structures associated with subseafloor sediments off Shimokita Peninsula	PCR derived sequence from subseafloor sediments off Shimokita Peninsula	marine sediment	Saline	non-acidic	non-Seep
AB644552	Microbial community structures associated with subseafloor sediments off Shimokita Peninsula	PCR derived sequence from subseafloor sediments off Shimokita Peninsula	marine sediment	Saline	non-acidic	non-Seep
AB644553	Microbial community structures associated with subseafloor sediments off Shimokita Peninsula	PCR derived sequence from subseafloor sediments off Shimokita Peninsula	marine sediment	Saline	non-acidic	non-Seep
AB644554	Microbial community structures associated with subseafloor sediments off Shimokita Peninsula	PCR derived sequence from subseafloor sediments off Shimokita Peninsula	marine sediment	Saline	non-acidic	non-Seep
AB644555	Microbial community structures associated with subseafloor sediments off Shimokita Peninsula	PCR derived sequence from subseafloor sediments off Shimokita Peninsula	marine sediment	Saline	non-acidic	non-Seep
AB644556	Microbial community structures associated with subseafloor sediments off Shimokita Peninsula	PCR derived sequence from subseafloor sediments off Shimokita Peninsula	marine sediment	Saline	non-acidic	non-Seep
AB644557	Microbial community structures associated with subseafloor sediments off Shimokita Peninsula	PCR derived sequence from subseafloor sediments off Shimokita Peninsula	marine sediment	Saline	non-acidic	non-Seep
AB644558	Microbial community structures associated with subseafloor sediments off Shimokita Peninsula	PCR derived sequence from subseafloor sediments off Shimokita Peninsula	marine sediment	Saline	non-acidic	non-Seep
AB644559	Microbial community structures associated with subseafloor sediments off Shimokita Peninsula	PCR derived sequence from subseafloor sediments off Shimokita Peninsula	marine sediment	Saline	non-acidic	non-Seep
AB644560	Microbial community structures associated with subseafloor sediments off Shimokita Peninsula	PCR derived sequence from subseafloor sediments off Shimokita Peninsula	marine sediment	Saline	non-acidic	non-Seep
AB644561	Microbial community structures associated with subseafloor sediments off Shimokita Peninsula	PCR derived sequence from subseafloor sediments off Shimokita Peninsula	marine sediment	Saline	non-acidic	non-Seep
AB644562	Microbial community structures associated with subseafloor sediments off Shimokita Peninsula	PCR derived sequence from subseafloor sediments off Shimokita Peninsula	marine sediment	Saline	non-acidic	non-Seep
AB644563	Microbial community structures associated with subseafloor sediments off Shimokita Peninsula	PCR derived sequence from subseafloor sediments off Shimokita Peninsula	marine sediment	Saline	non-acidic	non-Seep
AB644564	Microbial community structures associated with subseafloor sediments off Shimokita Peninsula	PCR derived sequence from subseafloor sediments off Shimokita Peninsula	marine sediment	Saline	non-acidic	non-Seep
AB644565	Microbial community structures associated with subseafloor sediments off Shimokita Peninsula	PCR derived sequence from subseafloor sediments off Shimokita Peninsula	marine sediment	Saline	non-acidic	non-Seep
AB644566	Microbial community structures associated with subseafloor sediments off Shimokita Peninsula	PCR derived sequence from subseafloor sediments off Shimokita Peninsula	marine sediment	Saline	non-acidic	non-Seep
AB644567	Microbial community structures associated with subseafloor sediments off Shimokita Peninsula	PCR derived sequence from subseafloor sediments off Shimokita Peninsula	marine sediment	Saline	non-acidic	non-Seep
AB644568	Microbial community structures associated with subseafloor sediments off Shimokita Peninsula	PCR derived sequence from subseafloor sediments off Shimokita Peninsula	marine sediment	Saline	non-acidic	non-Seep
AB644569	Microbial community structures associated with subseafloor sediments off Shimokita Peninsula	PCR derived sequence from subseafloor sediments off Shimokita Peninsula	marine sediment	Saline	non-acidic	non-Seep
AB644570	Microbial community structures associated with subseafloor sediments off Shimokita Peninsula	PCR derived sequence from subseafloor sediments off Shimokita Peninsula	marine sediment	Saline	non-acidic	non-Seep
AB644571	Microbial community structures associated with subseafloor sediments off Shimokita Peninsula	PCR derived sequence from subseafloor sediments off Shimokita Peninsula	marine sediment	Saline	non-acidic	non-Seep
AB644572	Microbial community structures associated with subseafloor sediments off Shimokita Peninsula	PCR derived sequence from subseafloor sediments off Shimokita Peninsula	marine sediment	Saline	non-acidic	non-Seep
AB644573	Microbial community structures associated with subseafloor sediments off Shimokita Peninsula	PCR derived sequence from subseafloor sediments off Shimokita Peninsula	marine sediment	Saline	non-acidic	non-Seep
AB644574	Microbial community structures associated with subseafloor sediments off Shimokita Peninsula	PCR derived sequence from subseafloor sediments off Shimokita Peninsula	marine sediment	Saline	non-acidic	non-Seep
AB644575	Microbial community structures associated with subseafloor sediments off Shimokita Peninsula	PCR derived sequence from subseafloor sediments off Shimokita Peninsula	marine sediment	Saline	non-acidic	non-Seep
AB644576	Microbial community structures associated with subseafloor sediments off Shimokita Peninsula	PCR derived sequence from subseafloor sediments off Shimokita Peninsula	marine sediment	Saline	non-acidic	non-Seep
AB644577	Microbial community structures associated with subseafloor sediments off Shimokita Peninsula	PCR derived sequence from subseafloor sediments off Shimokita Peninsula	marine sediment	Saline	non-acidic	non-Seep
AB644578	Microbial community structures associated with subseafloor sediments off Shimokita Peninsula	PCR derived sequence from subseafloor sediments off Shimokita Peninsula	marine sediment	Saline	non-acidic	non-Seep
AB644579	Microbial community structures associated with subseafloor sediments off Shimokita Peninsula	PCR derived sequence from subseafloor sediments off Shimokita Peninsula	marine sediment	Saline	non-acidic	non-Seep
AB644580	Microbial community structures associated with subseafloor sediments off Shimokita Peninsula	PCR derived sequence from subseafloor sediments off Shimokita Peninsula	marine sediment	Saline	non-acidic	non-Seep
AB644581	Microbial community structures associated with subseafloor sediments off Shimokita Peninsula	PCR derived sequence from subseafloor sediments off Shimokita Peninsula	marine sediment	Saline	non-acidic	non-Seep
AB644582	Microbial community structures associated with subseafloor sediments off Shimokita Peninsula	PCR derived sequence from subseafloor sediments off Shimokita Peninsula	marine sediment	Saline	non-acidic	non-Seep
AB644583	Microbial community structures associated with subseafloor sediments off Shimokita Peninsula	PCR derived sequence from subseafloor sediments off Shimokita Peninsula	marine sediment	Saline	non-acidic	non-Seep
AB644584	Microbial community structures associated with subseafloor sediments off Shimokita Peninsula	PCR derived sequence from subseafloor sediments off Shimokita Peninsula	marine sediment	Saline	non-acidic	non-Seep
AB644585	Microbial community structures associated with subseafloor sediments off Shimokita Peninsula	PCR derived sequence from subseafloor sediments off Shimokita Peninsula	marine sediment	Saline	non-acidic	non-Seep
AB644586	Microbial community structures associated with subseafloor sediments off Shimokita Peninsula	PCR derived sequence from subseafloor sediments off Shimokita Peninsula	marine sediment	Saline	non-acidic	non-Seep
AB644587	Microbial community structures associated with subseafloor sediments off Shimokita Peninsula	PCR derived sequence from subseafloor sediments off Shimokita Peninsula	marine sediment	Saline	non-acidic	non-Seep
AB644588	Microbial community structures associated with subseafloor sediments off Shimokita Peninsula	PCR derived sequence from subseafloor sediments off Shimokita Peninsula	marine sediment	Saline	non-acidic	non-Seep
AB644589	Microbial community structures associated with subseafloor sediments off Shimokita Peninsula	PCR derived sequence from subseafloor sediments off Shimokita Peninsula	marine sediment	Saline	non-acidic	non-Seep
AB644590	Microbial community structures associated with subseafloor sediments off Shimokita Peninsula	PCR derived sequence from subseafloor sediments off Shimokita Peninsula	marine sediment	Saline	non-acidic	non-Seep
AB644591	Microbial community structures associated with subseafloor sediments off Shimokita Peninsula	PCR derived sequence from subseafloor sediments off Shimokita Peninsula	marine sediment	Saline	non-acidic	non-Seep
AB644592	Microbial community structures associated with subseafloor sediments off Shimokita Peninsula	PCR derived sequence from subseafloor sediments off Shimokita Peninsula	marine sediment	Saline	non-acidic	non-Seep
AB644593	Microbial community structures associated with subseafloor sediments off Shimokita Peninsula	PCR derived sequence from subseafloor sediments off Shimokita Peninsula	marine sediment	Saline	non-acidic	non-Seep
AB644594	Microbial community structures associated with subseafloor sediments off Shimokita Peninsula	PCR derived sequence from subseafloor sediments off Shimokita Peninsula	marine sediment	Saline	non-acidic	non-Seep
AB644595	Microbial community structures associated with subseafloor sediments off Shimokita Peninsula	PCR derived sequence from subseafloor sediments off Shimokita Peninsula	marine sediment	Saline	non-acidic	non-Seep
AB644596	Microbial community structures associated with subseafloor sediments off Shimokita Peninsula	PCR derived sequence from subseafloor sediments off Shimokita Peninsula	marine sediment	Saline	non-acidic	non-Seep
AB644597	Microbial community structures associated with subseafloor sediments off Shimokita Peninsula	PCR derived sequence from subseafloor sediments off Shimokita Peninsula	marine sediment	Saline	non-acidic	non-Seep
AB644598	Microbial community structures associated with subseafloor sediments off Shimokita Peninsula	PCR derived sequence from subseafloor sediments off Shimokita Peninsula	marine sediment	Saline	non-acidic	non-Seep
AB644599	Microbial community structures associated with subseafloor sediments off Shimokita Peninsula	PCR derived sequence from subseafloor sediments off Shimokita Peninsula	marine sediment	Saline	non-acidic	non-Seep
AB644600	Microbial community structures associated with subseafloor sediments off Shimokita Peninsula	PCR derived sequence from subseafloor sediments off Shimokita Peninsula	marine sediment	Saline	non-acidic	non-Seep
AB644601	Microbial community structures associated with subseafloor sediments off Shimokita Peninsula	PCR derived sequence from subseafloor sediments off Shimokita Peninsula	marine sediment	Saline	non-acidic	non-Seep
AB644602	Microbial community structures associated with subseafloor sediments off Shimokita Peninsula	PCR derived sequence from subseafloor sediments off Shimokita Peninsula	marine sediment	Saline	non-acidic	non-Seep
AB644603	Microbial community structures associated with subseafloor sediments off Shimokita Peninsula	PCR derived sequence from subseafloor sediments off Shimokita Peninsula	marine sediment	Saline	non-acidic	non-Seep
AB663296	Metabolically active microbial communities in marine sediment under high-CO(2) and low-pH extremes	CO2-seep sediment at the Yonaguni Knoll IV hydrothermal field	marine hydrothermal vent	Saline	non-acidic	non-Seep
AB663302	Metabolically active microbial communities in marine sediment under high-CO(2) and low-pH extremes	CO2-seep sediment at the Yonaguni Knoll IV hydrothermal field	marine hydrothermal vent	Saline	non-acidic	non-Seep
AB668013	Geomicrobiology	35 m depth borehole	groundwater	non-Saline	non-acidic	non-Seep
AB671532	Microbial communities of groundwater from deep borehole E140 in Horonobe, Japan	140 m depth borehole	groundwater	non-Saline	non-acidic	non-Seep
AB770467	Distinct microbial communities thriving in gas hydrate-associated sediments from the eastern Japan Sea	gas hydrate-associated sediment	methane seep sediment	Saline	non-acidic	Seep
AB801195	Shimokita offshore drilling core sample_16S rRNA gene	Ocean drilling core sample	marine sediment	Saline	non-acidic	non-Seep
AB801196	Shimokita offshore drilling core sample_16S rRNA gene	Ocean drilling core sample	marine sediment	Saline	non-acidic	non-Seep
AB801197	Shimokita offshore drilling core sample_16S rRNA gene	Ocean drilling core sample	marine sediment	Saline	non-acidic	non-Seep
AB801198	Shimokita offshore drilling core sample_16S rRNA gene	Ocean drilling core sample	marine sediment	Saline	non-acidic	non-Seep
AB801199	Shimokita offshore drilling core sample_16S rRNA gene	Ocean drilling core sample	marine sediment	Saline	non-acidic	non-Seep
AB801200	Shimokita offshore drilling core sample_16S rRNA gene	Ocean drilling core sample	marine sediment	Saline	non-acidic	non-Seep
AB801201	Shimokita offshore drilling core sample_16S rRNA gene	Ocean drilling core sample	marine sediment	Saline	non-acidic	non-Seep
AB801202	Shimokita offshore drilling core sample_16S rRNA gene	Ocean drilling core sample	marine sediment	Saline	non-acidic	non-Seep
AB801203	Shimokita offshore drilling core sample_16S rRNA gene	Ocean drilling core sample	marine sediment	Saline	non-acidic	non-Seep
AB801204	Shimokita offshore drilling core sample_16S rRNA gene	Ocean drilling core sample	marine sediment	Saline	non-acidic	non-Seep
AB801205	Shimokita offshore drilling core sample_16S rRNA gene	Ocean drilling core sample	marine sediment	Saline	non-acidic	non-Seep
AB801206	Shimokita offshore drilling core sample_16S rRNA gene	Ocean drilling core sample	marine sediment	Saline	non-acidic	non-Seep
AB801207	Shimokita offshore drilling core sample_16S rRNA gene	Ocean drilling core sample	marine sediment	Saline	non-acidic	non-Seep
AB801208	Shimokita offshore drilling core sample_16S rRNA gene	Ocean drilling core sample	marine sediment	Saline	non-acidic	non-Seep
AB801209	Shimokita offshore drilling core sample_16S rRNA gene	Ocean drilling core sample	marine sediment	Saline	non-acidic	non-Seep
AB801210	Shimokita offshore drilling core sample_16S rRNA gene	Ocean drilling core sample	marine sediment	Saline	non-acidic	non-Seep
AB801211	Shimokita offshore drilling core sample_16S rRNA gene	Ocean drilling core sample	marine sediment	Saline	non-acidic	non-Seep
AB801212	Shimokita offshore drilling core sample_16S rRNA gene	Ocean drilling core sample	marine sediment	Saline	non-acidic	non-Seep
AB801213	Shimokita offshore drilling core sample_16S rRNA gene	Ocean drilling core sample	marine sediment	Saline	non-acidic	non-Seep
AB801214	Shimokita offshore drilling core sample_16S rRNA gene	Ocean drilling core sample	marine sediment	Saline	non-acidic	non-Seep
AB801215	Shimokita offshore drilling core sample_16S rRNA gene	Ocean drilling core sample	marine sediment	Saline	non-acidic	non-Seep
AB801216	Shimokita offshore drilling core sample_16S rRNA gene	Ocean drilling core sample	marine sediment	Saline	non-acidic	non-Seep
AB801217	Shimokita offshore drilling core sample_16S rRNA gene	Ocean drilling core sample	marine sediment	Saline	non-acidic	non-Seep
AB801218	Shimokita offshore drilling core sample_16S rRNA gene	Ocean drilling core sample	marine sediment	Saline	non-acidic	non-Seep
AB801219	Shimokita offshore drilling core sample_16S rRNA gene	Ocean drilling core sample	marine sediment	Saline	non-acidic	non-Seep
AB801220	Shimokita offshore drilling core sample_16S rRNA gene	Ocean drilling core sample	marine sediment	Saline	non-acidic	non-Seep
AB801221	Shimokita offshore drilling core sample_16S rRNA gene	Ocean drilling core sample	marine sediment	Saline	non-acidic	non-Seep
AB801222	Shimokita offshore drilling core sample_16S rRNA gene	Ocean drilling core sample	marine sediment	Saline	non-acidic	non-Seep
AB801223	Shimokita offshore drilling core sample_16S rRNA gene	Ocean drilling core sample	marine sediment	Saline	non-acidic	non-Seep
AB801224	Shimokita offshore drilling core sample_16S rRNA gene	Ocean drilling core sample	marine sediment	Saline	non-acidic	non-Seep
AB801225	Shimokita offshore drilling core sample_16S rRNA gene	Ocean drilling core sample	marine sediment	Saline	non-acidic	non-Seep
AB801226	Shimokita offshore drilling core sample_16S rRNA gene	Ocean drilling core sample	marine sediment	Saline	non-acidic	non-Seep
AB801227	Shimokita offshore drilling core sample_16S rRNA gene	Ocean drilling core sample	marine sediment	Saline	non-acidic	non-Seep
AB801228	Shimokita offshore drilling core sample_16S rRNA gene	Ocean drilling core sample	marine sediment	Saline	non-acidic	non-Seep
AB801229	Shimokita offshore drilling core sample_16S rRNA gene	Ocean drilling core sample	marine sediment	Saline	non-acidic	non-Seep
AB801230	Shimokita offshore drilling core sample_16S rRNA gene	Ocean drilling core sample	marine sediment	Saline	non-acidic	non-Seep
AB801231	Shimokita offshore drilling core sample_16S rRNA gene	Ocean drilling core sample	marine sediment	Saline	non-acidic	non-Seep
AB801232	Shimokita offshore drilling core sample_16S rRNA gene	Ocean drilling core sample	marine sediment	Saline	non-acidic	non-Seep
AB801233	Shimokita offshore drilling core sample_16S rRNA gene	Ocean drilling core sample	marine sediment	Saline	non-acidic	non-Seep
AB801234	Shimokita offshore drilling core sample_16S rRNA gene	Ocean drilling core sample	marine sediment	Saline	non-acidic	non-Seep
AB801235	Shimokita offshore drilling core sample_16S rRNA gene	Ocean drilling core sample	marine sediment	Saline	non-acidic	non-Seep
AB801236	Shimokita offshore drilling core sample_16S rRNA gene	Ocean drilling core sample	marine sediment	Saline	non-acidic	non-Seep
AB801237	Shimokita offshore drilling core sample_16S rRNA gene	Ocean drilling core sample	marine sediment	Saline	non-acidic	non-Seep
AB801238	Shimokita offshore drilling core sample_16S rRNA gene	Ocean drilling core sample	marine sediment	Saline	non-acidic	non-Seep
AB801239	Shimokita offshore drilling core sample_16S rRNA gene	Ocean drilling core sample	marine sediment	Saline	non-acidic	non-Seep
AB801240	Shimokita offshore drilling core sample_16S rRNA gene	Ocean drilling core sample	marine sediment	Saline	non-acidic	non-Seep
AB801241	Shimokita offshore drilling core sample_16S rRNA gene	Ocean drilling core sample	marine sediment	Saline	non-acidic	non-Seep
AB801242	Shimokita offshore drilling core sample_16S rRNA gene	Ocean drilling core sample	marine sediment	Saline	non-acidic	non-Seep
AB801243	Shimokita offshore drilling core sample_16S rRNA gene	Ocean drilling core sample	marine sediment	Saline	non-acidic	non-Seep
AB801244	Shimokita offshore drilling core sample_16S rRNA gene	Ocean drilling core sample	marine sediment	Saline	non-acidic	non-Seep
AB801245	Shimokita offshore drilling core sample_16S rRNA gene	Ocean drilling core sample	marine sediment	Saline	non-acidic	non-Seep
AB801246	Shimokita offshore drilling core sample_16S rRNA gene	Ocean drilling core sample	marine sediment	Saline	non-acidic	non-Seep
AB801247	Shimokita offshore drilling core sample_16S rRNA gene	Ocean drilling core sample	marine sediment	Saline	non-acidic	non-Seep
AB801248	Shimokita offshore drilling core sample_16S rRNA gene	Ocean drilling core sample	marine sediment	Saline	non-acidic	non-Seep
AB801249	Shimokita offshore drilling core sample_16S rRNA gene	Ocean drilling core sample	marine sediment	Saline	non-acidic	non-Seep
AB801250	Shimokita offshore drilling core sample_16S rRNA gene	Ocean drilling core sample	marine sediment	Saline	non-acidic	non-Seep
AB801251	Shimokita offshore drilling core sample_16S rRNA gene	Ocean drilling core sample	marine sediment	Saline	non-acidic	non-Seep
AB801252	Shimokita offshore drilling core sample_16S rRNA gene	Ocean drilling core sample	marine sediment	Saline	non-acidic	non-Seep
AB801253	Shimokita offshore drilling core sample_16S rRNA gene	Ocean drilling core sample	marine sediment	Saline	non-acidic	non-Seep
AB801254	Shimokita offshore drilling core sample_16S rRNA gene	Ocean drilling core sample	marine sediment	Saline	non-acidic	non-Seep
AB801255	Shimokita offshore drilling core sample_16S rRNA gene	Ocean drilling core sample	marine sediment	Saline	non-acidic	non-Seep
AB801256	Shimokita offshore drilling core sample_16S rRNA gene	Ocean drilling core sample	marine sediment	Saline	non-acidic	non-Seep
AB801257	Shimokita offshore drilling core sample_16S rRNA gene	Ocean drilling core sample	marine sediment	Saline	non-acidic	non-Seep
AB801258	Shimokita offshore drilling core sample_16S rRNA gene	Ocean drilling core sample	marine sediment	Saline	non-acidic	non-Seep
AB801259	Shimokita offshore drilling core sample_16S rRNA gene	Ocean drilling core sample	marine sediment	Saline	non-acidic	non-Seep
AB801260	Shimokita offshore drilling core sample_16S rRNA gene	Ocean drilling core sample	marine sediment	Saline	non-acidic	non-Seep
AB801261	Shimokita offshore drilling core sample_16S rRNA gene	Ocean drilling core sample	marine sediment	Saline	non-acidic	non-Seep
AB801262	Shimokita offshore drilling core sample_16S rRNA gene	Ocean drilling core sample	marine sediment	Saline	non-acidic	non-Seep
AB801263	Shimokita offshore drilling core sample_16S rRNA gene	Ocean drilling core sample	marine sediment	Saline	non-acidic	non-Seep
AB801264	Shimokita offshore drilling core sample_16S rRNA gene	Ocean drilling core sample	marine sediment	Saline	non-acidic	non-Seep
AB801265	Shimokita offshore drilling core sample_16S rRNA gene	Ocean drilling core sample	marine sediment	Saline	non-acidic	non-Seep
AB801266	Shimokita offshore drilling core sample_16S rRNA gene	Ocean drilling core sample	marine sediment	Saline	non-acidic	non-Seep
AB801267	Shimokita offshore drilling core sample_16S rRNA gene	Ocean drilling core sample	marine sediment	Saline	non-acidic	non-Seep
AB801268	Shimokita offshore drilling core sample_16S rRNA gene	Ocean drilling core sample	marine sediment	Saline	non-acidic	non-Seep
AB801269	Shimokita offshore drilling core sample_16S rRNA gene	Ocean drilling core sample	marine sediment	Saline	non-acidic	non-Seep
AB801270	Shimokita offshore drilling core sample_16S rRNA gene	Ocean drilling core sample	marine sediment	Saline	non-acidic	non-Seep
AB801271	Shimokita offshore drilling core sample_16S rRNA gene	Ocean drilling core sample	marine sediment	Saline	non-acidic	non-Seep
AB801272	Shimokita offshore drilling core sample_16S rRNA gene	Ocean drilling core sample	marine sediment	Saline	non-acidic	non-Seep
AB801273	Shimokita offshore drilling core sample_16S rRNA gene	Ocean drilling core sample	marine sediment	Saline	non-acidic	non-Seep
AB801274	Shimokita offshore drilling core sample_16S rRNA gene	Ocean drilling core sample	marine sediment	Saline	non-acidic	non-Seep
AB801275	Shimokita offshore drilling core sample_16S rRNA gene	Ocean drilling core sample	marine sediment	Saline	non-acidic	non-Seep
AB801276	Shimokita offshore drilling core sample_16S rRNA gene	Ocean drilling core sample	marine sediment	Saline	non-acidic	non-Seep
AB801277	Shimokita offshore drilling core sample_16S rRNA gene	Ocean drilling core sample	marine sediment	Saline	non-acidic	non-Seep
AB801278	Shimokita offshore drilling core sample_16S rRNA gene	Ocean drilling core sample	marine sediment	Saline	non-acidic	non-Seep
AB801279	Shimokita offshore drilling core sample_16S rRNA gene	Ocean drilling core sample	marine sediment	Saline	non-acidic	non-Seep
AB801280	Shimokita offshore drilling core sample_16S rRNA gene	Ocean drilling core sample	marine sediment	Saline	non-acidic	non-Seep
AB801281	Shimokita offshore drilling core sample_16S rRNA gene	Ocean drilling core sample	marine sediment	Saline	non-acidic	non-Seep
AB801282	Shimokita offshore drilling core sample_16S rRNA gene	Ocean drilling core sample	marine sediment	Saline	non-acidic	non-Seep
AB801283	Shimokita offshore drilling core sample_16S rRNA gene	Ocean drilling core sample	marine sediment	Saline	non-acidic	non-Seep
AB801284	Shimokita offshore drilling core sample_16S rRNA gene	Ocean drilling core sample	marine sediment	Saline	non-acidic	non-Seep
AB801285	Shimokita offshore drilling core sample_16S rRNA gene	Ocean drilling core sample	marine sediment	Saline	non-acidic	non-Seep
AB801286	Shimokita offshore drilling core sample_16S rRNA gene	Ocean drilling core sample	marine sediment	Saline	non-acidic	non-Seep
AB801287	Shimokita offshore drilling core sample_16S rRNA gene	Ocean drilling core sample	marine sediment	Saline	non-acidic	non-Seep
AB801288	Shimokita offshore drilling core sample_16S rRNA gene	Ocean drilling core sample	marine sediment	Saline	non-acidic	non-Seep
AB801289	Shimokita offshore drilling core sample_16S rRNA gene	Ocean drilling core sample	marine sediment	Saline	non-acidic	non-Seep
AB801290	Shimokita offshore drilling core sample_16S rRNA gene	Ocean drilling core sample	marine sediment	Saline	non-acidic	non-Seep
AB801291	Shimokita offshore drilling core sample_16S rRNA gene	Ocean drilling core sample	marine sediment	Saline	non-acidic	non-Seep
AB801292	Shimokita offshore drilling core sample_16S rRNA gene	Ocean drilling core sample	marine sediment	Saline	non-acidic	non-Seep
AB801293	Shimokita offshore drilling core sample_16S rRNA gene	Ocean drilling core sample	marine sediment	Saline	non-acidic	non-Seep
AB801294	Shimokita offshore drilling core sample_16S rRNA gene	Ocean drilling core sample	marine sediment	Saline	non-acidic	non-Seep
AB801295	Shimokita offshore drilling core sample_16S rRNA gene	Ocean drilling core sample	marine sediment	Saline	non-acidic	non-Seep
AB801296	Shimokita offshore drilling core sample_16S rRNA gene	Ocean drilling core sample	marine sediment	Saline	non-acidic	non-Seep
AB801297	Shimokita offshore drilling core sample_16S rRNA gene	Ocean drilling core sample	marine sediment	Saline	non-acidic	non-Seep
AB801298	Shimokita offshore drilling core sample_16S rRNA gene	Ocean drilling core sample	marine sediment	Saline	non-acidic	non-Seep
AB801299	Shimokita offshore drilling core sample_16S rRNA gene	Ocean drilling core sample	marine sediment	Saline	non-acidic	non-Seep
AB801300	Shimokita offshore drilling core sample_16S rRNA gene	Ocean drilling core sample	marine sediment	Saline	non-acidic	non-Seep
AB801301	Shimokita offshore drilling core sample_16S rRNA gene	Ocean drilling core sample	marine sediment	Saline	non-acidic	non-Seep
AB801302	Shimokita offshore drilling core sample_16S rRNA gene	Ocean drilling core sample	marine sediment	Saline	non-acidic	non-Seep
AB801303	Shimokita offshore drilling core sample_16S rRNA gene	Ocean drilling core sample	marine sediment	Saline	non-acidic	non-Seep
AB801304	Shimokita offshore drilling core sample_16S rRNA gene	Ocean drilling core sample	marine sediment	Saline	non-acidic	non-Seep
AB801305	Shimokita offshore drilling core sample_16S rRNA gene	Ocean drilling core sample	marine sediment	Saline	non-acidic	non-Seep
AB801306	Shimokita offshore drilling core sample_16S rRNA gene	Ocean drilling core sample	marine sediment	Saline	non-acidic	non-Seep
AB801307	Shimokita offshore drilling core sample_16S rRNA gene	Ocean drilling core sample	marine sediment	Saline	non-acidic	non-Seep
AB801308	Shimokita offshore drilling core sample_16S rRNA gene	Ocean drilling core sample	marine sediment	Saline	non-acidic	non-Seep
AB801309	Shimokita offshore drilling core sample_16S rRNA gene	Ocean drilling core sample	marine sediment	Saline	non-acidic	non-Seep
AB801310	Shimokita offshore drilling core sample_16S rRNA gene	Ocean drilling core sample	marine sediment	Saline	non-acidic	non-Seep
AB801311	Shimokita offshore drilling core sample_16S rRNA gene	Ocean drilling core sample	marine sediment	Saline	non-acidic	non-Seep
AB801312	Shimokita offshore drilling core sample_16S rRNA gene	Ocean drilling core sample	marine sediment	Saline	non-acidic	non-Seep
AB801313	Shimokita offshore drilling core sample_16S rRNA gene	Ocean drilling core sample	marine sediment	Saline	non-acidic	non-Seep
AB801314	Shimokita offshore drilling core sample_16S rRNA gene	Ocean drilling core sample	marine sediment	Saline	non-acidic	non-Seep
AB801315	Shimokita offshore drilling core sample_16S rRNA gene	Ocean drilling core sample	marine sediment	Saline	non-acidic	non-Seep
AB801316	Shimokita offshore drilling core sample_16S rRNA gene	Ocean drilling core sample	marine sediment	Saline	non-acidic	non-Seep
AB801317	Shimokita offshore drilling core sample_16S rRNA gene	Ocean drilling core sample	marine sediment	Saline	non-acidic	non-Seep
AB801318	Shimokita offshore drilling core sample_16S rRNA gene	Ocean drilling core sample	marine sediment	Saline	non-acidic	non-Seep
AB801319	Shimokita offshore drilling core sample_16S rRNA gene	Ocean drilling core sample	marine sediment	Saline	non-acidic	non-Seep
AB801320	Shimokita offshore drilling core sample_16S rRNA gene	Ocean drilling core sample	marine sediment	Saline	non-acidic	non-Seep
AB801321	Shimokita offshore drilling core sample_16S rRNA gene	Ocean drilling core sample	marine sediment	Saline	non-acidic	non-Seep
AB801322	Shimokita offshore drilling core sample_16S rRNA gene	Ocean drilling core sample	marine sediment	Saline	non-acidic	non-Seep
AB801323	Shimokita offshore drilling core sample_16S rRNA gene	Ocean drilling core sample	marine sediment	Saline	non-acidic	non-Seep
AB801324	Shimokita offshore drilling core sample_16S rRNA gene	Ocean drilling core sample	marine sediment	Saline	non-acidic	non-Seep
AB801325	Shimokita offshore drilling core sample_16S rRNA gene	Ocean drilling core sample	marine sediment	Saline	non-acidic	non-Seep
AB801326	Shimokita offshore drilling core sample_16S rRNA gene	Ocean drilling core sample	marine sediment	Saline	non-acidic	non-Seep
AB801327	Shimokita offshore drilling core sample_16S rRNA gene	Ocean drilling core sample	marine sediment	Saline	non-acidic	non-Seep
AB801328	Shimokita offshore drilling core sample_16S rRNA gene	Ocean drilling core sample	marine sediment	Saline	non-acidic	non-Seep
AB801329	Shimokita offshore drilling core sample_16S rRNA gene	Ocean drilling core sample	marine sediment	Saline	non-acidic	non-Seep
AB801330	Shimokita offshore drilling core sample_16S rRNA gene	Ocean drilling core sample	marine sediment	Saline	non-acidic	non-Seep
AB801331	Shimokita offshore drilling core sample_16S rRNA gene	Ocean drilling core sample	marine sediment	Saline	non-acidic	non-Seep
AB801332	Shimokita offshore drilling core sample_16S rRNA gene	Ocean drilling core sample	marine sediment	Saline	non-acidic	non-Seep
AB801333	Shimokita offshore drilling core sample_16S rRNA gene	Ocean drilling core sample	marine sediment	Saline	non-acidic	non-Seep
AB801334	Shimokita offshore drilling core sample_16S rRNA gene	Ocean drilling core sample	marine sediment	Saline	non-acidic	non-Seep
AB801335	Shimokita offshore drilling core sample_16S rRNA gene	Ocean drilling core sample	marine sediment	Saline	non-acidic	non-Seep
AB801336	Shimokita offshore drilling core sample_16S rRNA gene	Ocean drilling core sample	marine sediment	Saline	non-acidic	non-Seep
AB801337	Shimokita offshore drilling core sample_16S rRNA gene	Ocean drilling core sample	marine sediment	Saline	non-acidic	non-Seep
AB801338	Shimokita offshore drilling core sample_16S rRNA gene	Ocean drilling core sample	marine sediment	Saline	non-acidic	non-Seep
AB801339	Shimokita offshore drilling core sample_16S rRNA gene	Ocean drilling core sample	marine sediment	Saline	non-acidic	non-Seep
AB801340	Shimokita offshore drilling core sample_16S rRNA gene	Ocean drilling core sample	marine sediment	Saline	non-acidic	non-Seep
AB801341	Shimokita offshore drilling core sample_16S rRNA gene	Ocean drilling core sample	marine sediment	Saline	non-acidic	non-Seep
AB801342	Shimokita offshore drilling core sample_16S rRNA gene	Ocean drilling core sample	marine sediment	Saline	non-acidic	non-Seep
AB801343	Shimokita offshore drilling core sample_16S rRNA gene	Ocean drilling core sample	marine sediment	Saline	non-acidic	non-Seep
AB801344	Shimokita offshore drilling core sample_16S rRNA gene	Ocean drilling core sample	marine sediment	Saline	non-acidic	non-Seep
AB801345	Shimokita offshore drilling core sample_16S rRNA gene	Ocean drilling core sample	marine sediment	Saline	non-acidic	non-Seep
AB801346	Shimokita offshore drilling core sample_16S rRNA gene	Ocean drilling core sample	marine sediment	Saline	non-acidic	non-Seep
AB801347	Shimokita offshore drilling core sample_16S rRNA gene	Ocean drilling core sample	marine sediment	Saline	non-acidic	non-Seep
AB801348	Shimokita offshore drilling core sample_16S rRNA gene	Ocean drilling core sample	marine sediment	Saline	non-acidic	non-Seep
AB801349	Shimokita offshore drilling core sample_16S rRNA gene	Ocean drilling core sample	marine sediment	Saline	non-acidic	non-Seep
AB801350	Shimokita offshore drilling core sample_16S rRNA gene	Ocean drilling core sample	marine sediment	Saline	non-acidic	non-Seep
AB801351	Shimokita offshore drilling core sample_16S rRNA gene	Ocean drilling core sample	marine sediment	Saline	non-acidic	non-Seep
AB801352	Shimokita offshore drilling core sample_16S rRNA gene	Ocean drilling core sample	marine sediment	Saline	non-acidic	non-Seep
AB801353	Shimokita offshore drilling core sample_16S rRNA gene	Ocean drilling core sample	marine sediment	Saline	non-acidic	non-Seep
AB801354	Shimokita offshore drilling core sample_16S rRNA gene	Ocean drilling core sample	marine sediment	Saline	non-acidic	non-Seep
AB801355	Shimokita offshore drilling core sample_16S rRNA gene	Ocean drilling core sample	marine sediment	Saline	non-acidic	non-Seep
AB801356	Shimokita offshore drilling core sample_16S rRNA gene	Ocean drilling core sample	marine sediment	Saline	non-acidic	non-Seep
AB801357	Shimokita offshore drilling core sample_16S rRNA gene	Ocean drilling core sample	marine sediment	Saline	non-acidic	non-Seep
AB801358	Shimokita offshore drilling core sample_16S rRNA gene	Ocean drilling core sample	marine sediment	Saline	non-acidic	non-Seep
AB801359	Shimokita offshore drilling core sample_16S rRNA gene	Ocean drilling core sample	marine sediment	Saline	non-acidic	non-Seep
AB801360	Shimokita offshore drilling core sample_16S rRNA gene	Ocean drilling core sample	marine sediment	Saline	non-acidic	non-Seep
AB801361	Shimokita offshore drilling core sample_16S rRNA gene	Ocean drilling core sample	marine sediment	Saline	non-acidic	non-Seep
AB801362	Shimokita offshore drilling core sample_16S rRNA gene	Ocean drilling core sample	marine sediment	Saline	non-acidic	non-Seep
AB801363	Shimokita offshore drilling core sample_16S rRNA gene	Ocean drilling core sample	marine sediment	Saline	non-acidic	non-Seep
AB801364	Shimokita offshore drilling core sample_16S rRNA gene	Ocean drilling core sample	marine sediment	Saline	non-acidic	non-Seep
AB801365	Shimokita offshore drilling core sample_16S rRNA gene	Ocean drilling core sample	marine sediment	Saline	non-acidic	non-Seep
AB801366	Shimokita offshore drilling core sample_16S rRNA gene	Ocean drilling core sample	marine sediment	Saline	non-acidic	non-Seep
AB801367	Shimokita offshore drilling core sample_16S rRNA gene	Ocean drilling core sample	marine sediment	Saline	non-acidic	non-Seep
AB801368	Shimokita offshore drilling core sample_16S rRNA gene	Ocean drilling core sample	marine sediment	Saline	non-acidic	non-Seep
AB801369	Shimokita offshore drilling core sample_16S rRNA gene	Ocean drilling core sample	marine sediment	Saline	non-acidic	non-Seep
AB801370	Shimokita offshore drilling core sample_16S rRNA gene	Ocean drilling core sample	marine sediment	Saline	non-acidic	non-Seep
AB801371	Shimokita offshore drilling core sample_16S rRNA gene	Ocean drilling core sample	marine sediment	Saline	non-acidic	non-Seep
AB801372	Shimokita offshore drilling core sample_16S rRNA gene	Ocean drilling core sample	marine sediment	Saline	non-acidic	non-Seep
AB801373	Shimokita offshore drilling core sample_16S rRNA gene	Ocean drilling core sample	marine sediment	Saline	non-acidic	non-Seep
AB801374	Shimokita offshore drilling core sample_16S rRNA gene	Ocean drilling core sample	marine sediment	Saline	non-acidic	non-Seep
AB801375	Shimokita offshore drilling core sample_16S rRNA gene	Ocean drilling core sample	marine sediment	Saline	non-acidic	non-Seep
AB801376	Shimokita offshore drilling core sample_16S rRNA gene	Ocean drilling core sample	marine sediment	Saline	non-acidic	non-Seep
AB801377	Shimokita offshore drilling core sample_16S rRNA gene	Ocean drilling core sample	marine sediment	Saline	non-acidic	non-Seep
AB801378	Shimokita offshore drilling core sample_16S rRNA gene	Ocean drilling core sample	marine sediment	Saline	non-acidic	non-Seep
AB801379	Shimokita offshore drilling core sample_16S rRNA gene	Ocean drilling core sample	marine sediment	Saline	non-acidic	non-Seep
AB801380	Shimokita offshore drilling core sample_16S rRNA gene	Ocean drilling core sample	marine sediment	Saline	non-acidic	non-Seep
AB801381	Shimokita offshore drilling core sample_16S rRNA gene	Ocean drilling core sample	marine sediment	Saline	non-acidic	non-Seep
AB801382	Shimokita offshore drilling core sample_16S rRNA gene	Ocean drilling core sample	marine sediment	Saline	non-acidic	non-Seep
AB801383	Shimokita offshore drilling core sample_16S rRNA gene	Ocean drilling core sample	marine sediment	Saline	non-acidic	non-Seep
AB801384	Shimokita offshore drilling core sample_16S rRNA gene	Ocean drilling core sample	marine sediment	Saline	non-acidic	non-Seep
AB801385	Shimokita offshore drilling core sample_16S rRNA gene	Ocean drilling core sample	marine sediment	Saline	non-acidic	non-Seep
AB801386	Shimokita offshore drilling core sample_16S rRNA gene	Ocean drilling core sample	marine sediment	Saline	non-acidic	non-Seep
AB801387	Shimokita offshore drilling core sample_16S rRNA gene	Ocean drilling core sample	marine sediment	Saline	non-acidic	non-Seep
AB801388	Shimokita offshore drilling core sample_16S rRNA gene	Ocean drilling core sample	marine sediment	Saline	non-acidic	non-Seep
AB801389	Shimokita offshore drilling core sample_16S rRNA gene	Ocean drilling core sample	marine sediment	Saline	non-acidic	non-Seep
AB801390	Shimokita offshore drilling core sample_16S rRNA gene	Ocean drilling core sample	marine sediment	Saline	non-acidic	non-Seep
AB801391	Shimokita offshore drilling core sample_16S rRNA gene	Ocean drilling core sample	marine sediment	Saline	non-acidic	non-Seep
AB801392	Shimokita offshore drilling core sample_16S rRNA gene	Ocean drilling core sample	marine sediment	Saline	non-acidic	non-Seep
AB801393	Shimokita offshore drilling core sample_16S rRNA gene	Ocean drilling core sample	marine sediment	Saline	non-acidic	non-Seep
AB801394	Shimokita offshore drilling core sample_16S rRNA gene	Ocean drilling core sample	marine sediment	Saline	non-acidic	non-Seep
AB801395	Shimokita offshore drilling core sample_16S rRNA gene	Ocean drilling core sample	marine sediment	Saline	non-acidic	non-Seep
AB801396	Shimokita offshore drilling core sample_16S rRNA gene	Ocean drilling core sample	marine sediment	Saline	non-acidic	non-Seep
AB801397	Shimokita offshore drilling core sample_16S rRNA gene	Ocean drilling core sample	marine sediment	Saline	non-acidic	non-Seep
AB801398	Shimokita offshore drilling core sample_16S rRNA gene	Ocean drilling core sample	marine sediment	Saline	non-acidic	non-Seep
AB801399	Shimokita offshore drilling core sample_16S rRNA gene	Ocean drilling core sample	marine sediment	Saline	non-acidic	non-Seep
AB801400	Shimokita offshore drilling core sample_16S rRNA gene	Ocean drilling core sample	marine sediment	Saline	non-acidic	non-Seep
AB801401	Shimokita offshore drilling core sample_16S rRNA gene	Ocean drilling core sample	marine sediment	Saline	non-acidic	non-Seep
AB801402	Shimokita offshore drilling core sample_16S rRNA gene	Ocean drilling core sample	marine sediment	Saline	non-acidic	non-Seep
AB801403	Shimokita offshore drilling core sample_16S rRNA gene	Ocean drilling core sample	marine sediment	Saline	non-acidic	non-Seep
AB801404	Shimokita offshore drilling core sample_16S rRNA gene	Ocean drilling core sample	marine sediment	Saline	non-acidic	non-Seep
AB801405	Shimokita offshore drilling core sample_16S rRNA gene	Ocean drilling core sample	marine sediment	Saline	non-acidic	non-Seep
AB801406	Shimokita offshore drilling core sample_16S rRNA gene	Ocean drilling core sample	marine sediment	Saline	non-acidic	non-Seep
AB801407	Shimokita offshore drilling core sample_16S rRNA gene	Ocean drilling core sample	marine sediment	Saline	non-acidic	non-Seep
AB801408	Shimokita offshore drilling core sample_16S rRNA gene	Ocean drilling core sample	marine sediment	Saline	non-acidic	non-Seep
AB801409	Shimokita offshore drilling core sample_16S rRNA gene	Ocean drilling core sample	marine sediment	Saline	non-acidic	non-Seep
AB801410	Shimokita offshore drilling core sample_16S rRNA gene	Ocean drilling core sample	marine sediment	Saline	non-acidic	non-Seep
AB801411	Shimokita offshore drilling core sample_16S rRNA gene	Ocean drilling core sample	marine sediment	Saline	non-acidic	non-Seep
AB801412	Shimokita offshore drilling core sample_16S rRNA gene	Ocean drilling core sample	marine sediment	Saline	non-acidic	non-Seep
AB801413	Shimokita offshore drilling core sample_16S rRNA gene	Ocean drilling core sample	marine sediment	Saline	non-acidic	non-Seep
AB801414	Shimokita offshore drilling core sample_16S rRNA gene	Ocean drilling core sample	marine sediment	Saline	non-acidic	non-Seep
AB801415	Shimokita offshore drilling core sample_16S rRNA gene	Ocean drilling core sample	marine sediment	Saline	non-acidic	non-Seep
AB801416	Shimokita offshore drilling core sample_16S rRNA gene	Ocean drilling core sample	marine sediment	Saline	non-acidic	non-Seep
AB801417	Shimokita offshore drilling core sample_16S rRNA gene	Ocean drilling core sample	marine sediment	Saline	non-acidic	non-Seep
AB801418	Shimokita offshore drilling core sample_16S rRNA gene	Ocean drilling core sample	marine sediment	Saline	non-acidic	non-Seep
AB801419	Shimokita offshore drilling core sample_16S rRNA gene	Ocean drilling core sample	marine sediment	Saline	non-acidic	non-Seep
AB801420	Shimokita offshore drilling core sample_16S rRNA gene	Ocean drilling core sample	marine sediment	Saline	non-acidic	non-Seep
AB801421	Shimokita offshore drilling core sample_16S rRNA gene	Ocean drilling core sample	marine sediment	Saline	non-acidic	non-Seep
AB801422	Shimokita offshore drilling core sample_16S rRNA gene	Ocean drilling core sample	marine sediment	Saline	non-acidic	non-Seep
AB801423	Shimokita offshore drilling core sample_16S rRNA gene	Ocean drilling core sample	marine sediment	Saline	non-acidic	non-Seep
AB801424	Shimokita offshore drilling core sample_16S rRNA gene	Ocean drilling core sample	marine sediment	Saline	non-acidic	non-Seep
AB801425	Shimokita offshore drilling core sample_16S rRNA gene	Ocean drilling core sample	marine sediment	Saline	non-acidic	non-Seep
AB801426	Shimokita offshore drilling core sample_16S rRNA gene	Ocean drilling core sample	marine sediment	Saline	non-acidic	non-Seep
AB801427	Shimokita offshore drilling core sample_16S rRNA gene	Ocean drilling core sample	marine sediment	Saline	non-acidic	non-Seep
AB801428	Shimokita offshore drilling core sample_16S rRNA gene	Ocean drilling core sample	marine sediment	Saline	non-acidic	non-Seep
AB801429	Shimokita offshore drilling core sample_16S rRNA gene	Ocean drilling core sample	marine sediment	Saline	non-acidic	non-Seep
AB801430	Shimokita offshore drilling core sample_16S rRNA gene	Ocean drilling core sample	marine sediment	Saline	non-acidic	non-Seep
AB801431	Shimokita offshore drilling core sample_16S rRNA gene	Ocean drilling core sample	marine sediment	Saline	non-acidic	non-Seep
AB801432	Shimokita offshore drilling core sample_16S rRNA gene	Ocean drilling core sample	marine sediment	Saline	non-acidic	non-Seep
AB801433	Shimokita offshore drilling core sample_16S rRNA gene	Ocean drilling core sample	marine sediment	Saline	non-acidic	non-Seep
AB801434	Shimokita offshore drilling core sample_16S rRNA gene	Ocean drilling core sample	marine sediment	Saline	non-acidic	non-Seep
AB801435	Shimokita offshore drilling core sample_16S rRNA gene	Ocean drilling core sample	marine sediment	Saline	non-acidic	non-Seep
AB801436	Shimokita offshore drilling core sample_16S rRNA gene	Ocean drilling core sample	marine sediment	Saline	non-acidic	non-Seep
AB801437	Shimokita offshore drilling core sample_16S rRNA gene	Ocean drilling core sample	marine sediment	Saline	non-acidic	non-Seep
AB801438	Shimokita offshore drilling core sample_16S rRNA gene	Ocean drilling core sample	marine sediment	Saline	non-acidic	non-Seep
AB801439	Shimokita offshore drilling core sample_16S rRNA gene	Ocean drilling core sample	marine sediment	Saline	non-acidic	non-Seep
AB801440	Shimokita offshore drilling core sample_16S rRNA gene	Ocean drilling core sample	marine sediment	Saline	non-acidic	non-Seep
AB801441	Shimokita offshore drilling core sample_16S rRNA gene	Ocean drilling core sample	marine sediment	Saline	non-acidic	non-Seep
AB801442	Shimokita offshore drilling core sample_16S rRNA gene	Ocean drilling core sample	marine sediment	Saline	non-acidic	non-Seep
AB801443	Shimokita offshore drilling core sample_16S rRNA gene	Ocean drilling core sample	marine sediment	Saline	non-acidic	non-Seep
AB801444	Shimokita offshore drilling core sample_16S rRNA gene	Ocean drilling core sample	marine sediment	Saline	non-acidic	non-Seep
AB801445	Shimokita offshore drilling core sample_16S rRNA gene	Ocean drilling core sample	marine sediment	Saline	non-acidic	non-Seep
AB801446	Shimokita offshore drilling core sample_16S rRNA gene	Ocean drilling core sample	marine sediment	Saline	non-acidic	non-Seep
AB801447	Shimokita offshore drilling core sample_16S rRNA gene	Ocean drilling core sample	marine sediment	Saline	non-acidic	non-Seep
AB801448	Shimokita offshore drilling core sample_16S rRNA gene	Ocean drilling core sample	marine sediment	Saline	non-acidic	non-Seep
AB801449	Shimokita offshore drilling core sample_16S rRNA gene	Ocean drilling core sample	marine sediment	Saline	non-acidic	non-Seep
AB801450	Shimokita offshore drilling core sample_16S rRNA gene	Ocean drilling core sample	marine sediment	Saline	non-acidic	non-Seep
AB801451	Shimokita offshore drilling core sample_16S rRNA gene	Ocean drilling core sample	marine sediment	Saline	non-acidic	non-Seep
AB801452	Shimokita offshore drilling core sample_16S rRNA gene	Ocean drilling core sample	marine sediment	Saline	non-acidic	non-Seep
AB801453	Shimokita offshore drilling core sample_16S rRNA gene	Ocean drilling core sample	marine sediment	Saline	non-acidic	non-Seep
AB801454	Shimokita offshore drilling core sample_16S rRNA gene	Ocean drilling core sample	marine sediment	Saline	non-acidic	non-Seep
AB801455	Shimokita offshore drilling core sample_16S rRNA gene	Ocean drilling core sample	marine sediment	Saline	non-acidic	non-Seep
AB801456	Shimokita offshore drilling core sample_16S rRNA gene	Ocean drilling core sample	marine sediment	Saline	non-acidic	non-Seep
AB801457	Shimokita offshore drilling core sample_16S rRNA gene	Ocean drilling core sample	marine sediment	Saline	non-acidic	non-Seep
AB801458	Shimokita offshore drilling core sample_16S rRNA gene	Ocean drilling core sample	marine sediment	Saline	non-acidic	non-Seep
AB801459	Shimokita offshore drilling core sample_16S rRNA gene	Ocean drilling core sample	marine sediment	Saline	non-acidic	non-Seep
AB801460	Shimokita offshore drilling core sample_16S rRNA gene	Ocean drilling core sample	marine sediment	Saline	non-acidic	non-Seep
AB801461	Shimokita offshore drilling core sample_16S rRNA gene	Ocean drilling core sample	marine sediment	Saline	non-acidic	non-Seep
AB801462	Shimokita offshore drilling core sample_16S rRNA gene	Ocean drilling core sample	marine sediment	Saline	non-acidic	non-Seep
AB801463	Shimokita offshore drilling core sample_16S rRNA gene	Ocean drilling core sample	marine sediment	Saline	non-acidic	non-Seep
AB801464	Shimokita offshore drilling core sample_16S rRNA gene	Ocean drilling core sample	marine sediment	Saline	non-acidic	non-Seep
AB801465	Shimokita offshore drilling core sample_16S rRNA gene	Ocean drilling core sample	marine sediment	Saline	non-acidic	non-Seep
AB801466	Shimokita offshore drilling core sample_16S rRNA gene	Ocean drilling core sample	marine sediment	Saline	non-acidic	non-Seep
AB801467	Shimokita offshore drilling core sample_16S rRNA gene	Ocean drilling core sample	marine sediment	Saline	non-acidic	non-Seep
AB801468	Shimokita offshore drilling core sample_16S rRNA gene	Ocean drilling core sample	marine sediment	Saline	non-acidic	non-Seep
AB801469	Shimokita offshore drilling core sample_16S rRNA gene	Ocean drilling core sample	marine sediment	Saline	non-acidic	non-Seep
AB801470	Shimokita offshore drilling core sample_16S rRNA gene	Ocean drilling core sample	marine sediment	Saline	non-acidic	non-Seep
AB801471	Shimokita offshore drilling core sample_16S rRNA gene	Ocean drilling core sample	marine sediment	Saline	non-acidic	non-Seep
AB801472	Shimokita offshore drilling core sample_16S rRNA gene	Ocean drilling core sample	marine sediment	Saline	non-acidic	non-Seep
AB801473	Shimokita offshore drilling core sample_16S rRNA gene	Ocean drilling core sample	marine sediment	Saline	non-acidic	non-Seep
AB801474	Shimokita offshore drilling core sample_16S rRNA gene	Ocean drilling core sample	marine sediment	Saline	non-acidic	non-Seep
AB801475	Shimokita offshore drilling core sample_16S rRNA gene	Ocean drilling core sample	marine sediment	Saline	non-acidic	non-Seep
AB801476	Shimokita offshore drilling core sample_16S rRNA gene	Ocean drilling core sample	marine sediment	Saline	non-acidic	non-Seep
AB801477	Shimokita offshore drilling core sample_16S rRNA gene	Ocean drilling core sample	marine sediment	Saline	non-acidic	non-Seep
AB801478	Shimokita offshore drilling core sample_16S rRNA gene	Ocean drilling core sample	marine sediment	Saline	non-acidic	non-Seep
AB801479	Shimokita offshore drilling core sample_16S rRNA gene	Ocean drilling core sample	marine sediment	Saline	non-acidic	non-Seep
AB801480	Shimokita offshore drilling core sample_16S rRNA gene	Ocean drilling core sample	marine sediment	Saline	non-acidic	non-Seep
AB801481	Shimokita offshore drilling core sample_16S rRNA gene	Ocean drilling core sample	marine sediment	Saline	non-acidic	non-Seep
AB801482	Shimokita offshore drilling core sample_16S rRNA gene	Ocean drilling core sample	marine sediment	Saline	non-acidic	non-Seep
AB801483	Shimokita offshore drilling core sample_16S rRNA gene	Ocean drilling core sample	marine sediment	Saline	non-acidic	non-Seep
AB801484	Shimokita offshore drilling core sample_16S rRNA gene	Ocean drilling core sample	marine sediment	Saline	non-acidic	non-Seep
AB801485	Shimokita offshore drilling core sample_16S rRNA gene	Ocean drilling core sample	marine sediment	Saline	non-acidic	non-Seep
AB801486	Shimokita offshore drilling core sample_16S rRNA gene	Ocean drilling core sample	marine sediment	Saline	non-acidic	non-Seep
AB801487	Shimokita offshore drilling core sample_16S rRNA gene	Ocean drilling core sample	marine sediment	Saline	non-acidic	non-Seep
AB801488	Shimokita offshore drilling core sample_16S rRNA gene	Ocean drilling core sample	marine sediment	Saline	non-acidic	non-Seep
AB801489	Shimokita offshore drilling core sample_16S rRNA gene	Ocean drilling core sample	marine sediment	Saline	non-acidic	non-Seep
AB801490	Shimokita offshore drilling core sample_16S rRNA gene	Ocean drilling core sample	marine sediment	Saline	non-acidic	non-Seep
AB801491	Shimokita offshore drilling core sample_16S rRNA gene	Ocean drilling core sample	marine sediment	Saline	non-acidic	non-Seep
AB801492	Shimokita offshore drilling core sample_16S rRNA gene	Ocean drilling core sample	marine sediment	Saline	non-acidic	non-Seep
AB801493	Shimokita offshore drilling core sample_16S rRNA gene	Ocean drilling core sample	marine sediment	Saline	non-acidic	non-Seep
AB801494	Shimokita offshore drilling core sample_16S rRNA gene	Ocean drilling core sample	marine sediment	Saline	non-acidic	non-Seep
AB801495	Shimokita offshore drilling core sample_16S rRNA gene	Ocean drilling core sample	marine sediment	Saline	non-acidic	non-Seep
AB801496	Shimokita offshore drilling core sample_16S rRNA gene	Ocean drilling core sample	marine sediment	Saline	non-acidic	non-Seep
AB801497	Shimokita offshore drilling core sample_16S rRNA gene	Ocean drilling core sample	marine sediment	Saline	non-acidic	non-Seep
AB801498	Shimokita offshore drilling core sample_16S rRNA gene	Ocean drilling core sample	marine sediment	Saline	non-acidic	non-Seep
AB801499	Shimokita offshore drilling core sample_16S rRNA gene	Ocean drilling core sample	marine sediment	Saline	non-acidic	non-Seep
AB801500	Shimokita offshore drilling core sample_16S rRNA gene	Ocean drilling core sample	marine sediment	Saline	non-acidic	non-Seep
AB801501	Shimokita offshore drilling core sample_16S rRNA gene	Ocean drilling core sample	marine sediment	Saline	non-acidic	non-Seep
AB801502	Shimokita offshore drilling core sample_16S rRNA gene	Ocean drilling core sample	marine sediment	Saline	non-acidic	non-Seep
AB801503	Shimokita offshore drilling core sample_16S rRNA gene	Ocean drilling core sample	marine sediment	Saline	non-acidic	non-Seep
AB801504	Shimokita offshore drilling core sample_16S rRNA gene	Ocean drilling core sample	marine sediment	Saline	non-acidic	non-Seep
AB801505	Shimokita offshore drilling core sample_16S rRNA gene	Ocean drilling core sample	marine sediment	Saline	non-acidic	non-Seep
AB801506	Shimokita offshore drilling core sample_16S rRNA gene	Ocean drilling core sample	marine sediment	Saline	non-acidic	non-Seep
AB801507	Shimokita offshore drilling core sample_16S rRNA gene	Ocean drilling core sample	marine sediment	Saline	non-acidic	non-Seep
AB801508	Shimokita offshore drilling core sample_16S rRNA gene	Ocean drilling core sample	marine sediment	Saline	non-acidic	non-Seep
AB801509	Shimokita offshore drilling core sample_16S rRNA gene	Ocean drilling core sample	marine sediment	Saline	non-acidic	non-Seep
AB801510	Shimokita offshore drilling core sample_16S rRNA gene	Ocean drilling core sample	marine sediment	Saline	non-acidic	non-Seep
AB801511	Shimokita offshore drilling core sample_16S rRNA gene	Ocean drilling core sample	marine sediment	Saline	non-acidic	non-Seep
AB801512	Shimokita offshore drilling core sample_16S rRNA gene	Ocean drilling core sample	marine sediment	Saline	non-acidic	non-Seep
AB801513	Shimokita offshore drilling core sample_16S rRNA gene	Ocean drilling core sample	marine sediment	Saline	non-acidic	non-Seep
AB801514	Shimokita offshore drilling core sample_16S rRNA gene	Ocean drilling core sample	marine sediment	Saline	non-acidic	non-Seep
AB801515	Shimokita offshore drilling core sample_16S rRNA gene	Ocean drilling core sample	marine sediment	Saline	non-acidic	non-Seep
AB801516	Shimokita offshore drilling core sample_16S rRNA gene	Ocean drilling core sample	marine sediment	Saline	non-acidic	non-Seep
AB801517	Shimokita offshore drilling core sample_16S rRNA gene	Ocean drilling core sample	marine sediment	Saline	non-acidic	non-Seep
AB801518	Shimokita offshore drilling core sample_16S rRNA gene	Ocean drilling core sample	marine sediment	Saline	non-acidic	non-Seep
AB801519	Shimokita offshore drilling core sample_16S rRNA gene	Ocean drilling core sample	marine sediment	Saline	non-acidic	non-Seep
AB801520	Shimokita offshore drilling core sample_16S rRNA gene	Ocean drilling core sample	marine sediment	Saline	non-acidic	non-Seep
AB801521	Shimokita offshore drilling core sample_16S rRNA gene	Ocean drilling core sample	marine sediment	Saline	non-acidic	non-Seep
AB801522	Shimokita offshore drilling core sample_16S rRNA gene	Ocean drilling core sample	marine sediment	Saline	non-acidic	non-Seep
AB801523	Shimokita offshore drilling core sample_16S rRNA gene	Ocean drilling core sample	marine sediment	Saline	non-acidic	non-Seep
AB801524	Shimokita offshore drilling core sample_16S rRNA gene	Ocean drilling core sample	marine sediment	Saline	non-acidic	non-Seep
AB801525	Shimokita offshore drilling core sample_16S rRNA gene	Ocean drilling core sample	marine sediment	Saline	non-acidic	non-Seep
AB801526	Shimokita offshore drilling core sample_16S rRNA gene	Ocean drilling core sample	marine sediment	Saline	non-acidic	non-Seep
AB801527	Shimokita offshore drilling core sample_16S rRNA gene	Ocean drilling core sample	marine sediment	Saline	non-acidic	non-Seep
AB801528	Shimokita offshore drilling core sample_16S rRNA gene	Ocean drilling core sample	marine sediment	Saline	non-acidic	non-Seep
AB801529	Shimokita offshore drilling core sample_16S rRNA gene	Ocean drilling core sample	marine sediment	Saline	non-acidic	non-Seep
AB801530	Shimokita offshore drilling core sample_16S rRNA gene	Ocean drilling core sample	marine sediment	Saline	non-acidic	non-Seep
AB801531	Shimokita offshore drilling core sample_16S rRNA gene	Ocean drilling core sample	marine sediment	Saline	non-acidic	non-Seep
AB801532	Shimokita offshore drilling core sample_16S rRNA gene	Ocean drilling core sample	marine sediment	Saline	non-acidic	non-Seep
AB801533	Shimokita offshore drilling core sample_16S rRNA gene	Ocean drilling core sample	marine sediment	Saline	non-acidic	non-Seep
AB801534	Shimokita offshore drilling core sample_16S rRNA gene	Ocean drilling core sample	marine sediment	Saline	non-acidic	non-Seep
AB801535	Shimokita offshore drilling core sample_16S rRNA gene	Ocean drilling core sample	marine sediment	Saline	non-acidic	non-Seep
AB801536	Shimokita offshore drilling core sample_16S rRNA gene	Ocean drilling core sample	marine sediment	Saline	non-acidic	non-Seep
AB801537	Shimokita offshore drilling core sample_16S rRNA gene	Ocean drilling core sample	marine sediment	Saline	non-acidic	non-Seep
AB801538	Shimokita offshore drilling core sample_16S rRNA gene	Ocean drilling core sample	marine sediment	Saline	non-acidic	non-Seep
AB801539	Shimokita offshore drilling core sample_16S rRNA gene	Ocean drilling core sample	marine sediment	Saline	non-acidic	non-Seep
AB801540	Shimokita offshore drilling core sample_16S rRNA gene	Ocean drilling core sample	marine sediment	Saline	non-acidic	non-Seep
AB801541	Shimokita offshore drilling core sample_16S rRNA gene	Ocean drilling core sample	marine sediment	Saline	non-acidic	non-Seep
AB801542	Shimokita offshore drilling core sample_16S rRNA gene	Ocean drilling core sample	marine sediment	Saline	non-acidic	non-Seep
AB801543	Shimokita offshore drilling core sample_16S rRNA gene	Ocean drilling core sample	marine sediment	Saline	non-acidic	non-Seep
AB801544	Shimokita offshore drilling core sample_16S rRNA gene	Ocean drilling core sample	marine sediment	Saline	non-acidic	non-Seep
AB801545	Shimokita offshore drilling core sample_16S rRNA gene	Ocean drilling core sample	marine sediment	Saline	non-acidic	non-Seep
AB801546	Shimokita offshore drilling core sample_16S rRNA gene	Ocean drilling core sample	marine sediment	Saline	non-acidic	non-Seep
AB801547	Shimokita offshore drilling core sample_16S rRNA gene	Ocean drilling core sample	marine sediment	Saline	non-acidic	non-Seep
AB801548	Shimokita offshore drilling core sample_16S rRNA gene	Ocean drilling core sample	marine sediment	Saline	non-acidic	non-Seep
AB801549	Shimokita offshore drilling core sample_16S rRNA gene	Ocean drilling core sample	marine sediment	Saline	non-acidic	non-Seep
AB801550	Shimokita offshore drilling core sample_16S rRNA gene	Ocean drilling core sample	marine sediment	Saline	non-acidic	non-Seep
AB801551	Shimokita offshore drilling core sample_16S rRNA gene	Ocean drilling core sample	marine sediment	Saline	non-acidic	non-Seep
AB801552	Shimokita offshore drilling core sample_16S rRNA gene	Ocean drilling core sample	marine sediment	Saline	non-acidic	non-Seep
AB801553	Shimokita offshore drilling core sample_16S rRNA gene	Ocean drilling core sample	marine sediment	Saline	non-acidic	non-Seep
AB801554	Shimokita offshore drilling core sample_16S rRNA gene	Ocean drilling core sample	marine sediment	Saline	non-acidic	non-Seep
AB801555	Shimokita offshore drilling core sample_16S rRNA gene	Ocean drilling core sample	marine sediment	Saline	non-acidic	non-Seep
AB801556	Shimokita offshore drilling core sample_16S rRNA gene	Ocean drilling core sample	marine sediment	Saline	non-acidic	non-Seep
AB801557	Shimokita offshore drilling core sample_16S rRNA gene	Ocean drilling core sample	marine sediment	Saline	non-acidic	non-Seep
AB801558	Shimokita offshore drilling core sample_16S rRNA gene	Ocean drilling core sample	marine sediment	Saline	non-acidic	non-Seep
AB801559	Shimokita offshore drilling core sample_16S rRNA gene	Ocean drilling core sample	marine sediment	Saline	non-acidic	non-Seep
AB801560	Shimokita offshore drilling core sample_16S rRNA gene	Ocean drilling core sample	marine sediment	Saline	non-acidic	non-Seep
AB801561	Shimokita offshore drilling core sample_16S rRNA gene	Ocean drilling core sample	marine sediment	Saline	non-acidic	non-Seep
AB801562	Shimokita offshore drilling core sample_16S rRNA gene	Ocean drilling core sample	marine sediment	Saline	non-acidic	non-Seep
AB801563	Shimokita offshore drilling core sample_16S rRNA gene	Ocean drilling core sample	marine sediment	Saline	non-acidic	non-Seep
AB801564	Shimokita offshore drilling core sample_16S rRNA gene	Ocean drilling core sample	marine sediment	Saline	non-acidic	non-Seep
AB801565	Shimokita offshore drilling core sample_16S rRNA gene	Ocean drilling core sample	marine sediment	Saline	non-acidic	non-Seep
AB801566	Shimokita offshore drilling core sample_16S rRNA gene	Ocean drilling core sample	marine sediment	Saline	non-acidic	non-Seep
AB801567	Shimokita offshore drilling core sample_16S rRNA gene	Ocean drilling core sample	marine sediment	Saline	non-acidic	non-Seep
AB801568	Shimokita offshore drilling core sample_16S rRNA gene	Ocean drilling core sample	marine sediment	Saline	non-acidic	non-Seep
AB801569	Shimokita offshore drilling core sample_16S rRNA gene	Ocean drilling core sample	marine sediment	Saline	non-acidic	non-Seep
AB801570	Shimokita offshore drilling core sample_16S rRNA gene	Ocean drilling core sample	marine sediment	Saline	non-acidic	non-Seep
AB801571	Shimokita offshore drilling core sample_16S rRNA gene	Ocean drilling core sample	marine sediment	Saline	non-acidic	non-Seep
AB801572	Shimokita offshore drilling core sample_16S rRNA gene	Ocean drilling core sample	marine sediment	Saline	non-acidic	non-Seep
AB801573	Shimokita offshore drilling core sample_16S rRNA gene	Ocean drilling core sample	marine sediment	Saline	non-acidic	non-Seep
AB801574	Shimokita offshore drilling core sample_16S rRNA gene	Ocean drilling core sample	marine sediment	Saline	non-acidic	non-Seep
AB801575	Shimokita offshore drilling core sample_16S rRNA gene	Ocean drilling core sample	marine sediment	Saline	non-acidic	non-Seep
AB801576	Shimokita offshore drilling core sample_16S rRNA gene	Ocean drilling core sample	marine sediment	Saline	non-acidic	non-Seep
AB801577	Shimokita offshore drilling core sample_16S rRNA gene	Ocean drilling core sample	marine sediment	Saline	non-acidic	non-Seep
AB801578	Shimokita offshore drilling core sample_16S rRNA gene	Ocean drilling core sample	marine sediment	Saline	non-acidic	non-Seep
AB801579	Shimokita offshore drilling core sample_16S rRNA gene	Ocean drilling core sample	marine sediment	Saline	non-acidic	non-Seep
AB801580	Shimokita offshore drilling core sample_16S rRNA gene	Ocean drilling core sample	marine sediment	Saline	non-acidic	non-Seep
AB801581	Shimokita offshore drilling core sample_16S rRNA gene	Ocean drilling core sample	marine sediment	Saline	non-acidic	non-Seep
AB801582	Shimokita offshore drilling core sample_16S rRNA gene	Ocean drilling core sample	marine sediment	Saline	non-acidic	non-Seep
AB801583	Shimokita offshore drilling core sample_16S rRNA gene	Ocean drilling core sample	marine sediment	Saline	non-acidic	non-Seep
AB801584	Shimokita offshore drilling core sample_16S rRNA gene	Ocean drilling core sample	marine sediment	Saline	non-acidic	non-Seep
AB801585	Shimokita offshore drilling core sample_16S rRNA gene	Ocean drilling core sample	marine sediment	Saline	non-acidic	non-Seep
AB801586	Shimokita offshore drilling core sample_16S rRNA gene	Ocean drilling core sample	marine sediment	Saline	non-acidic	non-Seep
AB801587	Shimokita offshore drilling core sample_16S rRNA gene	Ocean drilling core sample	marine sediment	Saline	non-acidic	non-Seep
AB801588	Shimokita offshore drilling core sample_16S rRNA gene	Ocean drilling core sample	marine sediment	Saline	non-acidic	non-Seep
AB801589	Shimokita offshore drilling core sample_16S rRNA gene	Ocean drilling core sample	marine sediment	Saline	non-acidic	non-Seep
AB801590	Shimokita offshore drilling core sample_16S rRNA gene	Ocean drilling core sample	marine sediment	Saline	non-acidic	non-Seep
AB801591	Shimokita offshore drilling core sample_16S rRNA gene	Ocean drilling core sample	marine sediment	Saline	non-acidic	non-Seep
AB801592	Shimokita offshore drilling core sample_16S rRNA gene	Ocean drilling core sample	marine sediment	Saline	non-acidic	non-Seep
AB801593	Shimokita offshore drilling core sample_16S rRNA gene	Ocean drilling core sample	marine sediment	Saline	non-acidic	non-Seep
AB801594	Shimokita offshore drilling core sample_16S rRNA gene	Ocean drilling core sample	marine sediment	Saline	non-acidic	non-Seep
AB801595	Shimokita offshore drilling core sample_16S rRNA gene	Ocean drilling core sample	marine sediment	Saline	non-acidic	non-Seep
AB801596	Shimokita offshore drilling core sample_16S rRNA gene	Ocean drilling core sample	marine sediment	Saline	non-acidic	non-Seep
AB801597	Shimokita offshore drilling core sample_16S rRNA gene	Ocean drilling core sample	marine sediment	Saline	non-acidic	non-Seep
AB801598	Shimokita offshore drilling core sample_16S rRNA gene	Ocean drilling core sample	marine sediment	Saline	non-acidic	non-Seep
AB801599	Shimokita offshore drilling core sample_16S rRNA gene	Ocean drilling core sample	marine sediment	Saline	non-acidic	non-Seep
AB801600	Shimokita offshore drilling core sample_16S rRNA gene	Ocean drilling core sample	marine sediment	Saline	non-acidic	non-Seep
AB801601	Shimokita offshore drilling core sample_16S rRNA gene	Ocean drilling core sample	marine sediment	Saline	non-acidic	non-Seep
AB801602	Shimokita offshore drilling core sample_16S rRNA gene	Ocean drilling core sample	marine sediment	Saline	non-acidic	non-Seep
AB801603	Shimokita offshore drilling core sample_16S rRNA gene	Ocean drilling core sample	marine sediment	Saline	non-acidic	non-Seep
AB801604	Shimokita offshore drilling core sample_16S rRNA gene	Ocean drilling core sample	marine sediment	Saline	non-acidic	non-Seep
AB801605	Shimokita offshore drilling core sample_16S rRNA gene	Ocean drilling core sample	marine sediment	Saline	non-acidic	non-Seep
AB801606	Shimokita offshore drilling core sample_16S rRNA gene	Ocean drilling core sample	marine sediment	Saline	non-acidic	non-Seep
AB801607	Shimokita offshore drilling core sample_16S rRNA gene	Ocean drilling core sample	marine sediment	Saline	non-acidic	non-Seep
AB801608	Shimokita offshore drilling core sample_16S rRNA gene	Ocean drilling core sample	marine sediment	Saline	non-acidic	non-Seep
AB801609	Shimokita offshore drilling core sample_16S rRNA gene	Ocean drilling core sample	marine sediment	Saline	non-acidic	non-Seep
AB801610	Shimokita offshore drilling core sample_16S rRNA gene	Ocean drilling core sample	marine sediment	Saline	non-acidic	non-Seep
AB801611	Shimokita offshore drilling core sample_16S rRNA gene	Ocean drilling core sample	marine sediment	Saline	non-acidic	non-Seep
AB801612	Shimokita offshore drilling core sample_16S rRNA gene	Ocean drilling core sample	marine sediment	Saline	non-acidic	non-Seep
AB801613	Shimokita offshore drilling core sample_16S rRNA gene	Ocean drilling core sample	marine sediment	Saline	non-acidic	non-Seep
AB801614	Shimokita offshore drilling core sample_16S rRNA gene	Ocean drilling core sample	marine sediment	Saline	non-acidic	non-Seep
AB801615	Shimokita offshore drilling core sample_16S rRNA gene	Ocean drilling core sample	marine sediment	Saline	non-acidic	non-Seep
AB801616	Shimokita offshore drilling core sample_16S rRNA gene	Ocean drilling core sample	marine sediment	Saline	non-acidic	non-Seep
AB801617	Shimokita offshore drilling core sample_16S rRNA gene	Ocean drilling core sample	marine sediment	Saline	non-acidic	non-Seep
AB801618	Shimokita offshore drilling core sample_16S rRNA gene	Ocean drilling core sample	marine sediment	Saline	non-acidic	non-Seep
AB801619	Shimokita offshore drilling core sample_16S rRNA gene	Ocean drilling core sample	marine sediment	Saline	non-acidic	non-Seep
AB801620	Shimokita offshore drilling core sample_16S rRNA gene	Ocean drilling core sample	marine sediment	Saline	non-acidic	non-Seep
AB801621	Shimokita offshore drilling core sample_16S rRNA gene	Ocean drilling core sample	marine sediment	Saline	non-acidic	non-Seep
AB801622	Shimokita offshore drilling core sample_16S rRNA gene	Ocean drilling core sample	marine sediment	Saline	non-acidic	non-Seep
AB801623	Shimokita offshore drilling core sample_16S rRNA gene	Ocean drilling core sample	marine sediment	Saline	non-acidic	non-Seep
AB801624	Shimokita offshore drilling core sample_16S rRNA gene	Ocean drilling core sample	marine sediment	Saline	non-acidic	non-Seep
AB801625	Shimokita offshore drilling core sample_16S rRNA gene	Ocean drilling core sample	marine sediment	Saline	non-acidic	non-Seep
AB801626	Shimokita offshore drilling core sample_16S rRNA gene	Ocean drilling core sample	marine sediment	Saline	non-acidic	non-Seep
AB801627	Shimokita offshore drilling core sample_16S rRNA gene	Ocean drilling core sample	marine sediment	Saline	non-acidic	non-Seep
AB801628	Shimokita offshore drilling core sample_16S rRNA gene	Ocean drilling core sample	marine sediment	Saline	non-acidic	non-Seep
AB801629	Shimokita offshore drilling core sample_16S rRNA gene	Ocean drilling core sample	marine sediment	Saline	non-acidic	non-Seep
AB801630	Shimokita offshore drilling core sample_16S rRNA gene	Ocean drilling core sample	marine sediment	Saline	non-acidic	non-Seep
AB801631	Shimokita offshore drilling core sample_16S rRNA gene	Ocean drilling core sample	marine sediment	Saline	non-acidic	non-Seep
AB801632	Shimokita offshore drilling core sample_16S rRNA gene	Ocean drilling core sample	marine sediment	Saline	non-acidic	non-Seep
AB801633	Shimokita offshore drilling core sample_16S rRNA gene	Ocean drilling core sample	marine sediment	Saline	non-acidic	non-Seep
AB801634	Shimokita offshore drilling core sample_16S rRNA gene	Ocean drilling core sample	marine sediment	Saline	non-acidic	non-Seep
AB801635	Shimokita offshore drilling core sample_16S rRNA gene	Ocean drilling core sample	marine sediment	Saline	non-acidic	non-Seep
AB801636	Shimokita offshore drilling core sample_16S rRNA gene	Ocean drilling core sample	marine sediment	Saline	non-acidic	non-Seep
AB801637	Shimokita offshore drilling core sample_16S rRNA gene	Ocean drilling core sample	marine sediment	Saline	non-acidic	non-Seep
AB801638	Shimokita offshore drilling core sample_16S rRNA gene	Ocean drilling core sample	marine sediment	Saline	non-acidic	non-Seep
AB801639	Shimokita offshore drilling core sample_16S rRNA gene	Ocean drilling core sample	marine sediment	Saline	non-acidic	non-Seep
AB801640	Shimokita offshore drilling core sample_16S rRNA gene	Ocean drilling core sample	marine sediment	Saline	non-acidic	non-Seep
AB801641	Shimokita offshore drilling core sample_16S rRNA gene	Ocean drilling core sample	marine sediment	Saline	non-acidic	non-Seep
AB801642	Shimokita offshore drilling core sample_16S rRNA gene	Ocean drilling core sample	marine sediment	Saline	non-acidic	non-Seep
AB801643	Shimokita offshore drilling core sample_16S rRNA gene	Ocean drilling core sample	marine sediment	Saline	non-acidic	non-Seep
AB801644	Shimokita offshore drilling core sample_16S rRNA gene	Ocean drilling core sample	marine sediment	Saline	non-acidic	non-Seep
AB801645	Shimokita offshore drilling core sample_16S rRNA gene	Ocean drilling core sample	marine sediment	Saline	non-acidic	non-Seep
AB801646	Shimokita offshore drilling core sample_16S rRNA gene	Ocean drilling core sample	marine sediment	Saline	non-acidic	non-Seep
AB801647	Shimokita offshore drilling core sample_16S rRNA gene	Ocean drilling core sample	marine sediment	Saline	non-acidic	non-Seep
AB801648	Shimokita offshore drilling core sample_16S rRNA gene	Ocean drilling core sample	marine sediment	Saline	non-acidic	non-Seep
AB801649	Shimokita offshore drilling core sample_16S rRNA gene	Ocean drilling core sample	marine sediment	Saline	non-acidic	non-Seep
AB801650	Shimokita offshore drilling core sample_16S rRNA gene	Ocean drilling core sample	marine sediment	Saline	non-acidic	non-Seep
AB801651	Shimokita offshore drilling core sample_16S rRNA gene	Ocean drilling core sample	marine sediment	Saline	non-acidic	non-Seep
AB801652	Shimokita offshore drilling core sample_16S rRNA gene	Ocean drilling core sample	marine sediment	Saline	non-acidic	non-Seep
AB801653	Shimokita offshore drilling core sample_16S rRNA gene	Ocean drilling core sample	marine sediment	Saline	non-acidic	non-Seep
AB801654	Shimokita offshore drilling core sample_16S rRNA gene	Ocean drilling core sample	marine sediment	Saline	non-acidic	non-Seep
AB801655	Shimokita offshore drilling core sample_16S rRNA gene	Ocean drilling core sample	marine sediment	Saline	non-acidic	non-Seep
AB801656	Shimokita offshore drilling core sample_16S rRNA gene	Ocean drilling core sample	marine sediment	Saline	non-acidic	non-Seep
AB801657	Shimokita offshore drilling core sample_16S rRNA gene	Ocean drilling core sample	marine sediment	Saline	non-acidic	non-Seep
AB801658	Shimokita offshore drilling core sample_16S rRNA gene	Ocean drilling core sample	marine sediment	Saline	non-acidic	non-Seep
AB801659	Shimokita offshore drilling core sample_16S rRNA gene	Ocean drilling core sample	marine sediment	Saline	non-acidic	non-Seep
AB801660	Shimokita offshore drilling core sample_16S rRNA gene	Ocean drilling core sample	marine sediment	Saline	non-acidic	non-Seep
AB801661	Shimokita offshore drilling core sample_16S rRNA gene	Ocean drilling core sample	marine sediment	Saline	non-acidic	non-Seep
AB801662	Shimokita offshore drilling core sample_16S rRNA gene	Ocean drilling core sample	marine sediment	Saline	non-acidic	non-Seep
AB801663	Shimokita offshore drilling core sample_16S rRNA gene	Ocean drilling core sample	marine sediment	Saline	non-acidic	non-Seep
AB801664	Shimokita offshore drilling core sample_16S rRNA gene	Ocean drilling core sample	marine sediment	Saline	non-acidic	non-Seep
AB801665	Shimokita offshore drilling core sample_16S rRNA gene	Ocean drilling core sample	marine sediment	Saline	non-acidic	non-Seep
AB801666	Shimokita offshore drilling core sample_16S rRNA gene	Ocean drilling core sample	marine sediment	Saline	non-acidic	non-Seep
AB801667	Shimokita offshore drilling core sample_16S rRNA gene	Ocean drilling core sample	marine sediment	Saline	non-acidic	non-Seep
AB801668	Shimokita offshore drilling core sample_16S rRNA gene	Ocean drilling core sample	marine sediment	Saline	non-acidic	non-Seep
AB801669	Shimokita offshore drilling core sample_16S rRNA gene	Ocean drilling core sample	marine sediment	Saline	non-acidic	non-Seep
AB801670	Shimokita offshore drilling core sample_16S rRNA gene	Ocean drilling core sample	marine sediment	Saline	non-acidic	non-Seep
AB801671	Shimokita offshore drilling core sample_16S rRNA gene	Ocean drilling core sample	marine sediment	Saline	non-acidic	non-Seep
AB801672	Shimokita offshore drilling core sample_16S rRNA gene	Ocean drilling core sample	marine sediment	Saline	non-acidic	non-Seep
AB801673	Shimokita offshore drilling core sample_16S rRNA gene	Ocean drilling core sample	marine sediment	Saline	non-acidic	non-Seep
AB801674	Shimokita offshore drilling core sample_16S rRNA gene	Ocean drilling core sample	marine sediment	Saline	non-acidic	non-Seep
AB801675	Shimokita offshore drilling core sample_16S rRNA gene	Ocean drilling core sample	marine sediment	Saline	non-acidic	non-Seep
AB801676	Shimokita offshore drilling core sample_16S rRNA gene	Ocean drilling core sample	marine sediment	Saline	non-acidic	non-Seep
AB801677	Shimokita offshore drilling core sample_16S rRNA gene	Ocean drilling core sample	marine sediment	Saline	non-acidic	non-Seep
AB801678	Shimokita offshore drilling core sample_16S rRNA gene	Ocean drilling core sample	marine sediment	Saline	non-acidic	non-Seep
AB801679	Shimokita offshore drilling core sample_16S rRNA gene	Ocean drilling core sample	marine sediment	Saline	non-acidic	non-Seep
AB801680	Shimokita offshore drilling core sample_16S rRNA gene	Ocean drilling core sample	marine sediment	Saline	non-acidic	non-Seep
AB801681	Shimokita offshore drilling core sample_16S rRNA gene	Ocean drilling core sample	marine sediment	Saline	non-acidic	non-Seep
AB801682	Shimokita offshore drilling core sample_16S rRNA gene	Ocean drilling core sample	marine sediment	Saline	non-acidic	non-Seep
AB801683	Shimokita offshore drilling core sample_16S rRNA gene	Ocean drilling core sample	marine sediment	Saline	non-acidic	non-Seep
AB801684	Shimokita offshore drilling core sample_16S rRNA gene	Ocean drilling core sample	marine sediment	Saline	non-acidic	non-Seep
AB801685	Shimokita offshore drilling core sample_16S rRNA gene	Ocean drilling core sample	marine sediment	Saline	non-acidic	non-Seep
AB801686	Shimokita offshore drilling core sample_16S rRNA gene	Ocean drilling core sample	marine sediment	Saline	non-acidic	non-Seep
AB801687	Shimokita offshore drilling core sample_16S rRNA gene	Ocean drilling core sample	marine sediment	Saline	non-acidic	non-Seep
AB801688	Shimokita offshore drilling core sample_16S rRNA gene	Ocean drilling core sample	marine sediment	Saline	non-acidic	non-Seep
AB801689	Shimokita offshore drilling core sample_16S rRNA gene	Ocean drilling core sample	marine sediment	Saline	non-acidic	non-Seep
AB801690	Shimokita offshore drilling core sample_16S rRNA gene	Ocean drilling core sample	marine sediment	Saline	non-acidic	non-Seep
AB801691	Shimokita offshore drilling core sample_16S rRNA gene	Ocean drilling core sample	marine sediment	Saline	non-acidic	non-Seep
AB801692	Shimokita offshore drilling core sample_16S rRNA gene	Ocean drilling core sample	marine sediment	Saline	non-acidic	non-Seep
AB801693	Shimokita offshore drilling core sample_16S rRNA gene	Ocean drilling core sample	marine sediment	Saline	non-acidic	non-Seep
AB801694	Shimokita offshore drilling core sample_16S rRNA gene	Ocean drilling core sample	marine sediment	Saline	non-acidic	non-Seep
AB801695	Shimokita offshore drilling core sample_16S rRNA gene	Ocean drilling core sample	marine sediment	Saline	non-acidic	non-Seep
AB801696	Shimokita offshore drilling core sample_16S rRNA gene	Ocean drilling core sample	marine sediment	Saline	non-acidic	non-Seep
AB801697	Shimokita offshore drilling core sample_16S rRNA gene	Ocean drilling core sample	marine sediment	Saline	non-acidic	non-Seep
AB801698	Shimokita offshore drilling core sample_16S rRNA gene	Ocean drilling core sample	marine sediment	Saline	non-acidic	non-Seep
AB801699	Shimokita offshore drilling core sample_16S rRNA gene	Ocean drilling core sample	marine sediment	Saline	non-acidic	non-Seep
AB801700	Shimokita offshore drilling core sample_16S rRNA gene	Ocean drilling core sample	marine sediment	Saline	non-acidic	non-Seep
AB801701	Shimokita offshore drilling core sample_16S rRNA gene	Ocean drilling core sample	marine sediment	Saline	non-acidic	non-Seep
AB801702	Shimokita offshore drilling core sample_16S rRNA gene	Ocean drilling core sample	marine sediment	Saline	non-acidic	non-Seep
AB801703	Shimokita offshore drilling core sample_16S rRNA gene	Ocean drilling core sample	marine sediment	Saline	non-acidic	non-Seep
AB801704	Shimokita offshore drilling core sample_16S rRNA gene	Ocean drilling core sample	marine sediment	Saline	non-acidic	non-Seep
AB801705	Shimokita offshore drilling core sample_16S rRNA gene	Ocean drilling core sample	marine sediment	Saline	non-acidic	non-Seep
AB801706	Shimokita offshore drilling core sample_16S rRNA gene	Ocean drilling core sample	marine sediment	Saline	non-acidic	non-Seep
AB801707	Shimokita offshore drilling core sample_16S rRNA gene	Ocean drilling core sample	marine sediment	Saline	non-acidic	non-Seep
AB801708	Shimokita offshore drilling core sample_16S rRNA gene	Ocean drilling core sample	marine sediment	Saline	non-acidic	non-Seep
AB801709	Shimokita offshore drilling core sample_16S rRNA gene	Ocean drilling core sample	marine sediment	Saline	non-acidic	non-Seep
AB801710	Shimokita offshore drilling core sample_16S rRNA gene	Ocean drilling core sample	marine sediment	Saline	non-acidic	non-Seep
AB801711	Shimokita offshore drilling core sample_16S rRNA gene	Ocean drilling core sample	marine sediment	Saline	non-acidic	non-Seep
AB801712	Shimokita offshore drilling core sample_16S rRNA gene	Ocean drilling core sample	marine sediment	Saline	non-acidic	non-Seep
AB801713	Shimokita offshore drilling core sample_16S rRNA gene	Ocean drilling core sample	marine sediment	Saline	non-acidic	non-Seep
AB801714	Shimokita offshore drilling core sample_16S rRNA gene	Ocean drilling core sample	marine sediment	Saline	non-acidic	non-Seep
AB801715	Shimokita offshore drilling core sample_16S rRNA gene	Ocean drilling core sample	marine sediment	Saline	non-acidic	non-Seep
AB801716	Shimokita offshore drilling core sample_16S rRNA gene	Ocean drilling core sample	marine sediment	Saline	non-acidic	non-Seep
AB801717	Shimokita offshore drilling core sample_16S rRNA gene	Ocean drilling core sample	marine sediment	Saline	non-acidic	non-Seep
AB801718	Shimokita offshore drilling core sample_16S rRNA gene	Ocean drilling core sample	marine sediment	Saline	non-acidic	non-Seep
AB801719	Shimokita offshore drilling core sample_16S rRNA gene	Ocean drilling core sample	marine sediment	Saline	non-acidic	non-Seep
AB801720	Shimokita offshore drilling core sample_16S rRNA gene	Ocean drilling core sample	marine sediment	Saline	non-acidic	non-Seep
AB801721	Shimokita offshore drilling core sample_16S rRNA gene	Ocean drilling core sample	marine sediment	Saline	non-acidic	non-Seep
AB801722	Shimokita offshore drilling core sample_16S rRNA gene	Ocean drilling core sample	marine sediment	Saline	non-acidic	non-Seep
AB801723	Shimokita offshore drilling core sample_16S rRNA gene	Ocean drilling core sample	marine sediment	Saline	non-acidic	non-Seep
AB801724	Shimokita offshore drilling core sample_16S rRNA gene	Ocean drilling core sample	marine sediment	Saline	non-acidic	non-Seep
AB801725	Shimokita offshore drilling core sample_16S rRNA gene	Ocean drilling core sample	marine sediment	Saline	non-acidic	non-Seep
AB801726	Shimokita offshore drilling core sample_16S rRNA gene	Ocean drilling core sample	marine sediment	Saline	non-acidic	non-Seep
AB801727	Shimokita offshore drilling core sample_16S rRNA gene	Ocean drilling core sample	marine sediment	Saline	non-acidic	non-Seep
AB801728	Shimokita offshore drilling core sample_16S rRNA gene	Ocean drilling core sample	marine sediment	Saline	non-acidic	non-Seep
AB801729	Shimokita offshore drilling core sample_16S rRNA gene	Ocean drilling core sample	marine sediment	Saline	non-acidic	non-Seep
AB801730	Shimokita offshore drilling core sample_16S rRNA gene	Ocean drilling core sample	marine sediment	Saline	non-acidic	non-Seep
AB801731	Shimokita offshore drilling core sample_16S rRNA gene	Ocean drilling core sample	marine sediment	Saline	non-acidic	non-Seep
AB801732	Shimokita offshore drilling core sample_16S rRNA gene	Ocean drilling core sample	marine sediment	Saline	non-acidic	non-Seep
AB801733	Shimokita offshore drilling core sample_16S rRNA gene	Ocean drilling core sample	marine sediment	Saline	non-acidic	non-Seep
AB801734	Shimokita offshore drilling core sample_16S rRNA gene	Ocean drilling core sample	marine sediment	Saline	non-acidic	non-Seep
AB801735	Shimokita offshore drilling core sample_16S rRNA gene	Ocean drilling core sample	marine sediment	Saline	non-acidic	non-Seep
AB801736	Shimokita offshore drilling core sample_16S rRNA gene	Ocean drilling core sample	marine sediment	Saline	non-acidic	non-Seep
AB801737	Shimokita offshore drilling core sample_16S rRNA gene	Ocean drilling core sample	marine sediment	Saline	non-acidic	non-Seep
AB801738	Shimokita offshore drilling core sample_16S rRNA gene	Ocean drilling core sample	marine sediment	Saline	non-acidic	non-Seep
AB801739	Shimokita offshore drilling core sample_16S rRNA gene	Ocean drilling core sample	marine sediment	Saline	non-acidic	non-Seep
AB801740	Shimokita offshore drilling core sample_16S rRNA gene	Ocean drilling core sample	marine sediment	Saline	non-acidic	non-Seep
AB801741	Shimokita offshore drilling core sample_16S rRNA gene	Ocean drilling core sample	marine sediment	Saline	non-acidic	non-Seep
AB801742	Shimokita offshore drilling core sample_16S rRNA gene	Ocean drilling core sample	marine sediment	Saline	non-acidic	non-Seep
AB801743	Shimokita offshore drilling core sample_16S rRNA gene	Ocean drilling core sample	marine sediment	Saline	non-acidic	non-Seep
AB801744	Shimokita offshore drilling core sample_16S rRNA gene	Ocean drilling core sample	marine sediment	Saline	non-acidic	non-Seep
AB801745	Shimokita offshore drilling core sample_16S rRNA gene	Ocean drilling core sample	marine sediment	Saline	non-acidic	non-Seep
AB801746	Shimokita offshore drilling core sample_16S rRNA gene	Ocean drilling core sample	marine sediment	Saline	non-acidic	non-Seep
AB801747	Shimokita offshore drilling core sample_16S rRNA gene	Ocean drilling core sample	marine sediment	Saline	non-acidic	non-Seep
AB801748	Shimokita offshore drilling core sample_16S rRNA gene	Ocean drilling core sample	marine sediment	Saline	non-acidic	non-Seep
AB801749	Shimokita offshore drilling core sample_16S rRNA gene	Ocean drilling core sample	marine sediment	Saline	non-acidic	non-Seep
AB801750	Shimokita offshore drilling core sample_16S rRNA gene	Ocean drilling core sample	marine sediment	Saline	non-acidic	non-Seep
AB801751	Shimokita offshore drilling core sample_16S rRNA gene	Ocean drilling core sample	marine sediment	Saline	non-acidic	non-Seep
AB801752	Shimokita offshore drilling core sample_16S rRNA gene	Ocean drilling core sample	marine sediment	Saline	non-acidic	non-Seep
AB801753	Shimokita offshore drilling core sample_16S rRNA gene	Ocean drilling core sample	marine sediment	Saline	non-acidic	non-Seep
AB801754	Shimokita offshore drilling core sample_16S rRNA gene	Ocean drilling core sample	marine sediment	Saline	non-acidic	non-Seep
AB801755	Shimokita offshore drilling core sample_16S rRNA gene	Ocean drilling core sample	marine sediment	Saline	non-acidic	non-Seep
AB801756	Shimokita offshore drilling core sample_16S rRNA gene	Ocean drilling core sample	marine sediment	Saline	non-acidic	non-Seep
AB801757	Shimokita offshore drilling core sample_16S rRNA gene	Ocean drilling core sample	marine sediment	Saline	non-acidic	non-Seep
AB801758	Shimokita offshore drilling core sample_16S rRNA gene	Ocean drilling core sample	marine sediment	Saline	non-acidic	non-Seep
AB801759	Shimokita offshore drilling core sample_16S rRNA gene	Ocean drilling core sample	marine sediment	Saline	non-acidic	non-Seep
AB801760	Shimokita offshore drilling core sample_16S rRNA gene	Ocean drilling core sample	marine sediment	Saline	non-acidic	non-Seep
AB801761	Shimokita offshore drilling core sample_16S rRNA gene	Ocean drilling core sample	marine sediment	Saline	non-acidic	non-Seep
AB801762	Shimokita offshore drilling core sample_16S rRNA gene	Ocean drilling core sample	marine sediment	Saline	non-acidic	non-Seep
AB801763	Shimokita offshore drilling core sample_16S rRNA gene	Ocean drilling core sample	marine sediment	Saline	non-acidic	non-Seep
AB801764	Shimokita offshore drilling core sample_16S rRNA gene	Ocean drilling core sample	marine sediment	Saline	non-acidic	non-Seep
AB801765	Shimokita offshore drilling core sample_16S rRNA gene	Ocean drilling core sample	marine sediment	Saline	non-acidic	non-Seep
AB801766	Shimokita offshore drilling core sample_16S rRNA gene	Ocean drilling core sample	marine sediment	Saline	non-acidic	non-Seep
AB801767	Shimokita offshore drilling core sample_16S rRNA gene	Ocean drilling core sample	marine sediment	Saline	non-acidic	non-Seep
AB801768	Shimokita offshore drilling core sample_16S rRNA gene	Ocean drilling core sample	marine sediment	Saline	non-acidic	non-Seep
AB801769	Shimokita offshore drilling core sample_16S rRNA gene	Ocean drilling core sample	marine sediment	Saline	non-acidic	non-Seep
AB801770	Shimokita offshore drilling core sample_16S rRNA gene	Ocean drilling core sample	marine sediment	Saline	non-acidic	non-Seep
AB801771	Shimokita offshore drilling core sample_16S rRNA gene	Ocean drilling core sample	marine sediment	Saline	non-acidic	non-Seep
AB801772	Shimokita offshore drilling core sample_16S rRNA gene	Ocean drilling core sample	marine sediment	Saline	non-acidic	non-Seep
AB801773	Shimokita offshore drilling core sample_16S rRNA gene	Ocean drilling core sample	marine sediment	Saline	non-acidic	non-Seep
AB801774	Shimokita offshore drilling core sample_16S rRNA gene	Ocean drilling core sample	marine sediment	Saline	non-acidic	non-Seep
AB801775	Shimokita offshore drilling core sample_16S rRNA gene	Ocean drilling core sample	marine sediment	Saline	non-acidic	non-Seep
AB801776	Shimokita offshore drilling core sample_16S rRNA gene	Ocean drilling core sample	marine sediment	Saline	non-acidic	non-Seep
AB801777	Shimokita offshore drilling core sample_16S rRNA gene	Ocean drilling core sample	marine sediment	Saline	non-acidic	non-Seep
AB801778	Shimokita offshore drilling core sample_16S rRNA gene	Ocean drilling core sample	marine sediment	Saline	non-acidic	non-Seep
AB801779	Shimokita offshore drilling core sample_16S rRNA gene	Ocean drilling core sample	marine sediment	Saline	non-acidic	non-Seep
AB801780	Shimokita offshore drilling core sample_16S rRNA gene	Ocean drilling core sample	marine sediment	Saline	non-acidic	non-Seep
AB801781	Shimokita offshore drilling core sample_16S rRNA gene	Ocean drilling core sample	marine sediment	Saline	non-acidic	non-Seep
AB801782	Shimokita offshore drilling core sample_16S rRNA gene	Ocean drilling core sample	marine sediment	Saline	non-acidic	non-Seep
AB801783	Shimokita offshore drilling core sample_16S rRNA gene	Ocean drilling core sample	marine sediment	Saline	non-acidic	non-Seep
AB801784	Shimokita offshore drilling core sample_16S rRNA gene	Ocean drilling core sample	marine sediment	Saline	non-acidic	non-Seep
AB801785	Shimokita offshore drilling core sample_16S rRNA gene	Ocean drilling core sample	marine sediment	Saline	non-acidic	non-Seep
AB801786	Shimokita offshore drilling core sample_16S rRNA gene	Ocean drilling core sample	marine sediment	Saline	non-acidic	non-Seep
AB801787	Shimokita offshore drilling core sample_16S rRNA gene	Ocean drilling core sample	marine sediment	Saline	non-acidic	non-Seep
AB801788	Shimokita offshore drilling core sample_16S rRNA gene	Ocean drilling core sample	marine sediment	Saline	non-acidic	non-Seep
AB801789	Shimokita offshore drilling core sample_16S rRNA gene	Ocean drilling core sample	marine sediment	Saline	non-acidic	non-Seep
AB801790	Shimokita offshore drilling core sample_16S rRNA gene	Ocean drilling core sample	marine sediment	Saline	non-acidic	non-Seep
AB801791	Shimokita offshore drilling core sample_16S rRNA gene	Ocean drilling core sample	marine sediment	Saline	non-acidic	non-Seep
AB801792	Shimokita offshore drilling core sample_16S rRNA gene	Ocean drilling core sample	marine sediment	Saline	non-acidic	non-Seep
AB801793	Shimokita offshore drilling core sample_16S rRNA gene	Ocean drilling core sample	marine sediment	Saline	non-acidic	non-Seep
AB801794	Shimokita offshore drilling core sample_16S rRNA gene	Ocean drilling core sample	marine sediment	Saline	non-acidic	non-Seep
AB801795	Shimokita offshore drilling core sample_16S rRNA gene	Ocean drilling core sample	marine sediment	Saline	non-acidic	non-Seep
AB801796	Shimokita offshore drilling core sample_16S rRNA gene	Ocean drilling core sample	marine sediment	Saline	non-acidic	non-Seep
AB801797	Shimokita offshore drilling core sample_16S rRNA gene	Ocean drilling core sample	marine sediment	Saline	non-acidic	non-Seep
AB801798	Shimokita offshore drilling core sample_16S rRNA gene	Ocean drilling core sample	marine sediment	Saline	non-acidic	non-Seep
AB801799	Shimokita offshore drilling core sample_16S rRNA gene	Ocean drilling core sample	marine sediment	Saline	non-acidic	non-Seep
AB801800	Shimokita offshore drilling core sample_16S rRNA gene	Ocean drilling core sample	marine sediment	Saline	non-acidic	non-Seep
AB801801	Shimokita offshore drilling core sample_16S rRNA gene	Ocean drilling core sample	marine sediment	Saline	non-acidic	non-Seep
AB801802	Shimokita offshore drilling core sample_16S rRNA gene	Ocean drilling core sample	marine sediment	Saline	non-acidic	non-Seep
AB801803	Shimokita offshore drilling core sample_16S rRNA gene	Ocean drilling core sample	marine sediment	Saline	non-acidic	non-Seep
AB801804	Shimokita offshore drilling core sample_16S rRNA gene	Ocean drilling core sample	marine sediment	Saline	non-acidic	non-Seep
AB801805	Shimokita offshore drilling core sample_16S rRNA gene	Ocean drilling core sample	marine sediment	Saline	non-acidic	non-Seep
AB801806	Shimokita offshore drilling core sample_16S rRNA gene	Ocean drilling core sample	marine sediment	Saline	non-acidic	non-Seep
AB801807	Shimokita offshore drilling core sample_16S rRNA gene	Ocean drilling core sample	marine sediment	Saline	non-acidic	non-Seep
AB801808	Shimokita offshore drilling core sample_16S rRNA gene	Ocean drilling core sample	marine sediment	Saline	non-acidic	non-Seep
AB801809	Shimokita offshore drilling core sample_16S rRNA gene	Ocean drilling core sample	marine sediment	Saline	non-acidic	non-Seep
AB801810	Shimokita offshore drilling core sample_16S rRNA gene	Ocean drilling core sample	marine sediment	Saline	non-acidic	non-Seep
AB801811	Shimokita offshore drilling core sample_16S rRNA gene	Ocean drilling core sample	marine sediment	Saline	non-acidic	non-Seep
AB801812	Shimokita offshore drilling core sample_16S rRNA gene	Ocean drilling core sample	marine sediment	Saline	non-acidic	non-Seep
AB801813	Shimokita offshore drilling core sample_16S rRNA gene	Ocean drilling core sample	marine sediment	Saline	non-acidic	non-Seep
AB801814	Shimokita offshore drilling core sample_16S rRNA gene	Ocean drilling core sample	marine sediment	Saline	non-acidic	non-Seep
AB801815	Shimokita offshore drilling core sample_16S rRNA gene	Ocean drilling core sample	marine sediment	Saline	non-acidic	non-Seep
AB801816	Shimokita offshore drilling core sample_16S rRNA gene	Ocean drilling core sample	marine sediment	Saline	non-acidic	non-Seep
AB801817	Shimokita offshore drilling core sample_16S rRNA gene	Ocean drilling core sample	marine sediment	Saline	non-acidic	non-Seep
AB801818	Shimokita offshore drilling core sample_16S rRNA gene	Ocean drilling core sample	marine sediment	Saline	non-acidic	non-Seep
AB801819	Shimokita offshore drilling core sample_16S rRNA gene	Ocean drilling core sample	marine sediment	Saline	non-acidic	non-Seep
AB801820	Shimokita offshore drilling core sample_16S rRNA gene	Ocean drilling core sample	marine sediment	Saline	non-acidic	non-Seep
AB801821	Shimokita offshore drilling core sample_16S rRNA gene	Ocean drilling core sample	marine sediment	Saline	non-acidic	non-Seep
AB801822	Shimokita offshore drilling core sample_16S rRNA gene	Ocean drilling core sample	marine sediment	Saline	non-acidic	non-Seep
AB801823	Shimokita offshore drilling core sample_16S rRNA gene	Ocean drilling core sample	marine sediment	Saline	non-acidic	non-Seep
AB801824	Shimokita offshore drilling core sample_16S rRNA gene	Ocean drilling core sample	marine sediment	Saline	non-acidic	non-Seep
AB801825	Shimokita offshore drilling core sample_16S rRNA gene	Ocean drilling core sample	marine sediment	Saline	non-acidic	non-Seep
AB801826	Shimokita offshore drilling core sample_16S rRNA gene	Ocean drilling core sample	marine sediment	Saline	non-acidic	non-Seep
AB801827	Shimokita offshore drilling core sample_16S rRNA gene	Ocean drilling core sample	marine sediment	Saline	non-acidic	non-Seep
AB801828	Shimokita offshore drilling core sample_16S rRNA gene	Ocean drilling core sample	marine sediment	Saline	non-acidic	non-Seep
AB801829	Shimokita offshore drilling core sample_16S rRNA gene	Ocean drilling core sample	marine sediment	Saline	non-acidic	non-Seep
AB801830	Shimokita offshore drilling core sample_16S rRNA gene	Ocean drilling core sample	marine sediment	Saline	non-acidic	non-Seep
AB801831	Shimokita offshore drilling core sample_16S rRNA gene	Ocean drilling core sample	marine sediment	Saline	non-acidic	non-Seep
AB801832	Shimokita offshore drilling core sample_16S rRNA gene	Ocean drilling core sample	marine sediment	Saline	non-acidic	non-Seep
AB801833	Shimokita offshore drilling core sample_16S rRNA gene	Ocean drilling core sample	marine sediment	Saline	non-acidic	non-Seep
AB801834	Shimokita offshore drilling core sample_16S rRNA gene	Ocean drilling core sample	marine sediment	Saline	non-acidic	non-Seep
AB801835	Shimokita offshore drilling core sample_16S rRNA gene	Ocean drilling core sample	marine sediment	Saline	non-acidic	non-Seep
AB801836	Shimokita offshore drilling core sample_16S rRNA gene	Ocean drilling core sample	marine sediment	Saline	non-acidic	non-Seep
AB801837	Shimokita offshore drilling core sample_16S rRNA gene	Ocean drilling core sample	marine sediment	Saline	non-acidic	non-Seep
AB801838	Shimokita offshore drilling core sample_16S rRNA gene	Ocean drilling core sample	marine sediment	Saline	non-acidic	non-Seep
AB801839	Shimokita offshore drilling core sample_16S rRNA gene	Ocean drilling core sample	marine sediment	Saline	non-acidic	non-Seep
AB801840	Shimokita offshore drilling core sample_16S rRNA gene	Ocean drilling core sample	marine sediment	Saline	non-acidic	non-Seep
AB801841	Shimokita offshore drilling core sample_16S rRNA gene	Ocean drilling core sample	marine sediment	Saline	non-acidic	non-Seep
AB801842	Shimokita offshore drilling core sample_16S rRNA gene	Ocean drilling core sample	marine sediment	Saline	non-acidic	non-Seep
AB801843	Shimokita offshore drilling core sample_16S rRNA gene	Ocean drilling core sample	marine sediment	Saline	non-acidic	non-Seep
AB801844	Shimokita offshore drilling core sample_16S rRNA gene	Ocean drilling core sample	marine sediment	Saline	non-acidic	non-Seep
AB801845	Shimokita offshore drilling core sample_16S rRNA gene	Ocean drilling core sample	marine sediment	Saline	non-acidic	non-Seep
AB801846	Shimokita offshore drilling core sample_16S rRNA gene	Ocean drilling core sample	marine sediment	Saline	non-acidic	non-Seep
AB801847	Shimokita offshore drilling core sample_16S rRNA gene	Ocean drilling core sample	marine sediment	Saline	non-acidic	non-Seep
AB801848	Shimokita offshore drilling core sample_16S rRNA gene	Ocean drilling core sample	marine sediment	Saline	non-acidic	non-Seep
AB801849	Shimokita offshore drilling core sample_16S rRNA gene	Ocean drilling core sample	marine sediment	Saline	non-acidic	non-Seep
AB801850	Shimokita offshore drilling core sample_16S rRNA gene	Ocean drilling core sample	marine sediment	Saline	non-acidic	non-Seep
AB801851	Shimokita offshore drilling core sample_16S rRNA gene	Ocean drilling core sample	marine sediment	Saline	non-acidic	non-Seep
AB801852	Shimokita offshore drilling core sample_16S rRNA gene	Ocean drilling core sample	marine sediment	Saline	non-acidic	non-Seep
AB801853	Shimokita offshore drilling core sample_16S rRNA gene	Ocean drilling core sample	marine sediment	Saline	non-acidic	non-Seep
AB801854	Shimokita offshore drilling core sample_16S rRNA gene	Ocean drilling core sample	marine sediment	Saline	non-acidic	non-Seep
AB801855	Shimokita offshore drilling core sample_16S rRNA gene	Ocean drilling core sample	marine sediment	Saline	non-acidic	non-Seep
AB801856	Shimokita offshore drilling core sample_16S rRNA gene	Ocean drilling core sample	marine sediment	Saline	non-acidic	non-Seep
AB801857	Shimokita offshore drilling core sample_16S rRNA gene	Ocean drilling core sample	marine sediment	Saline	non-acidic	non-Seep
AB801858	Shimokita offshore drilling core sample_16S rRNA gene	Ocean drilling core sample	marine sediment	Saline	non-acidic	non-Seep
AB801859	Shimokita offshore drilling core sample_16S rRNA gene	Ocean drilling core sample	marine sediment	Saline	non-acidic	non-Seep
AB801860	Shimokita offshore drilling core sample_16S rRNA gene	Ocean drilling core sample	marine sediment	Saline	non-acidic	non-Seep
AB801861	Shimokita offshore drilling core sample_16S rRNA gene	Ocean drilling core sample	marine sediment	Saline	non-acidic	non-Seep
AB801862	Shimokita offshore drilling core sample_16S rRNA gene	Ocean drilling core sample	marine sediment	Saline	non-acidic	non-Seep
AB801863	Shimokita offshore drilling core sample_16S rRNA gene	Ocean drilling core sample	marine sediment	Saline	non-acidic	non-Seep
AB801864	Shimokita offshore drilling core sample_16S rRNA gene	Ocean drilling core sample	marine sediment	Saline	non-acidic	non-Seep
AB801865	Shimokita offshore drilling core sample_16S rRNA gene	Ocean drilling core sample	marine sediment	Saline	non-acidic	non-Seep
AB801866	Shimokita offshore drilling core sample_16S rRNA gene	Ocean drilling core sample	marine sediment	Saline	non-acidic	non-Seep
AB801867	Shimokita offshore drilling core sample_16S rRNA gene	Ocean drilling core sample	marine sediment	Saline	non-acidic	non-Seep
AB801868	Shimokita offshore drilling core sample_16S rRNA gene	Ocean drilling core sample	marine sediment	Saline	non-acidic	non-Seep
AB801869	Shimokita offshore drilling core sample_16S rRNA gene	Ocean drilling core sample	marine sediment	Saline	non-acidic	non-Seep
AB801870	Shimokita offshore drilling core sample_16S rRNA gene	Ocean drilling core sample	marine sediment	Saline	non-acidic	non-Seep
AB801871	Shimokita offshore drilling core sample_16S rRNA gene	Ocean drilling core sample	marine sediment	Saline	non-acidic	non-Seep
AB801872	Shimokita offshore drilling core sample_16S rRNA gene	Ocean drilling core sample	marine sediment	Saline	non-acidic	non-Seep
AB801873	Shimokita offshore drilling core sample_16S rRNA gene	Ocean drilling core sample	marine sediment	Saline	non-acidic	non-Seep
AB801874	Shimokita offshore drilling core sample_16S rRNA gene	Ocean drilling core sample	marine sediment	Saline	non-acidic	non-Seep
AB801875	Shimokita offshore drilling core sample_16S rRNA gene	Ocean drilling core sample	marine sediment	Saline	non-acidic	non-Seep
AB801876	Shimokita offshore drilling core sample_16S rRNA gene	Ocean drilling core sample	marine sediment	Saline	non-acidic	non-Seep
AB801877	Shimokita offshore drilling core sample_16S rRNA gene	Ocean drilling core sample	marine sediment	Saline	non-acidic	non-Seep
AB801878	Shimokita offshore drilling core sample_16S rRNA gene	Ocean drilling core sample	marine sediment	Saline	non-acidic	non-Seep
AB801879	Shimokita offshore drilling core sample_16S rRNA gene	Ocean drilling core sample	marine sediment	Saline	non-acidic	non-Seep
AB801880	Shimokita offshore drilling core sample_16S rRNA gene	Ocean drilling core sample	marine sediment	Saline	non-acidic	non-Seep
AB801881	Shimokita offshore drilling core sample_16S rRNA gene	Ocean drilling core sample	marine sediment	Saline	non-acidic	non-Seep
AB801882	Shimokita offshore drilling core sample_16S rRNA gene	Ocean drilling core sample	marine sediment	Saline	non-acidic	non-Seep
AB801883	Shimokita offshore drilling core sample_16S rRNA gene	Ocean drilling core sample	marine sediment	Saline	non-acidic	non-Seep
AB801884	Shimokita offshore drilling core sample_16S rRNA gene	Ocean drilling core sample	marine sediment	Saline	non-acidic	non-Seep
AB801885	Shimokita offshore drilling core sample_16S rRNA gene	Ocean drilling core sample	marine sediment	Saline	non-acidic	non-Seep
AB801886	Shimokita offshore drilling core sample_16S rRNA gene	Ocean drilling core sample	marine sediment	Saline	non-acidic	non-Seep
AB801887	Shimokita offshore drilling core sample_16S rRNA gene	Ocean drilling core sample	marine sediment	Saline	non-acidic	non-Seep
AB801888	Shimokita offshore drilling core sample_16S rRNA gene	Ocean drilling core sample	marine sediment	Saline	non-acidic	non-Seep
AB801889	Shimokita offshore drilling core sample_16S rRNA gene	Ocean drilling core sample	marine sediment	Saline	non-acidic	non-Seep
AB801890	Shimokita offshore drilling core sample_16S rRNA gene	Ocean drilling core sample	marine sediment	Saline	non-acidic	non-Seep
AB801891	Shimokita offshore drilling core sample_16S rRNA gene	Ocean drilling core sample	marine sediment	Saline	non-acidic	non-Seep
AB801892	Shimokita offshore drilling core sample_16S rRNA gene	Ocean drilling core sample	marine sediment	Saline	non-acidic	non-Seep
AB801893	Shimokita offshore drilling core sample_16S rRNA gene	Ocean drilling core sample	marine sediment	Saline	non-acidic	non-Seep
AB801894	Shimokita offshore drilling core sample_16S rRNA gene	Ocean drilling core sample	marine sediment	Saline	non-acidic	non-Seep
AB801895	Shimokita offshore drilling core sample_16S rRNA gene	Ocean drilling core sample	marine sediment	Saline	non-acidic	non-Seep
AB801896	Shimokita offshore drilling core sample_16S rRNA gene	Ocean drilling core sample	marine sediment	Saline	non-acidic	non-Seep
AB801897	Shimokita offshore drilling core sample_16S rRNA gene	Ocean drilling core sample	marine sediment	Saline	non-acidic	non-Seep
AB801898	Shimokita offshore drilling core sample_16S rRNA gene	Ocean drilling core sample	marine sediment	Saline	non-acidic	non-Seep
AB801899	Shimokita offshore drilling core sample_16S rRNA gene	Ocean drilling core sample	marine sediment	Saline	non-acidic	non-Seep
AB801900	Shimokita offshore drilling core sample_16S rRNA gene	Ocean drilling core sample	marine sediment	Saline	non-acidic	non-Seep
AB801901	Shimokita offshore drilling core sample_16S rRNA gene	Ocean drilling core sample	marine sediment	Saline	non-acidic	non-Seep
AB801902	Shimokita offshore drilling core sample_16S rRNA gene	Ocean drilling core sample	marine sediment	Saline	non-acidic	non-Seep
AB801903	Shimokita offshore drilling core sample_16S rRNA gene	Ocean drilling core sample	marine sediment	Saline	non-acidic	non-Seep
AB801904	Shimokita offshore drilling core sample_16S rRNA gene	Ocean drilling core sample	marine sediment	Saline	non-acidic	non-Seep
AB801905	Shimokita offshore drilling core sample_16S rRNA gene	Ocean drilling core sample	marine sediment	Saline	non-acidic	non-Seep
AB801906	Shimokita offshore drilling core sample_16S rRNA gene	Ocean drilling core sample	marine sediment	Saline	non-acidic	non-Seep
AB801907	Shimokita offshore drilling core sample_16S rRNA gene	Ocean drilling core sample	marine sediment	Saline	non-acidic	non-Seep
AB801908	Shimokita offshore drilling core sample_16S rRNA gene	Ocean drilling core sample	marine sediment	Saline	non-acidic	non-Seep
AB801909	Shimokita offshore drilling core sample_16S rRNA gene	Ocean drilling core sample	marine sediment	Saline	non-acidic	non-Seep
AB801910	Shimokita offshore drilling core sample_16S rRNA gene	Ocean drilling core sample	marine sediment	Saline	non-acidic	non-Seep
AB801911	Shimokita offshore drilling core sample_16S rRNA gene	Ocean drilling core sample	marine sediment	Saline	non-acidic	non-Seep
AB801912	Shimokita offshore drilling core sample_16S rRNA gene	Ocean drilling core sample	marine sediment	Saline	non-acidic	non-Seep
AB801913	Shimokita offshore drilling core sample_16S rRNA gene	Ocean drilling core sample	marine sediment	Saline	non-acidic	non-Seep
AB801914	Shimokita offshore drilling core sample_16S rRNA gene	Ocean drilling core sample	marine sediment	Saline	non-acidic	non-Seep
AB801915	Shimokita offshore drilling core sample_16S rRNA gene	Ocean drilling core sample	marine sediment	Saline	non-acidic	non-Seep
AB801916	Shimokita offshore drilling core sample_16S rRNA gene	Ocean drilling core sample	marine sediment	Saline	non-acidic	non-Seep
AB801917	Shimokita offshore drilling core sample_16S rRNA gene	Ocean drilling core sample	marine sediment	Saline	non-acidic	non-Seep
AB801918	Shimokita offshore drilling core sample_16S rRNA gene	Ocean drilling core sample	marine sediment	Saline	non-acidic	non-Seep
AB801919	Shimokita offshore drilling core sample_16S rRNA gene	Ocean drilling core sample	marine sediment	Saline	non-acidic	non-Seep
AB801920	Shimokita offshore drilling core sample_16S rRNA gene	Ocean drilling core sample	marine sediment	Saline	non-acidic	non-Seep
AB801921	Shimokita offshore drilling core sample_16S rRNA gene	Ocean drilling core sample	marine sediment	Saline	non-acidic	non-Seep
AB801922	Shimokita offshore drilling core sample_16S rRNA gene	Ocean drilling core sample	marine sediment	Saline	non-acidic	non-Seep
AB801923	Shimokita offshore drilling core sample_16S rRNA gene	Ocean drilling core sample	marine sediment	Saline	non-acidic	non-Seep
AB801924	Shimokita offshore drilling core sample_16S rRNA gene	Ocean drilling core sample	marine sediment	Saline	non-acidic	non-Seep
AB801925	Shimokita offshore drilling core sample_16S rRNA gene	Ocean drilling core sample	marine sediment	Saline	non-acidic	non-Seep
AB801926	Shimokita offshore drilling core sample_16S rRNA gene	Ocean drilling core sample	marine sediment	Saline	non-acidic	non-Seep
AB801927	Shimokita offshore drilling core sample_16S rRNA gene	Ocean drilling core sample	marine sediment	Saline	non-acidic	non-Seep
AB801928	Shimokita offshore drilling core sample_16S rRNA gene	Ocean drilling core sample	marine sediment	Saline	non-acidic	non-Seep
AB801929	Shimokita offshore drilling core sample_16S rRNA gene	Ocean drilling core sample	marine sediment	Saline	non-acidic	non-Seep
AB801930	Shimokita offshore drilling core sample_16S rRNA gene	Ocean drilling core sample	marine sediment	Saline	non-acidic	non-Seep
AB801931	Shimokita offshore drilling core sample_16S rRNA gene	Ocean drilling core sample	marine sediment	Saline	non-acidic	non-Seep
AB801932	Shimokita offshore drilling core sample_16S rRNA gene	Ocean drilling core sample	marine sediment	Saline	non-acidic	non-Seep
AB801933	Shimokita offshore drilling core sample_16S rRNA gene	Ocean drilling core sample	marine sediment	Saline	non-acidic	non-Seep
AB801934	Shimokita offshore drilling core sample_16S rRNA gene	Ocean drilling core sample	marine sediment	Saline	non-acidic	non-Seep
AB801935	Shimokita offshore drilling core sample_16S rRNA gene	Ocean drilling core sample	marine sediment	Saline	non-acidic	non-Seep
AB801936	Shimokita offshore drilling core sample_16S rRNA gene	Ocean drilling core sample	marine sediment	Saline	non-acidic	non-Seep
AB801937	Shimokita offshore drilling core sample_16S rRNA gene	Ocean drilling core sample	marine sediment	Saline	non-acidic	non-Seep
AB801938	Shimokita offshore drilling core sample_16S rRNA gene	Ocean drilling core sample	marine sediment	Saline	non-acidic	non-Seep
AB801939	Shimokita offshore drilling core sample_16S rRNA gene	Ocean drilling core sample	marine sediment	Saline	non-acidic	non-Seep
AB801940	Shimokita offshore drilling core sample_16S rRNA gene	Ocean drilling core sample	marine sediment	Saline	non-acidic	non-Seep
AB801941	Shimokita offshore drilling core sample_16S rRNA gene	Ocean drilling core sample	marine sediment	Saline	non-acidic	non-Seep
AB801942	Shimokita offshore drilling core sample_16S rRNA gene	Ocean drilling core sample	marine sediment	Saline	non-acidic	non-Seep
AB801943	Shimokita offshore drilling core sample_16S rRNA gene	Ocean drilling core sample	marine sediment	Saline	non-acidic	non-Seep
AB801944	Shimokita offshore drilling core sample_16S rRNA gene	Ocean drilling core sample	marine sediment	Saline	non-acidic	non-Seep
AB801945	Shimokita offshore drilling core sample_16S rRNA gene	Ocean drilling core sample	marine sediment	Saline	non-acidic	non-Seep
AB801946	Shimokita offshore drilling core sample_16S rRNA gene	Ocean drilling core sample	marine sediment	Saline	non-acidic	non-Seep
AB801947	Shimokita offshore drilling core sample_16S rRNA gene	Ocean drilling core sample	marine sediment	Saline	non-acidic	non-Seep
AB801948	Shimokita offshore drilling core sample_16S rRNA gene	Ocean drilling core sample	marine sediment	Saline	non-acidic	non-Seep
AB801949	Shimokita offshore drilling core sample_16S rRNA gene	Ocean drilling core sample	marine sediment	Saline	non-acidic	non-Seep
AB801950	Shimokita offshore drilling core sample_16S rRNA gene	Ocean drilling core sample	marine sediment	Saline	non-acidic	non-Seep
AB801951	Shimokita offshore drilling core sample_16S rRNA gene	Ocean drilling core sample	marine sediment	Saline	non-acidic	non-Seep
AB801952	Shimokita offshore drilling core sample_16S rRNA gene	Ocean drilling core sample	marine sediment	Saline	non-acidic	non-Seep
AB801953	Shimokita offshore drilling core sample_16S rRNA gene	Ocean drilling core sample	marine sediment	Saline	non-acidic	non-Seep
AB801954	Shimokita offshore drilling core sample_16S rRNA gene	Ocean drilling core sample	marine sediment	Saline	non-acidic	non-Seep
AB801955	Shimokita offshore drilling core sample_16S rRNA gene	Ocean drilling core sample	marine sediment	Saline	non-acidic	non-Seep
AB801956	Shimokita offshore drilling core sample_16S rRNA gene	Ocean drilling core sample	marine sediment	Saline	non-acidic	non-Seep
AB801957	Shimokita offshore drilling core sample_16S rRNA gene	Ocean drilling core sample	marine sediment	Saline	non-acidic	non-Seep
AB801958	Shimokita offshore drilling core sample_16S rRNA gene	Ocean drilling core sample	marine sediment	Saline	non-acidic	non-Seep
AB801959	Shimokita offshore drilling core sample_16S rRNA gene	Ocean drilling core sample	marine sediment	Saline	non-acidic	non-Seep
AB801960	Shimokita offshore drilling core sample_16S rRNA gene	Ocean drilling core sample	marine sediment	Saline	non-acidic	non-Seep
AB801961	Shimokita offshore drilling core sample_16S rRNA gene	Ocean drilling core sample	marine sediment	Saline	non-acidic	non-Seep
AB801962	Shimokita offshore drilling core sample_16S rRNA gene	Ocean drilling core sample	marine sediment	Saline	non-acidic	non-Seep
AB801963	Shimokita offshore drilling core sample_16S rRNA gene	Ocean drilling core sample	marine sediment	Saline	non-acidic	non-Seep
AB801964	Shimokita offshore drilling core sample_16S rRNA gene	Ocean drilling core sample	marine sediment	Saline	non-acidic	non-Seep
AB801965	Shimokita offshore drilling core sample_16S rRNA gene	Ocean drilling core sample	marine sediment	Saline	non-acidic	non-Seep
AB801966	Shimokita offshore drilling core sample_16S rRNA gene	Ocean drilling core sample	marine sediment	Saline	non-acidic	non-Seep
AB801967	Shimokita offshore drilling core sample_16S rRNA gene	Ocean drilling core sample	marine sediment	Saline	non-acidic	non-Seep
AB801968	Shimokita offshore drilling core sample_16S rRNA gene	Ocean drilling core sample	marine sediment	Saline	non-acidic	non-Seep
AB801969	Shimokita offshore drilling core sample_16S rRNA gene	Ocean drilling core sample	marine sediment	Saline	non-acidic	non-Seep
AB801970	Shimokita offshore drilling core sample_16S rRNA gene	Ocean drilling core sample	marine sediment	Saline	non-acidic	non-Seep
AB801971	Shimokita offshore drilling core sample_16S rRNA gene	Ocean drilling core sample	marine sediment	Saline	non-acidic	non-Seep
AB801972	Shimokita offshore drilling core sample_16S rRNA gene	Ocean drilling core sample	marine sediment	Saline	non-acidic	non-Seep
AB801973	Shimokita offshore drilling core sample_16S rRNA gene	Ocean drilling core sample	marine sediment	Saline	non-acidic	non-Seep
AB801974	Shimokita offshore drilling core sample_16S rRNA gene	Ocean drilling core sample	marine sediment	Saline	non-acidic	non-Seep
AB801975	Shimokita offshore drilling core sample_16S rRNA gene	Ocean drilling core sample	marine sediment	Saline	non-acidic	non-Seep
AB801976	Shimokita offshore drilling core sample_16S rRNA gene	Ocean drilling core sample	marine sediment	Saline	non-acidic	non-Seep
AB801977	Shimokita offshore drilling core sample_16S rRNA gene	Ocean drilling core sample	marine sediment	Saline	non-acidic	non-Seep
AB801978	Shimokita offshore drilling core sample_16S rRNA gene	Ocean drilling core sample	marine sediment	Saline	non-acidic	non-Seep
AB801979	Shimokita offshore drilling core sample_16S rRNA gene	Ocean drilling core sample	marine sediment	Saline	non-acidic	non-Seep
AB801980	Shimokita offshore drilling core sample_16S rRNA gene	Ocean drilling core sample	marine sediment	Saline	non-acidic	non-Seep
AB801981	Shimokita offshore drilling core sample_16S rRNA gene	Ocean drilling core sample	marine sediment	Saline	non-acidic	non-Seep
AB801982	Shimokita offshore drilling core sample_16S rRNA gene	Ocean drilling core sample	marine sediment	Saline	non-acidic	non-Seep
AB801983	Shimokita offshore drilling core sample_16S rRNA gene	Ocean drilling core sample	marine sediment	Saline	non-acidic	non-Seep
AB801984	Shimokita offshore drilling core sample_16S rRNA gene	Ocean drilling core sample	marine sediment	Saline	non-acidic	non-Seep
AB801985	Shimokita offshore drilling core sample_16S rRNA gene	Ocean drilling core sample	marine sediment	Saline	non-acidic	non-Seep
AB801986	Shimokita offshore drilling core sample_16S rRNA gene	Ocean drilling core sample	marine sediment	Saline	non-acidic	non-Seep
AB801987	Shimokita offshore drilling core sample_16S rRNA gene	Ocean drilling core sample	marine sediment	Saline	non-acidic	non-Seep
AB801988	Shimokita offshore drilling core sample_16S rRNA gene	Ocean drilling core sample	marine sediment	Saline	non-acidic	non-Seep
AB801989	Shimokita offshore drilling core sample_16S rRNA gene	Ocean drilling core sample	marine sediment	Saline	non-acidic	non-Seep
AB801990	Shimokita offshore drilling core sample_16S rRNA gene	Ocean drilling core sample	marine sediment	Saline	non-acidic	non-Seep
AB801991	Shimokita offshore drilling core sample_16S rRNA gene	Ocean drilling core sample	marine sediment	Saline	non-acidic	non-Seep
AB801992	Shimokita offshore drilling core sample_16S rRNA gene	Ocean drilling core sample	marine sediment	Saline	non-acidic	non-Seep
AB801993	Shimokita offshore drilling core sample_16S rRNA gene	Ocean drilling core sample	marine sediment	Saline	non-acidic	non-Seep
AB801994	Shimokita offshore drilling core sample_16S rRNA gene	Ocean drilling core sample	marine sediment	Saline	non-acidic	non-Seep
AB801995	Shimokita offshore drilling core sample_16S rRNA gene	Ocean drilling core sample	marine sediment	Saline	non-acidic	non-Seep
AB801996	Shimokita offshore drilling core sample_16S rRNA gene	Ocean drilling core sample	marine sediment	Saline	non-acidic	non-Seep
AB801997	Shimokita offshore drilling core sample_16S rRNA gene	Ocean drilling core sample	marine sediment	Saline	non-acidic	non-Seep
AB801998	Shimokita offshore drilling core sample_16S rRNA gene	Ocean drilling core sample	marine sediment	Saline	non-acidic	non-Seep
AB801999	Shimokita offshore drilling core sample_16S rRNA gene	Ocean drilling core sample	marine sediment	Saline	non-acidic	non-Seep
AB802000	Shimokita offshore drilling core sample_16S rRNA gene	Ocean drilling core sample	marine sediment	Saline	non-acidic	non-Seep
AB802001	Shimokita offshore drilling core sample_16S rRNA gene	Ocean drilling core sample	marine sediment	Saline	non-acidic	non-Seep
AB802002	Shimokita offshore drilling core sample_16S rRNA gene	Ocean drilling core sample	marine sediment	Saline	non-acidic	non-Seep
AB802003	Shimokita offshore drilling core sample_16S rRNA gene	Ocean drilling core sample	marine sediment	Saline	non-acidic	non-Seep
AB802004	Shimokita offshore drilling core sample_16S rRNA gene	Ocean drilling core sample	marine sediment	Saline	non-acidic	non-Seep
AB802005	Shimokita offshore drilling core sample_16S rRNA gene	Ocean drilling core sample	marine sediment	Saline	non-acidic	non-Seep
AB802006	Shimokita offshore drilling core sample_16S rRNA gene	Ocean drilling core sample	marine sediment	Saline	non-acidic	non-Seep
AB802007	Shimokita offshore drilling core sample_16S rRNA gene	Ocean drilling core sample	marine sediment	Saline	non-acidic	non-Seep
AB802008	Shimokita offshore drilling core sample_16S rRNA gene	Ocean drilling core sample	marine sediment	Saline	non-acidic	non-Seep
AB802009	Shimokita offshore drilling core sample_16S rRNA gene	Ocean drilling core sample	marine sediment	Saline	non-acidic	non-Seep
AB802010	Shimokita offshore drilling core sample_16S rRNA gene	Ocean drilling core sample	marine sediment	Saline	non-acidic	non-Seep
AB802011	Shimokita offshore drilling core sample_16S rRNA gene	Ocean drilling core sample	marine sediment	Saline	non-acidic	non-Seep
AB802012	Shimokita offshore drilling core sample_16S rRNA gene	Ocean drilling core sample	marine sediment	Saline	non-acidic	non-Seep
AB802013	Shimokita offshore drilling core sample_16S rRNA gene	Ocean drilling core sample	marine sediment	Saline	non-acidic	non-Seep
AB802014	Shimokita offshore drilling core sample_16S rRNA gene	Ocean drilling core sample	marine sediment	Saline	non-acidic	non-Seep
AB802015	Shimokita offshore drilling core sample_16S rRNA gene	Ocean drilling core sample	marine sediment	Saline	non-acidic	non-Seep
AB802016	Shimokita offshore drilling core sample_16S rRNA gene	Ocean drilling core sample	marine sediment	Saline	non-acidic	non-Seep
AB802017	Shimokita offshore drilling core sample_16S rRNA gene	Ocean drilling core sample	marine sediment	Saline	non-acidic	non-Seep
AB802018	Shimokita offshore drilling core sample_16S rRNA gene	Ocean drilling core sample	marine sediment	Saline	non-acidic	non-Seep
AB802019	Shimokita offshore drilling core sample_16S rRNA gene	Ocean drilling core sample	marine sediment	Saline	non-acidic	non-Seep
AB802020	Shimokita offshore drilling core sample_16S rRNA gene	Ocean drilling core sample	marine sediment	Saline	non-acidic	non-Seep
AB802021	Shimokita offshore drilling core sample_16S rRNA gene	Ocean drilling core sample	marine sediment	Saline	non-acidic	non-Seep
AB802022	Shimokita offshore drilling core sample_16S rRNA gene	Ocean drilling core sample	marine sediment	Saline	non-acidic	non-Seep
AB802023	Shimokita offshore drilling core sample_16S rRNA gene	Ocean drilling core sample	marine sediment	Saline	non-acidic	non-Seep
AB802024	Shimokita offshore drilling core sample_16S rRNA gene	Ocean drilling core sample	marine sediment	Saline	non-acidic	non-Seep
AB802025	Shimokita offshore drilling core sample_16S rRNA gene	Ocean drilling core sample	marine sediment	Saline	non-acidic	non-Seep
AB802026	Shimokita offshore drilling core sample_16S rRNA gene	Ocean drilling core sample	marine sediment	Saline	non-acidic	non-Seep
AB802027	Shimokita offshore drilling core sample_16S rRNA gene	Ocean drilling core sample	marine sediment	Saline	non-acidic	non-Seep
AB802028	Shimokita offshore drilling core sample_16S rRNA gene	Ocean drilling core sample	marine sediment	Saline	non-acidic	non-Seep
AB802029	Shimokita offshore drilling core sample_16S rRNA gene	Ocean drilling core sample	marine sediment	Saline	non-acidic	non-Seep
AB802030	Shimokita offshore drilling core sample_16S rRNA gene	Ocean drilling core sample	marine sediment	Saline	non-acidic	non-Seep
AB802031	Shimokita offshore drilling core sample_16S rRNA gene	Ocean drilling core sample	marine sediment	Saline	non-acidic	non-Seep
AB802032	Shimokita offshore drilling core sample_16S rRNA gene	Ocean drilling core sample	marine sediment	Saline	non-acidic	non-Seep
AB802033	Shimokita offshore drilling core sample_16S rRNA gene	Ocean drilling core sample	marine sediment	Saline	non-acidic	non-Seep
AB802034	Shimokita offshore drilling core sample_16S rRNA gene	Ocean drilling core sample	marine sediment	Saline	non-acidic	non-Seep
AB802035	Shimokita offshore drilling core sample_16S rRNA gene	Ocean drilling core sample	marine sediment	Saline	non-acidic	non-Seep
AB802036	Shimokita offshore drilling core sample_16S rRNA gene	Ocean drilling core sample	marine sediment	Saline	non-acidic	non-Seep
AB802037	Shimokita offshore drilling core sample_16S rRNA gene	Ocean drilling core sample	marine sediment	Saline	non-acidic	non-Seep
AB802038	Shimokita offshore drilling core sample_16S rRNA gene	Ocean drilling core sample	marine sediment	Saline	non-acidic	non-Seep
AB802039	Shimokita offshore drilling core sample_16S rRNA gene	Ocean drilling core sample	marine sediment	Saline	non-acidic	non-Seep
AB802040	Shimokita offshore drilling core sample_16S rRNA gene	Ocean drilling core sample	marine sediment	Saline	non-acidic	non-Seep
AB802041	Shimokita offshore drilling core sample_16S rRNA gene	Ocean drilling core sample	marine sediment	Saline	non-acidic	non-Seep
AB802042	Shimokita offshore drilling core sample_16S rRNA gene	Ocean drilling core sample	marine sediment	Saline	non-acidic	non-Seep
AB802043	Shimokita offshore drilling core sample_16S rRNA gene	Ocean drilling core sample	marine sediment	Saline	non-acidic	non-Seep
AB802044	Shimokita offshore drilling core sample_16S rRNA gene	Ocean drilling core sample	marine sediment	Saline	non-acidic	non-Seep
AB802045	Shimokita offshore drilling core sample_16S rRNA gene	Ocean drilling core sample	marine sediment	Saline	non-acidic	non-Seep
AB802046	Shimokita offshore drilling core sample_16S rRNA gene	Ocean drilling core sample	marine sediment	Saline	non-acidic	non-Seep
AB802047	Shimokita offshore drilling core sample_16S rRNA gene	Ocean drilling core sample	marine sediment	Saline	non-acidic	non-Seep
AB802048	Shimokita offshore drilling core sample_16S rRNA gene	Ocean drilling core sample	marine sediment	Saline	non-acidic	non-Seep
AB802049	Shimokita offshore drilling core sample_16S rRNA gene	Ocean drilling core sample	marine sediment	Saline	non-acidic	non-Seep
AB802050	Shimokita offshore drilling core sample_16S rRNA gene	Ocean drilling core sample	marine sediment	Saline	non-acidic	non-Seep
AB802051	Shimokita offshore drilling core sample_16S rRNA gene	Ocean drilling core sample	marine sediment	Saline	non-acidic	non-Seep
AB802052	Shimokita offshore drilling core sample_16S rRNA gene	Ocean drilling core sample	marine sediment	Saline	non-acidic	non-Seep
AB802053	Shimokita offshore drilling core sample_16S rRNA gene	Ocean drilling core sample	marine sediment	Saline	non-acidic	non-Seep
AB802054	Shimokita offshore drilling core sample_16S rRNA gene	Ocean drilling core sample	marine sediment	Saline	non-acidic	non-Seep
AB802055	Shimokita offshore drilling core sample_16S rRNA gene	Ocean drilling core sample	marine sediment	Saline	non-acidic	non-Seep
AB802056	Shimokita offshore drilling core sample_16S rRNA gene	Ocean drilling core sample	marine sediment	Saline	non-acidic	non-Seep
AB802057	Shimokita offshore drilling core sample_16S rRNA gene	Ocean drilling core sample	marine sediment	Saline	non-acidic	non-Seep
AB802058	Shimokita offshore drilling core sample_16S rRNA gene	Ocean drilling core sample	marine sediment	Saline	non-acidic	non-Seep
AB802059	Shimokita offshore drilling core sample_16S rRNA gene	Ocean drilling core sample	marine sediment	Saline	non-acidic	non-Seep
AB802060	Shimokita offshore drilling core sample_16S rRNA gene	Ocean drilling core sample	marine sediment	Saline	non-acidic	non-Seep
AB802061	Shimokita offshore drilling core sample_16S rRNA gene	Ocean drilling core sample	marine sediment	Saline	non-acidic	non-Seep
AB802062	Shimokita offshore drilling core sample_16S rRNA gene	Ocean drilling core sample	marine sediment	Saline	non-acidic	non-Seep
AB802063	Shimokita offshore drilling core sample_16S rRNA gene	Ocean drilling core sample	marine sediment	Saline	non-acidic	non-Seep
AB802064	Shimokita offshore drilling core sample_16S rRNA gene	Ocean drilling core sample	marine sediment	Saline	non-acidic	non-Seep
AB802065	Shimokita offshore drilling core sample_16S rRNA gene	Ocean drilling core sample	marine sediment	Saline	non-acidic	non-Seep
AB802066	Shimokita offshore drilling core sample_16S rRNA gene	Ocean drilling core sample	marine sediment	Saline	non-acidic	non-Seep
AB802067	Shimokita offshore drilling core sample_16S rRNA gene	Ocean drilling core sample	marine sediment	Saline	non-acidic	non-Seep
AB802068	Shimokita offshore drilling core sample_16S rRNA gene	Ocean drilling core sample	marine sediment	Saline	non-acidic	non-Seep
AB802069	Shimokita offshore drilling core sample_16S rRNA gene	Ocean drilling core sample	marine sediment	Saline	non-acidic	non-Seep
AB802070	Shimokita offshore drilling core sample_16S rRNA gene	Ocean drilling core sample	marine sediment	Saline	non-acidic	non-Seep
AB802071	Shimokita offshore drilling core sample_16S rRNA gene	Ocean drilling core sample	marine sediment	Saline	non-acidic	non-Seep
AB802072	Shimokita offshore drilling core sample_16S rRNA gene	Ocean drilling core sample	marine sediment	Saline	non-acidic	non-Seep
AB802073	Shimokita offshore drilling core sample_16S rRNA gene	Ocean drilling core sample	marine sediment	Saline	non-acidic	non-Seep
AB802074	Shimokita offshore drilling core sample_16S rRNA gene	Ocean drilling core sample	marine sediment	Saline	non-acidic	non-Seep
AB802075	Shimokita offshore drilling core sample_16S rRNA gene	Ocean drilling core sample	marine sediment	Saline	non-acidic	non-Seep
AB802076	Shimokita offshore drilling core sample_16S rRNA gene	Ocean drilling core sample	marine sediment	Saline	non-acidic	non-Seep
AB802077	Shimokita offshore drilling core sample_16S rRNA gene	Ocean drilling core sample	marine sediment	Saline	non-acidic	non-Seep
AB802078	Shimokita offshore drilling core sample_16S rRNA gene	Ocean drilling core sample	marine sediment	Saline	non-acidic	non-Seep
AB802079	Shimokita offshore drilling core sample_16S rRNA gene	Ocean drilling core sample	marine sediment	Saline	non-acidic	non-Seep
AB802080	Shimokita offshore drilling core sample_16S rRNA gene	Ocean drilling core sample	marine sediment	Saline	non-acidic	non-Seep
AB802081	Shimokita offshore drilling core sample_16S rRNA gene	Ocean drilling core sample	marine sediment	Saline	non-acidic	non-Seep
AB802082	Shimokita offshore drilling core sample_16S rRNA gene	Ocean drilling core sample	marine sediment	Saline	non-acidic	non-Seep
AB802083	Shimokita offshore drilling core sample_16S rRNA gene	Ocean drilling core sample	marine sediment	Saline	non-acidic	non-Seep
AB802084	Shimokita offshore drilling core sample_16S rRNA gene	Ocean drilling core sample	marine sediment	Saline	non-acidic	non-Seep
AB802085	Shimokita offshore drilling core sample_16S rRNA gene	Ocean drilling core sample	marine sediment	Saline	non-acidic	non-Seep
AB802086	Shimokita offshore drilling core sample_16S rRNA gene	Ocean drilling core sample	marine sediment	Saline	non-acidic	non-Seep
AB802087	Shimokita offshore drilling core sample_16S rRNA gene	Ocean drilling core sample	marine sediment	Saline	non-acidic	non-Seep
AB802088	Shimokita offshore drilling core sample_16S rRNA gene	Ocean drilling core sample	marine sediment	Saline	non-acidic	non-Seep
AB802089	Shimokita offshore drilling core sample_16S rRNA gene	Ocean drilling core sample	marine sediment	Saline	non-acidic	non-Seep
AB802090	Shimokita offshore drilling core sample_16S rRNA gene	Ocean drilling core sample	marine sediment	Saline	non-acidic	non-Seep
AB802091	Shimokita offshore drilling core sample_16S rRNA gene	Ocean drilling core sample	marine sediment	Saline	non-acidic	non-Seep
AB802092	Shimokita offshore drilling core sample_16S rRNA gene	Ocean drilling core sample	marine sediment	Saline	non-acidic	non-Seep
AB802093	Shimokita offshore drilling core sample_16S rRNA gene	Ocean drilling core sample	marine sediment	Saline	non-acidic	non-Seep
AB802094	Shimokita offshore drilling core sample_16S rRNA gene	Ocean drilling core sample	marine sediment	Saline	non-acidic	non-Seep
AB802095	Shimokita offshore drilling core sample_16S rRNA gene	Ocean drilling core sample	marine sediment	Saline	non-acidic	non-Seep
AB802096	Shimokita offshore drilling core sample_16S rRNA gene	Ocean drilling core sample	marine sediment	Saline	non-acidic	non-Seep
AB802097	Shimokita offshore drilling core sample_16S rRNA gene	Ocean drilling core sample	marine sediment	Saline	non-acidic	non-Seep
AB802098	Shimokita offshore drilling core sample_16S rRNA gene	Ocean drilling core sample	marine sediment	Saline	non-acidic	non-Seep
AB802099	Shimokita offshore drilling core sample_16S rRNA gene	Ocean drilling core sample	marine sediment	Saline	non-acidic	non-Seep
AB802100	Shimokita offshore drilling core sample_16S rRNA gene	Ocean drilling core sample	marine sediment	Saline	non-acidic	non-Seep
AB802101	Shimokita offshore drilling core sample_16S rRNA gene	Ocean drilling core sample	marine sediment	Saline	non-acidic	non-Seep
AB802102	Shimokita offshore drilling core sample_16S rRNA gene	Ocean drilling core sample	marine sediment	Saline	non-acidic	non-Seep
AB802103	Shimokita offshore drilling core sample_16S rRNA gene	Ocean drilling core sample	marine sediment	Saline	non-acidic	non-Seep
AB802104	Shimokita offshore drilling core sample_16S rRNA gene	Ocean drilling core sample	marine sediment	Saline	non-acidic	non-Seep
AB802105	Shimokita offshore drilling core sample_16S rRNA gene	Ocean drilling core sample	marine sediment	Saline	non-acidic	non-Seep
AB802106	Shimokita offshore drilling core sample_16S rRNA gene	Ocean drilling core sample	marine sediment	Saline	non-acidic	non-Seep
AB802107	Shimokita offshore drilling core sample_16S rRNA gene	Ocean drilling core sample	marine sediment	Saline	non-acidic	non-Seep
AB802108	Shimokita offshore drilling core sample_16S rRNA gene	Ocean drilling core sample	marine sediment	Saline	non-acidic	non-Seep
AB802109	Shimokita offshore drilling core sample_16S rRNA gene	Ocean drilling core sample	marine sediment	Saline	non-acidic	non-Seep
AB802110	Shimokita offshore drilling core sample_16S rRNA gene	Ocean drilling core sample	marine sediment	Saline	non-acidic	non-Seep
AB802111	Shimokita offshore drilling core sample_16S rRNA gene	Ocean drilling core sample	marine sediment	Saline	non-acidic	non-Seep
AB802112	Shimokita offshore drilling core sample_16S rRNA gene	Ocean drilling core sample	marine sediment	Saline	non-acidic	non-Seep
AB802113	Shimokita offshore drilling core sample_16S rRNA gene	Ocean drilling core sample	marine sediment	Saline	non-acidic	non-Seep
AB802114	Shimokita offshore drilling core sample_16S rRNA gene	Ocean drilling core sample	marine sediment	Saline	non-acidic	non-Seep
AB802115	Shimokita offshore drilling core sample_16S rRNA gene	Ocean drilling core sample	marine sediment	Saline	non-acidic	non-Seep
AB802116	Shimokita offshore drilling core sample_16S rRNA gene	Ocean drilling core sample	marine sediment	Saline	non-acidic	non-Seep
AB802117	Shimokita offshore drilling core sample_16S rRNA gene	Ocean drilling core sample	marine sediment	Saline	non-acidic	non-Seep
AB802118	Shimokita offshore drilling core sample_16S rRNA gene	Ocean drilling core sample	marine sediment	Saline	non-acidic	non-Seep
AB802119	Shimokita offshore drilling core sample_16S rRNA gene	Ocean drilling core sample	marine sediment	Saline	non-acidic	non-Seep
AB802120	Shimokita offshore drilling core sample_16S rRNA gene	Ocean drilling core sample	marine sediment	Saline	non-acidic	non-Seep
AB802121	Shimokita offshore drilling core sample_16S rRNA gene	Ocean drilling core sample	marine sediment	Saline	non-acidic	non-Seep
AB802122	Shimokita offshore drilling core sample_16S rRNA gene	Ocean drilling core sample	marine sediment	Saline	non-acidic	non-Seep
AB802123	Shimokita offshore drilling core sample_16S rRNA gene	Ocean drilling core sample	marine sediment	Saline	non-acidic	non-Seep
AB802124	Shimokita offshore drilling core sample_16S rRNA gene	Ocean drilling core sample	marine sediment	Saline	non-acidic	non-Seep
AB802125	Shimokita offshore drilling core sample_16S rRNA gene	Ocean drilling core sample	marine sediment	Saline	non-acidic	non-Seep
AB802126	Shimokita offshore drilling core sample_16S rRNA gene	Ocean drilling core sample	marine sediment	Saline	non-acidic	non-Seep
AB802127	Shimokita offshore drilling core sample_16S rRNA gene	Ocean drilling core sample	marine sediment	Saline	non-acidic	non-Seep
AB802128	Shimokita offshore drilling core sample_16S rRNA gene	Ocean drilling core sample	marine sediment	Saline	non-acidic	non-Seep
AB802129	Shimokita offshore drilling core sample_16S rRNA gene	Ocean drilling core sample	marine sediment	Saline	non-acidic	non-Seep
AB802130	Shimokita offshore drilling core sample_16S rRNA gene	Ocean drilling core sample	marine sediment	Saline	non-acidic	non-Seep
AB802131	Shimokita offshore drilling core sample_16S rRNA gene	Ocean drilling core sample	marine sediment	Saline	non-acidic	non-Seep
AB802132	Shimokita offshore drilling core sample_16S rRNA gene	Ocean drilling core sample	marine sediment	Saline	non-acidic	non-Seep
AB802133	Shimokita offshore drilling core sample_16S rRNA gene	Ocean drilling core sample	marine sediment	Saline	non-acidic	non-Seep
AB802134	Shimokita offshore drilling core sample_16S rRNA gene	Ocean drilling core sample	marine sediment	Saline	non-acidic	non-Seep
AB802135	Shimokita offshore drilling core sample_16S rRNA gene	Ocean drilling core sample	marine sediment	Saline	non-acidic	non-Seep
AB802136	Shimokita offshore drilling core sample_16S rRNA gene	Ocean drilling core sample	marine sediment	Saline	non-acidic	non-Seep
AB802137	Shimokita offshore drilling core sample_16S rRNA gene	Ocean drilling core sample	marine sediment	Saline	non-acidic	non-Seep
AB802138	Shimokita offshore drilling core sample_16S rRNA gene	Ocean drilling core sample	marine sediment	Saline	non-acidic	non-Seep
AB802139	Shimokita offshore drilling core sample_16S rRNA gene	Ocean drilling core sample	marine sediment	Saline	non-acidic	non-Seep
AB802140	Shimokita offshore drilling core sample_16S rRNA gene	Ocean drilling core sample	marine sediment	Saline	non-acidic	non-Seep
AB802141	Shimokita offshore drilling core sample_16S rRNA gene	Ocean drilling core sample	marine sediment	Saline	non-acidic	non-Seep
AB802142	Shimokita offshore drilling core sample_16S rRNA gene	Ocean drilling core sample	marine sediment	Saline	non-acidic	non-Seep
AB802143	Shimokita offshore drilling core sample_16S rRNA gene	Ocean drilling core sample	marine sediment	Saline	non-acidic	non-Seep
AB802144	Shimokita offshore drilling core sample_16S rRNA gene	Ocean drilling core sample	marine sediment	Saline	non-acidic	non-Seep
AB802145	Shimokita offshore drilling core sample_16S rRNA gene	Ocean drilling core sample	marine sediment	Saline	non-acidic	non-Seep
AB802146	Shimokita offshore drilling core sample_16S rRNA gene	Ocean drilling core sample	marine sediment	Saline	non-acidic	non-Seep
AB802147	Shimokita offshore drilling core sample_16S rRNA gene	Ocean drilling core sample	marine sediment	Saline	non-acidic	non-Seep
AB802148	Shimokita offshore drilling core sample_16S rRNA gene	Ocean drilling core sample	marine sediment	Saline	non-acidic	non-Seep
AB802149	Shimokita offshore drilling core sample_16S rRNA gene	Ocean drilling core sample	marine sediment	Saline	non-acidic	non-Seep
AB802150	Shimokita offshore drilling core sample_16S rRNA gene	Ocean drilling core sample	marine sediment	Saline	non-acidic	non-Seep
AB802151	Shimokita offshore drilling core sample_16S rRNA gene	Ocean drilling core sample	marine sediment	Saline	non-acidic	non-Seep
AB802152	Shimokita offshore drilling core sample_16S rRNA gene	Ocean drilling core sample	marine sediment	Saline	non-acidic	non-Seep
AB802153	Shimokita offshore drilling core sample_16S rRNA gene	Ocean drilling core sample	marine sediment	Saline	non-acidic	non-Seep
AB802154	Shimokita offshore drilling core sample_16S rRNA gene	Ocean drilling core sample	marine sediment	Saline	non-acidic	non-Seep
AB802155	Shimokita offshore drilling core sample_16S rRNA gene	Ocean drilling core sample	marine sediment	Saline	non-acidic	non-Seep
AB802156	Shimokita offshore drilling core sample_16S rRNA gene	Ocean drilling core sample	marine sediment	Saline	non-acidic	non-Seep
AB802157	Shimokita offshore drilling core sample_16S rRNA gene	Ocean drilling core sample	marine sediment	Saline	non-acidic	non-Seep
AB802158	Shimokita offshore drilling core sample_16S rRNA gene	Ocean drilling core sample	marine sediment	Saline	non-acidic	non-Seep
AB802159	Shimokita offshore drilling core sample_16S rRNA gene	Ocean drilling core sample	marine sediment	Saline	non-acidic	non-Seep
AB802160	Shimokita offshore drilling core sample_16S rRNA gene	Ocean drilling core sample	marine sediment	Saline	non-acidic	non-Seep
AB802161	Shimokita offshore drilling core sample_16S rRNA gene	Ocean drilling core sample	marine sediment	Saline	non-acidic	non-Seep
AB802162	Shimokita offshore drilling core sample_16S rRNA gene	Ocean drilling core sample	marine sediment	Saline	non-acidic	non-Seep
AB802163	Shimokita offshore drilling core sample_16S rRNA gene	Ocean drilling core sample	marine sediment	Saline	non-acidic	non-Seep
AB802164	Shimokita offshore drilling core sample_16S rRNA gene	Ocean drilling core sample	marine sediment	Saline	non-acidic	non-Seep
AB802165	Shimokita offshore drilling core sample_16S rRNA gene	Ocean drilling core sample	marine sediment	Saline	non-acidic	non-Seep
AB802166	Shimokita offshore drilling core sample_16S rRNA gene	Ocean drilling core sample	marine sediment	Saline	non-acidic	non-Seep
AB802167	Shimokita offshore drilling core sample_16S rRNA gene	Ocean drilling core sample	marine sediment	Saline	non-acidic	non-Seep
AB802168	Shimokita offshore drilling core sample_16S rRNA gene	Ocean drilling core sample	marine sediment	Saline	non-acidic	non-Seep
AB802169	Shimokita offshore drilling core sample_16S rRNA gene	Ocean drilling core sample	marine sediment	Saline	non-acidic	non-Seep
AB802170	Shimokita offshore drilling core sample_16S rRNA gene	Ocean drilling core sample	marine sediment	Saline	non-acidic	non-Seep
AB802171	Shimokita offshore drilling core sample_16S rRNA gene	Ocean drilling core sample	marine sediment	Saline	non-acidic	non-Seep
AB802172	Shimokita offshore drilling core sample_16S rRNA gene	Ocean drilling core sample	marine sediment	Saline	non-acidic	non-Seep
AB802173	Shimokita offshore drilling core sample_16S rRNA gene	Ocean drilling core sample	marine sediment	Saline	non-acidic	non-Seep
AB802174	Shimokita offshore drilling core sample_16S rRNA gene	Ocean drilling core sample	marine sediment	Saline	non-acidic	non-Seep
AB802175	Shimokita offshore drilling core sample_16S rRNA gene	Ocean drilling core sample	marine sediment	Saline	non-acidic	non-Seep
AB802176	Shimokita offshore drilling core sample_16S rRNA gene	Ocean drilling core sample	marine sediment	Saline	non-acidic	non-Seep
AB802177	Shimokita offshore drilling core sample_16S rRNA gene	Ocean drilling core sample	marine sediment	Saline	non-acidic	non-Seep
AB802178	Shimokita offshore drilling core sample_16S rRNA gene	Ocean drilling core sample	marine sediment	Saline	non-acidic	non-Seep
AB802179	Shimokita offshore drilling core sample_16S rRNA gene	Ocean drilling core sample	marine sediment	Saline	non-acidic	non-Seep
AB802180	Shimokita offshore drilling core sample_16S rRNA gene	Ocean drilling core sample	marine sediment	Saline	non-acidic	non-Seep
AB802181	Shimokita offshore drilling core sample_16S rRNA gene	Ocean drilling core sample	marine sediment	Saline	non-acidic	non-Seep
AB802182	Shimokita offshore drilling core sample_16S rRNA gene	Ocean drilling core sample	marine sediment	Saline	non-acidic	non-Seep
AB802183	Shimokita offshore drilling core sample_16S rRNA gene	Ocean drilling core sample	marine sediment	Saline	non-acidic	non-Seep
AB802184	Shimokita offshore drilling core sample_16S rRNA gene	Ocean drilling core sample	marine sediment	Saline	non-acidic	non-Seep
AB802185	Shimokita offshore drilling core sample_16S rRNA gene	Ocean drilling core sample	marine sediment	Saline	non-acidic	non-Seep
AB802186	Shimokita offshore drilling core sample_16S rRNA gene	Ocean drilling core sample	marine sediment	Saline	non-acidic	non-Seep
AB802187	Shimokita offshore drilling core sample_16S rRNA gene	Ocean drilling core sample	marine sediment	Saline	non-acidic	non-Seep
AB802188	Shimokita offshore drilling core sample_16S rRNA gene	Ocean drilling core sample	marine sediment	Saline	non-acidic	non-Seep
AB802189	Shimokita offshore drilling core sample_16S rRNA gene	Ocean drilling core sample	marine sediment	Saline	non-acidic	non-Seep
AB802190	Shimokita offshore drilling core sample_16S rRNA gene	Ocean drilling core sample	marine sediment	Saline	non-acidic	non-Seep
AB802191	Shimokita offshore drilling core sample_16S rRNA gene	Ocean drilling core sample	marine sediment	Saline	non-acidic	non-Seep
AB802192	Shimokita offshore drilling core sample_16S rRNA gene	Ocean drilling core sample	marine sediment	Saline	non-acidic	non-Seep
AB802193	Shimokita offshore drilling core sample_16S rRNA gene	Ocean drilling core sample	marine sediment	Saline	non-acidic	non-Seep
AB802194	Shimokita offshore drilling core sample_16S rRNA gene	Ocean drilling core sample	marine sediment	Saline	non-acidic	non-Seep
AB802195	Shimokita offshore drilling core sample_16S rRNA gene	Ocean drilling core sample	marine sediment	Saline	non-acidic	non-Seep
AB802196	Shimokita offshore drilling core sample_16S rRNA gene	Ocean drilling core sample	marine sediment	Saline	non-acidic	non-Seep
AB802197	Shimokita offshore drilling core sample_16S rRNA gene	Ocean drilling core sample	marine sediment	Saline	non-acidic	non-Seep
AB802198	Shimokita offshore drilling core sample_16S rRNA gene	Ocean drilling core sample	marine sediment	Saline	non-acidic	non-Seep
AB802199	Shimokita offshore drilling core sample_16S rRNA gene	Ocean drilling core sample	marine sediment	Saline	non-acidic	non-Seep
AB802200	Shimokita offshore drilling core sample_16S rRNA gene	Ocean drilling core sample	marine sediment	Saline	non-acidic	non-Seep
AB802682	Shimokita offshore drilling core sample_16S rRNA gene	Ocean drilling core sample	marine sediment	Saline	non-acidic	non-Seep
AB802683	Shimokita offshore drilling core sample_16S rRNA gene	Ocean drilling core sample	marine sediment	Saline	non-acidic	non-Seep
AB802684	Shimokita offshore drilling core sample_16S rRNA gene	Ocean drilling core sample	marine sediment	Saline	non-acidic	non-Seep
AB802685	Shimokita offshore drilling core sample_16S rRNA gene	Ocean drilling core sample	marine sediment	Saline	non-acidic	non-Seep
AB802686	Shimokita offshore drilling core sample_16S rRNA gene	Ocean drilling core sample	marine sediment	Saline	non-acidic	non-Seep
AB802687	Shimokita offshore drilling core sample_16S rRNA gene	Ocean drilling core sample	marine sediment	Saline	non-acidic	non-Seep
AB802688	Shimokita offshore drilling core sample_16S rRNA gene	Ocean drilling core sample	marine sediment	Saline	non-acidic	non-Seep
AB802689	Shimokita offshore drilling core sample_16S rRNA gene	Ocean drilling core sample	marine sediment	Saline	non-acidic	non-Seep
AB802690	Shimokita offshore drilling core sample_16S rRNA gene	Ocean drilling core sample	marine sediment	Saline	non-acidic	non-Seep
AB802691	Shimokita offshore drilling core sample_16S rRNA gene	Ocean drilling core sample	marine sediment	Saline	non-acidic	non-Seep
AB802692	Shimokita offshore drilling core sample_16S rRNA gene	Ocean drilling core sample	marine sediment	Saline	non-acidic	non-Seep
AB802693	Shimokita offshore drilling core sample_16S rRNA gene	Ocean drilling core sample	marine sediment	Saline	non-acidic	non-Seep
AB802694	Shimokita offshore drilling core sample_16S rRNA gene	Ocean drilling core sample	marine sediment	Saline	non-acidic	non-Seep
AB802695	Shimokita offshore drilling core sample_16S rRNA gene	Ocean drilling core sample	marine sediment	Saline	non-acidic	non-Seep
AB802696	Shimokita offshore drilling core sample_16S rRNA gene	Ocean drilling core sample	marine sediment	Saline	non-acidic	non-Seep
AB802697	Shimokita offshore drilling core sample_16S rRNA gene	Ocean drilling core sample	marine sediment	Saline	non-acidic	non-Seep
AB802698	Shimokita offshore drilling core sample_16S rRNA gene	Ocean drilling core sample	marine sediment	Saline	non-acidic	non-Seep
AB802699	Shimokita offshore drilling core sample_16S rRNA gene	Ocean drilling core sample	marine sediment	Saline	non-acidic	non-Seep
AB802700	Shimokita offshore drilling core sample_16S rRNA gene	Ocean drilling core sample	marine sediment	Saline	non-acidic	non-Seep
AB802701	Shimokita offshore drilling core sample_16S rRNA gene	Ocean drilling core sample	marine sediment	Saline	non-acidic	non-Seep
AB802702	Shimokita offshore drilling core sample_16S rRNA gene	Ocean drilling core sample	marine sediment	Saline	non-acidic	non-Seep
AB802703	Shimokita offshore drilling core sample_16S rRNA gene	Ocean drilling core sample	marine sediment	Saline	non-acidic	non-Seep
AB802704	Shimokita offshore drilling core sample_16S rRNA gene	Ocean drilling core sample	marine sediment	Saline	non-acidic	non-Seep
AB802705	Shimokita offshore drilling core sample_16S rRNA gene	Ocean drilling core sample	marine sediment	Saline	non-acidic	non-Seep
AB802706	Shimokita offshore drilling core sample_16S rRNA gene	Ocean drilling core sample	marine sediment	Saline	non-acidic	non-Seep
AB802707	Shimokita offshore drilling core sample_16S rRNA gene	Ocean drilling core sample	marine sediment	Saline	non-acidic	non-Seep
AB802708	Shimokita offshore drilling core sample_16S rRNA gene	Ocean drilling core sample	marine sediment	Saline	non-acidic	non-Seep
AB802709	Shimokita offshore drilling core sample_16S rRNA gene	Ocean drilling core sample	marine sediment	Saline	non-acidic	non-Seep
AB802710	Shimokita offshore drilling core sample_16S rRNA gene	Ocean drilling core sample	marine sediment	Saline	non-acidic	non-Seep
AB802711	Shimokita offshore drilling core sample_16S rRNA gene	Ocean drilling core sample	marine sediment	Saline	non-acidic	non-Seep
AB802712	Shimokita offshore drilling core sample_16S rRNA gene	Ocean drilling core sample	marine sediment	Saline	non-acidic	non-Seep
AB802713	Shimokita offshore drilling core sample_16S rRNA gene	Ocean drilling core sample	marine sediment	Saline	non-acidic	non-Seep
AB802714	Shimokita offshore drilling core sample_16S rRNA gene	Ocean drilling core sample	marine sediment	Saline	non-acidic	non-Seep
AB802715	Shimokita offshore drilling core sample_16S rRNA gene	Ocean drilling core sample	marine sediment	Saline	non-acidic	non-Seep
AB802716	Shimokita offshore drilling core sample_16S rRNA gene	Ocean drilling core sample	marine sediment	Saline	non-acidic	non-Seep
AB802717	Shimokita offshore drilling core sample_16S rRNA gene	Ocean drilling core sample	marine sediment	Saline	non-acidic	non-Seep
AB802718	Shimokita offshore drilling core sample_16S rRNA gene	Ocean drilling core sample	marine sediment	Saline	non-acidic	non-Seep
AB802719	Shimokita offshore drilling core sample_16S rRNA gene	Ocean drilling core sample	marine sediment	Saline	non-acidic	non-Seep
AB802720	Shimokita offshore drilling core sample_16S rRNA gene	Ocean drilling core sample	marine sediment	Saline	non-acidic	non-Seep
AB802721	Shimokita offshore drilling core sample_16S rRNA gene	Ocean drilling core sample	marine sediment	Saline	non-acidic	non-Seep
AB802722	Shimokita offshore drilling core sample_16S rRNA gene	Ocean drilling core sample	marine sediment	Saline	non-acidic	non-Seep
AB802723	Shimokita offshore drilling core sample_16S rRNA gene	Ocean drilling core sample	marine sediment	Saline	non-acidic	non-Seep
AB802724	Shimokita offshore drilling core sample_16S rRNA gene	Ocean drilling core sample	marine sediment	Saline	non-acidic	non-Seep
AB802725	Shimokita offshore drilling core sample_16S rRNA gene	Ocean drilling core sample	marine sediment	Saline	non-acidic	non-Seep
AB802726	Shimokita offshore drilling core sample_16S rRNA gene	Ocean drilling core sample	marine sediment	Saline	non-acidic	non-Seep
AB802727	Shimokita offshore drilling core sample_16S rRNA gene	Ocean drilling core sample	marine sediment	Saline	non-acidic	non-Seep
AB802728	Shimokita offshore drilling core sample_16S rRNA gene	Ocean drilling core sample	marine sediment	Saline	non-acidic	non-Seep
AB802729	Shimokita offshore drilling core sample_16S rRNA gene	Ocean drilling core sample	marine sediment	Saline	non-acidic	non-Seep
AB802730	Shimokita offshore drilling core sample_16S rRNA gene	Ocean drilling core sample	marine sediment	Saline	non-acidic	non-Seep
AB802731	Shimokita offshore drilling core sample_16S rRNA gene	Ocean drilling core sample	marine sediment	Saline	non-acidic	non-Seep
AB802732	Shimokita offshore drilling core sample_16S rRNA gene	Ocean drilling core sample	marine sediment	Saline	non-acidic	non-Seep
AB802733	Shimokita offshore drilling core sample_16S rRNA gene	Ocean drilling core sample	marine sediment	Saline	non-acidic	non-Seep
AB802734	Shimokita offshore drilling core sample_16S rRNA gene	Ocean drilling core sample	marine sediment	Saline	non-acidic	non-Seep
AB802735	Shimokita offshore drilling core sample_16S rRNA gene	Ocean drilling core sample	marine sediment	Saline	non-acidic	non-Seep
AB802736	Shimokita offshore drilling core sample_16S rRNA gene	Ocean drilling core sample	marine sediment	Saline	non-acidic	non-Seep
AB802737	Shimokita offshore drilling core sample_16S rRNA gene	Ocean drilling core sample	marine sediment	Saline	non-acidic	non-Seep
AB802738	Shimokita offshore drilling core sample_16S rRNA gene	Ocean drilling core sample	marine sediment	Saline	non-acidic	non-Seep
AB802739	Shimokita offshore drilling core sample_16S rRNA gene	Ocean drilling core sample	marine sediment	Saline	non-acidic	non-Seep
AB802740	Shimokita offshore drilling core sample_16S rRNA gene	Ocean drilling core sample	marine sediment	Saline	non-acidic	non-Seep
AB802741	Shimokita offshore drilling core sample_16S rRNA gene	Ocean drilling core sample	marine sediment	Saline	non-acidic	non-Seep
AB802742	Shimokita offshore drilling core sample_16S rRNA gene	Ocean drilling core sample	marine sediment	Saline	non-acidic	non-Seep
AB802743	Shimokita offshore drilling core sample_16S rRNA gene	Ocean drilling core sample	marine sediment	Saline	non-acidic	non-Seep
AB802744	Shimokita offshore drilling core sample_16S rRNA gene	Ocean drilling core sample	marine sediment	Saline	non-acidic	non-Seep
AB802745	Shimokita offshore drilling core sample_16S rRNA gene	Ocean drilling core sample	marine sediment	Saline	non-acidic	non-Seep
AB802746	Shimokita offshore drilling core sample_16S rRNA gene	Ocean drilling core sample	marine sediment	Saline	non-acidic	non-Seep
AB802747	Shimokita offshore drilling core sample_16S rRNA gene	Ocean drilling core sample	marine sediment	Saline	non-acidic	non-Seep
AB802748	Shimokita offshore drilling core sample_16S rRNA gene	Ocean drilling core sample	marine sediment	Saline	non-acidic	non-Seep
AB802749	Shimokita offshore drilling core sample_16S rRNA gene	Ocean drilling core sample	marine sediment	Saline	non-acidic	non-Seep
AB802750	Shimokita offshore drilling core sample_16S rRNA gene	Ocean drilling core sample	marine sediment	Saline	non-acidic	non-Seep
AB802751	Shimokita offshore drilling core sample_16S rRNA gene	Ocean drilling core sample	marine sediment	Saline	non-acidic	non-Seep
AB802752	Shimokita offshore drilling core sample_16S rRNA gene	Ocean drilling core sample	marine sediment	Saline	non-acidic	non-Seep
AB802753	Shimokita offshore drilling core sample_16S rRNA gene	Ocean drilling core sample	marine sediment	Saline	non-acidic	non-Seep
AB802754	Shimokita offshore drilling core sample_16S rRNA gene	Ocean drilling core sample	marine sediment	Saline	non-acidic	non-Seep
AB802755	Shimokita offshore drilling core sample_16S rRNA gene	Ocean drilling core sample	marine sediment	Saline	non-acidic	non-Seep
AB802756	Shimokita offshore drilling core sample_16S rRNA gene	Ocean drilling core sample	marine sediment	Saline	non-acidic	non-Seep
AB802757	Shimokita offshore drilling core sample_16S rRNA gene	Ocean drilling core sample	marine sediment	Saline	non-acidic	non-Seep
AB802758	Shimokita offshore drilling core sample_16S rRNA gene	Ocean drilling core sample	marine sediment	Saline	non-acidic	non-Seep
AB802759	Shimokita offshore drilling core sample_16S rRNA gene	Ocean drilling core sample	marine sediment	Saline	non-acidic	non-Seep
AB802760	Shimokita offshore drilling core sample_16S rRNA gene	Ocean drilling core sample	marine sediment	Saline	non-acidic	non-Seep
AB802761	Shimokita offshore drilling core sample_16S rRNA gene	Ocean drilling core sample	marine sediment	Saline	non-acidic	non-Seep
AB802762	Shimokita offshore drilling core sample_16S rRNA gene	Ocean drilling core sample	marine sediment	Saline	non-acidic	non-Seep
AB802763	Shimokita offshore drilling core sample_16S rRNA gene	Ocean drilling core sample	marine sediment	Saline	non-acidic	non-Seep
AB802764	Shimokita offshore drilling core sample_16S rRNA gene	Ocean drilling core sample	marine sediment	Saline	non-acidic	non-Seep
AB802765	Shimokita offshore drilling core sample_16S rRNA gene	Ocean drilling core sample	marine sediment	Saline	non-acidic	non-Seep
AB802766	Shimokita offshore drilling core sample_16S rRNA gene	Ocean drilling core sample	marine sediment	Saline	non-acidic	non-Seep
AB802767	Shimokita offshore drilling core sample_16S rRNA gene	Ocean drilling core sample	marine sediment	Saline	non-acidic	non-Seep
AB802768	Shimokita offshore drilling core sample_16S rRNA gene	Ocean drilling core sample	marine sediment	Saline	non-acidic	non-Seep
AB802769	Shimokita offshore drilling core sample_16S rRNA gene	Ocean drilling core sample	marine sediment	Saline	non-acidic	non-Seep
AB802770	Shimokita offshore drilling core sample_16S rRNA gene	Ocean drilling core sample	marine sediment	Saline	non-acidic	non-Seep
AB802771	Shimokita offshore drilling core sample_16S rRNA gene	Ocean drilling core sample	marine sediment	Saline	non-acidic	non-Seep
AB802772	Shimokita offshore drilling core sample_16S rRNA gene	Ocean drilling core sample	marine sediment	Saline	non-acidic	non-Seep
AB802773	Shimokita offshore drilling core sample_16S rRNA gene	Ocean drilling core sample	marine sediment	Saline	non-acidic	non-Seep
AB802774	Shimokita offshore drilling core sample_16S rRNA gene	Ocean drilling core sample	marine sediment	Saline	non-acidic	non-Seep
AB802775	Shimokita offshore drilling core sample_16S rRNA gene	Ocean drilling core sample	marine sediment	Saline	non-acidic	non-Seep
AB802776	Shimokita offshore drilling core sample_16S rRNA gene	Ocean drilling core sample	marine sediment	Saline	non-acidic	non-Seep
AB802777	Shimokita offshore drilling core sample_16S rRNA gene	Ocean drilling core sample	marine sediment	Saline	non-acidic	non-Seep
AB802778	Shimokita offshore drilling core sample_16S rRNA gene	Ocean drilling core sample	marine sediment	Saline	non-acidic	non-Seep
AB802779	Shimokita offshore drilling core sample_16S rRNA gene	Ocean drilling core sample	marine sediment	Saline	non-acidic	non-Seep
AB802780	Shimokita offshore drilling core sample_16S rRNA gene	Ocean drilling core sample	marine sediment	Saline	non-acidic	non-Seep
AB802781	Shimokita offshore drilling core sample_16S rRNA gene	Ocean drilling core sample	marine sediment	Saline	non-acidic	non-Seep
AB802782	Shimokita offshore drilling core sample_16S rRNA gene	Ocean drilling core sample	marine sediment	Saline	non-acidic	non-Seep
AB802783	Shimokita offshore drilling core sample_16S rRNA gene	Ocean drilling core sample	marine sediment	Saline	non-acidic	non-Seep
AB802784	Shimokita offshore drilling core sample_16S rRNA gene	Ocean drilling core sample	marine sediment	Saline	non-acidic	non-Seep
AB802785	Shimokita offshore drilling core sample_16S rRNA gene	Ocean drilling core sample	marine sediment	Saline	non-acidic	non-Seep
AB802786	Shimokita offshore drilling core sample_16S rRNA gene	Ocean drilling core sample	marine sediment	Saline	non-acidic	non-Seep
AB802787	Shimokita offshore drilling core sample_16S rRNA gene	Ocean drilling core sample	marine sediment	Saline	non-acidic	non-Seep
AB802788	Shimokita offshore drilling core sample_16S rRNA gene	Ocean drilling core sample	marine sediment	Saline	non-acidic	non-Seep
AB802789	Shimokita offshore drilling core sample_16S rRNA gene	Ocean drilling core sample	marine sediment	Saline	non-acidic	non-Seep
AB802790	Shimokita offshore drilling core sample_16S rRNA gene	Ocean drilling core sample	marine sediment	Saline	non-acidic	non-Seep
AB802791	Shimokita offshore drilling core sample_16S rRNA gene	Ocean drilling core sample	marine sediment	Saline	non-acidic	non-Seep
AB802792	Shimokita offshore drilling core sample_16S rRNA gene	Ocean drilling core sample	marine sediment	Saline	non-acidic	non-Seep
AB802793	Shimokita offshore drilling core sample_16S rRNA gene	Ocean drilling core sample	marine sediment	Saline	non-acidic	non-Seep
AB802794	Shimokita offshore drilling core sample_16S rRNA gene	Ocean drilling core sample	marine sediment	Saline	non-acidic	non-Seep
AB802795	Shimokita offshore drilling core sample_16S rRNA gene	Ocean drilling core sample	marine sediment	Saline	non-acidic	non-Seep
AB802796	Shimokita offshore drilling core sample_16S rRNA gene	Ocean drilling core sample	marine sediment	Saline	non-acidic	non-Seep
AB802797	Shimokita offshore drilling core sample_16S rRNA gene	Ocean drilling core sample	marine sediment	Saline	non-acidic	non-Seep
AB802798	Shimokita offshore drilling core sample_16S rRNA gene	Ocean drilling core sample	marine sediment	Saline	non-acidic	non-Seep
AB802799	Shimokita offshore drilling core sample_16S rRNA gene	Ocean drilling core sample	marine sediment	Saline	non-acidic	non-Seep
AB802800	Shimokita offshore drilling core sample_16S rRNA gene	Ocean drilling core sample	marine sediment	Saline	non-acidic	non-Seep
AB802801	Shimokita offshore drilling core sample_16S rRNA gene	Ocean drilling core sample	marine sediment	Saline	non-acidic	non-Seep
AB802802	Shimokita offshore drilling core sample_16S rRNA gene	Ocean drilling core sample	marine sediment	Saline	non-acidic	non-Seep
AB802803	Shimokita offshore drilling core sample_16S rRNA gene	Ocean drilling core sample	marine sediment	Saline	non-acidic	non-Seep
AB802804	Shimokita offshore drilling core sample_16S rRNA gene	Ocean drilling core sample	marine sediment	Saline	non-acidic	non-Seep
AB802805	Shimokita offshore drilling core sample_16S rRNA gene	Ocean drilling core sample	marine sediment	Saline	non-acidic	non-Seep
AB802806	Shimokita offshore drilling core sample_16S rRNA gene	Ocean drilling core sample	marine sediment	Saline	non-acidic	non-Seep
AB802807	Shimokita offshore drilling core sample_16S rRNA gene	Ocean drilling core sample	marine sediment	Saline	non-acidic	non-Seep
AB802808	Shimokita offshore drilling core sample_16S rRNA gene	Ocean drilling core sample	marine sediment	Saline	non-acidic	non-Seep
AB802809	Shimokita offshore drilling core sample_16S rRNA gene	Ocean drilling core sample	marine sediment	Saline	non-acidic	non-Seep
AB802810	Shimokita offshore drilling core sample_16S rRNA gene	Ocean drilling core sample	marine sediment	Saline	non-acidic	non-Seep
AB802811	Shimokita offshore drilling core sample_16S rRNA gene	Ocean drilling core sample	marine sediment	Saline	non-acidic	non-Seep
AB802812	Shimokita offshore drilling core sample_16S rRNA gene	Ocean drilling core sample	marine sediment	Saline	non-acidic	non-Seep
AB802813	Shimokita offshore drilling core sample_16S rRNA gene	Ocean drilling core sample	marine sediment	Saline	non-acidic	non-Seep
AB802814	Shimokita offshore drilling core sample_16S rRNA gene	Ocean drilling core sample	marine sediment	Saline	non-acidic	non-Seep
AB802815	Shimokita offshore drilling core sample_16S rRNA gene	Ocean drilling core sample	marine sediment	Saline	non-acidic	non-Seep
AB802816	Shimokita offshore drilling core sample_16S rRNA gene	Ocean drilling core sample	marine sediment	Saline	non-acidic	non-Seep
AB802817	Shimokita offshore drilling core sample_16S rRNA gene	Ocean drilling core sample	marine sediment	Saline	non-acidic	non-Seep
AB802818	Shimokita offshore drilling core sample_16S rRNA gene	Ocean drilling core sample	marine sediment	Saline	non-acidic	non-Seep
AB802819	Shimokita offshore drilling core sample_16S rRNA gene	Ocean drilling core sample	marine sediment	Saline	non-acidic	non-Seep
AB802820	Shimokita offshore drilling core sample_16S rRNA gene	Ocean drilling core sample	marine sediment	Saline	non-acidic	non-Seep
AB802821	Shimokita offshore drilling core sample_16S rRNA gene	Ocean drilling core sample	marine sediment	Saline	non-acidic	non-Seep
AB802822	Shimokita offshore drilling core sample_16S rRNA gene	Ocean drilling core sample	marine sediment	Saline	non-acidic	non-Seep
AB802823	Shimokita offshore drilling core sample_16S rRNA gene	Ocean drilling core sample	marine sediment	Saline	non-acidic	non-Seep
AB802824	Shimokita offshore drilling core sample_16S rRNA gene	Ocean drilling core sample	marine sediment	Saline	non-acidic	non-Seep
AB802825	Shimokita offshore drilling core sample_16S rRNA gene	Ocean drilling core sample	marine sediment	Saline	non-acidic	non-Seep
AB802826	Shimokita offshore drilling core sample_16S rRNA gene	Ocean drilling core sample	marine sediment	Saline	non-acidic	non-Seep
AB802827	Shimokita offshore drilling core sample_16S rRNA gene	Ocean drilling core sample	marine sediment	Saline	non-acidic	non-Seep
AB802828	Shimokita offshore drilling core sample_16S rRNA gene	Ocean drilling core sample	marine sediment	Saline	non-acidic	non-Seep
AB802829	Shimokita offshore drilling core sample_16S rRNA gene	Ocean drilling core sample	marine sediment	Saline	non-acidic	non-Seep
AB802830	Shimokita offshore drilling core sample_16S rRNA gene	Ocean drilling core sample	marine sediment	Saline	non-acidic	non-Seep
AB802831	Shimokita offshore drilling core sample_16S rRNA gene	Ocean drilling core sample	marine sediment	Saline	non-acidic	non-Seep
AB802832	Shimokita offshore drilling core sample_16S rRNA gene	Ocean drilling core sample	marine sediment	Saline	non-acidic	non-Seep
AB802833	Shimokita offshore drilling core sample_16S rRNA gene	Ocean drilling core sample	marine sediment	Saline	non-acidic	non-Seep
AB802834	Shimokita offshore drilling core sample_16S rRNA gene	Ocean drilling core sample	marine sediment	Saline	non-acidic	non-Seep
AB802835	Shimokita offshore drilling core sample_16S rRNA gene	Ocean drilling core sample	marine sediment	Saline	non-acidic	non-Seep
AB802836	Shimokita offshore drilling core sample_16S rRNA gene	Ocean drilling core sample	marine sediment	Saline	non-acidic	non-Seep
AB802837	Shimokita offshore drilling core sample_16S rRNA gene	Ocean drilling core sample	marine sediment	Saline	non-acidic	non-Seep
AB802838	Shimokita offshore drilling core sample_16S rRNA gene	Ocean drilling core sample	marine sediment	Saline	non-acidic	non-Seep
AB802839	Shimokita offshore drilling core sample_16S rRNA gene	Ocean drilling core sample	marine sediment	Saline	non-acidic	non-Seep
AB802840	Shimokita offshore drilling core sample_16S rRNA gene	Ocean drilling core sample	marine sediment	Saline	non-acidic	non-Seep
AB802841	Shimokita offshore drilling core sample_16S rRNA gene	Ocean drilling core sample	marine sediment	Saline	non-acidic	non-Seep
AB802842	Shimokita offshore drilling core sample_16S rRNA gene	Ocean drilling core sample	marine sediment	Saline	non-acidic	non-Seep
AB802843	Shimokita offshore drilling core sample_16S rRNA gene	Ocean drilling core sample	marine sediment	Saline	non-acidic	non-Seep
AB802844	Shimokita offshore drilling core sample_16S rRNA gene	Ocean drilling core sample	marine sediment	Saline	non-acidic	non-Seep
AB802845	Shimokita offshore drilling core sample_16S rRNA gene	Ocean drilling core sample	marine sediment	Saline	non-acidic	non-Seep
AB802846	Shimokita offshore drilling core sample_16S rRNA gene	Ocean drilling core sample	marine sediment	Saline	non-acidic	non-Seep
AB802847	Shimokita offshore drilling core sample_16S rRNA gene	Ocean drilling core sample	marine sediment	Saline	non-acidic	non-Seep
AB802848	Shimokita offshore drilling core sample_16S rRNA gene	Ocean drilling core sample	marine sediment	Saline	non-acidic	non-Seep
AB802849	Shimokita offshore drilling core sample_16S rRNA gene	Ocean drilling core sample	marine sediment	Saline	non-acidic	non-Seep
AB802850	Shimokita offshore drilling core sample_16S rRNA gene	Ocean drilling core sample	marine sediment	Saline	non-acidic	non-Seep
AB802851	Shimokita offshore drilling core sample_16S rRNA gene	Ocean drilling core sample	marine sediment	Saline	non-acidic	non-Seep
AB802852	Shimokita offshore drilling core sample_16S rRNA gene	Ocean drilling core sample	marine sediment	Saline	non-acidic	non-Seep
AB802853	Shimokita offshore drilling core sample_16S rRNA gene	Ocean drilling core sample	marine sediment	Saline	non-acidic	non-Seep
AB802854	Shimokita offshore drilling core sample_16S rRNA gene	Ocean drilling core sample	marine sediment	Saline	non-acidic	non-Seep
AB802855	Shimokita offshore drilling core sample_16S rRNA gene	Ocean drilling core sample	marine sediment	Saline	non-acidic	non-Seep
AB802856	Shimokita offshore drilling core sample_16S rRNA gene	Ocean drilling core sample	marine sediment	Saline	non-acidic	non-Seep
AB802857	Shimokita offshore drilling core sample_16S rRNA gene	Ocean drilling core sample	marine sediment	Saline	non-acidic	non-Seep
AB802858	Shimokita offshore drilling core sample_16S rRNA gene	Ocean drilling core sample	marine sediment	Saline	non-acidic	non-Seep
AB802859	Shimokita offshore drilling core sample_16S rRNA gene	Ocean drilling core sample	marine sediment	Saline	non-acidic	non-Seep
AB802860	Shimokita offshore drilling core sample_16S rRNA gene	Ocean drilling core sample	marine sediment	Saline	non-acidic	non-Seep
AB802861	Shimokita offshore drilling core sample_16S rRNA gene	Ocean drilling core sample	marine sediment	Saline	non-acidic	non-Seep
AB802862	Shimokita offshore drilling core sample_16S rRNA gene	Ocean drilling core sample	marine sediment	Saline	non-acidic	non-Seep
AB802863	Shimokita offshore drilling core sample_16S rRNA gene	Ocean drilling core sample	marine sediment	Saline	non-acidic	non-Seep
AB802864	Shimokita offshore drilling core sample_16S rRNA gene	Ocean drilling core sample	marine sediment	Saline	non-acidic	non-Seep
AB802865	Shimokita offshore drilling core sample_16S rRNA gene	Ocean drilling core sample	marine sediment	Saline	non-acidic	non-Seep
AB802866	Shimokita offshore drilling core sample_16S rRNA gene	Ocean drilling core sample	marine sediment	Saline	non-acidic	non-Seep
AB802867	Shimokita offshore drilling core sample_16S rRNA gene	Ocean drilling core sample	marine sediment	Saline	non-acidic	non-Seep
AB802868	Shimokita offshore drilling core sample_16S rRNA gene	Ocean drilling core sample	marine sediment	Saline	non-acidic	non-Seep
AB802869	Shimokita offshore drilling core sample_16S rRNA gene	Ocean drilling core sample	marine sediment	Saline	non-acidic	non-Seep
AB802870	Shimokita offshore drilling core sample_16S rRNA gene	Ocean drilling core sample	marine sediment	Saline	non-acidic	non-Seep
AB802871	Shimokita offshore drilling core sample_16S rRNA gene	Ocean drilling core sample	marine sediment	Saline	non-acidic	non-Seep
AB802872	Shimokita offshore drilling core sample_16S rRNA gene	Ocean drilling core sample	marine sediment	Saline	non-acidic	non-Seep
AB802873	Shimokita offshore drilling core sample_16S rRNA gene	Ocean drilling core sample	marine sediment	Saline	non-acidic	non-Seep
AB802874	Shimokita offshore drilling core sample_16S rRNA gene	Ocean drilling core sample	marine sediment	Saline	non-acidic	non-Seep
AB802875	Shimokita offshore drilling core sample_16S rRNA gene	Ocean drilling core sample	marine sediment	Saline	non-acidic	non-Seep
AB802876	Shimokita offshore drilling core sample_16S rRNA gene	Ocean drilling core sample	marine sediment	Saline	non-acidic	non-Seep
AB802877	Shimokita offshore drilling core sample_16S rRNA gene	Ocean drilling core sample	marine sediment	Saline	non-acidic	non-Seep
AB802878	Shimokita offshore drilling core sample_16S rRNA gene	Ocean drilling core sample	marine sediment	Saline	non-acidic	non-Seep
AB802879	Shimokita offshore drilling core sample_16S rRNA gene	Ocean drilling core sample	marine sediment	Saline	non-acidic	non-Seep
AB802880	Shimokita offshore drilling core sample_16S rRNA gene	Ocean drilling core sample	marine sediment	Saline	non-acidic	non-Seep
AB802881	Shimokita offshore drilling core sample_16S rRNA gene	Ocean drilling core sample	marine sediment	Saline	non-acidic	non-Seep
AB802882	Shimokita offshore drilling core sample_16S rRNA gene	Ocean drilling core sample	marine sediment	Saline	non-acidic	non-Seep
AB802883	Shimokita offshore drilling core sample_16S rRNA gene	Ocean drilling core sample	marine sediment	Saline	non-acidic	non-Seep
AB802884	Shimokita offshore drilling core sample_16S rRNA gene	Ocean drilling core sample	marine sediment	Saline	non-acidic	non-Seep
AB802885	Shimokita offshore drilling core sample_16S rRNA gene	Ocean drilling core sample	marine sediment	Saline	non-acidic	non-Seep
AB802886	Shimokita offshore drilling core sample_16S rRNA gene	Ocean drilling core sample	marine sediment	Saline	non-acidic	non-Seep
AB802887	Shimokita offshore drilling core sample_16S rRNA gene	Ocean drilling core sample	marine sediment	Saline	non-acidic	non-Seep
AB802888	Shimokita offshore drilling core sample_16S rRNA gene	Ocean drilling core sample	marine sediment	Saline	non-acidic	non-Seep
AB802889	Shimokita offshore drilling core sample_16S rRNA gene	Ocean drilling core sample	marine sediment	Saline	non-acidic	non-Seep
AB802890	Shimokita offshore drilling core sample_16S rRNA gene	Ocean drilling core sample	marine sediment	Saline	non-acidic	non-Seep
AB802891	Shimokita offshore drilling core sample_16S rRNA gene	Ocean drilling core sample	marine sediment	Saline	non-acidic	non-Seep
AB802892	Shimokita offshore drilling core sample_16S rRNA gene	Ocean drilling core sample	marine sediment	Saline	non-acidic	non-Seep
AB802893	Shimokita offshore drilling core sample_16S rRNA gene	Ocean drilling core sample	marine sediment	Saline	non-acidic	non-Seep
AB802894	Shimokita offshore drilling core sample_16S rRNA gene	Ocean drilling core sample	marine sediment	Saline	non-acidic	non-Seep
AB802895	Shimokita offshore drilling core sample_16S rRNA gene	Ocean drilling core sample	marine sediment	Saline	non-acidic	non-Seep
AB802896	Shimokita offshore drilling core sample_16S rRNA gene	Ocean drilling core sample	marine sediment	Saline	non-acidic	non-Seep
AB802897	Shimokita offshore drilling core sample_16S rRNA gene	Ocean drilling core sample	marine sediment	Saline	non-acidic	non-Seep
AB802898	Shimokita offshore drilling core sample_16S rRNA gene	Ocean drilling core sample	marine sediment	Saline	non-acidic	non-Seep
AB802899	Shimokita offshore drilling core sample_16S rRNA gene	Ocean drilling core sample	marine sediment	Saline	non-acidic	non-Seep
AB802900	Shimokita offshore drilling core sample_16S rRNA gene	Ocean drilling core sample	marine sediment	Saline	non-acidic	non-Seep
AB802901	Shimokita offshore drilling core sample_16S rRNA gene	Ocean drilling core sample	marine sediment	Saline	non-acidic	non-Seep
AB802902	Shimokita offshore drilling core sample_16S rRNA gene	Ocean drilling core sample	marine sediment	Saline	non-acidic	non-Seep
AB802903	Shimokita offshore drilling core sample_16S rRNA gene	Ocean drilling core sample	marine sediment	Saline	non-acidic	non-Seep
AB802904	Shimokita offshore drilling core sample_16S rRNA gene	Ocean drilling core sample	marine sediment	Saline	non-acidic	non-Seep
AB802905	Shimokita offshore drilling core sample_16S rRNA gene	Ocean drilling core sample	marine sediment	Saline	non-acidic	non-Seep
AB802906	Shimokita offshore drilling core sample_16S rRNA gene	Ocean drilling core sample	marine sediment	Saline	non-acidic	non-Seep
AB802907	Shimokita offshore drilling core sample_16S rRNA gene	Ocean drilling core sample	marine sediment	Saline	non-acidic	non-Seep
AB802908	Shimokita offshore drilling core sample_16S rRNA gene	Ocean drilling core sample	marine sediment	Saline	non-acidic	non-Seep
AB802909	Shimokita offshore drilling core sample_16S rRNA gene	Ocean drilling core sample	marine sediment	Saline	non-acidic	non-Seep
AB802910	Shimokita offshore drilling core sample_16S rRNA gene	Ocean drilling core sample	marine sediment	Saline	non-acidic	non-Seep
AB802911	Shimokita offshore drilling core sample_16S rRNA gene	Ocean drilling core sample	marine sediment	Saline	non-acidic	non-Seep
AB802912	Shimokita offshore drilling core sample_16S rRNA gene	Ocean drilling core sample	marine sediment	Saline	non-acidic	non-Seep
AB802913	Shimokita offshore drilling core sample_16S rRNA gene	Ocean drilling core sample	marine sediment	Saline	non-acidic	non-Seep
AB802914	Shimokita offshore drilling core sample_16S rRNA gene	Ocean drilling core sample	marine sediment	Saline	non-acidic	non-Seep
AB802915	Shimokita offshore drilling core sample_16S rRNA gene	Ocean drilling core sample	marine sediment	Saline	non-acidic	non-Seep
AB802916	Shimokita offshore drilling core sample_16S rRNA gene	Ocean drilling core sample	marine sediment	Saline	non-acidic	non-Seep
AB802917	Shimokita offshore drilling core sample_16S rRNA gene	Ocean drilling core sample	marine sediment	Saline	non-acidic	non-Seep
AB802918	Shimokita offshore drilling core sample_16S rRNA gene	Ocean drilling core sample	marine sediment	Saline	non-acidic	non-Seep
AB802919	Shimokita offshore drilling core sample_16S rRNA gene	Ocean drilling core sample	marine sediment	Saline	non-acidic	non-Seep
AB802920	Shimokita offshore drilling core sample_16S rRNA gene	Ocean drilling core sample	marine sediment	Saline	non-acidic	non-Seep
AB802921	Shimokita offshore drilling core sample_16S rRNA gene	Ocean drilling core sample	marine sediment	Saline	non-acidic	non-Seep
AB802922	Shimokita offshore drilling core sample_16S rRNA gene	Ocean drilling core sample	marine sediment	Saline	non-acidic	non-Seep
AB802923	Shimokita offshore drilling core sample_16S rRNA gene	Ocean drilling core sample	marine sediment	Saline	non-acidic	non-Seep
AB802924	Shimokita offshore drilling core sample_16S rRNA gene	Ocean drilling core sample	marine sediment	Saline	non-acidic	non-Seep
AB802925	Shimokita offshore drilling core sample_16S rRNA gene	Ocean drilling core sample	marine sediment	Saline	non-acidic	non-Seep
AB802926	Shimokita offshore drilling core sample_16S rRNA gene	Ocean drilling core sample	marine sediment	Saline	non-acidic	non-Seep
AB802927	Shimokita offshore drilling core sample_16S rRNA gene	Ocean drilling core sample	marine sediment	Saline	non-acidic	non-Seep
AB802928	Shimokita offshore drilling core sample_16S rRNA gene	Ocean drilling core sample	marine sediment	Saline	non-acidic	non-Seep
AB802929	Shimokita offshore drilling core sample_16S rRNA gene	Ocean drilling core sample	marine sediment	Saline	non-acidic	non-Seep
AB802930	Shimokita offshore drilling core sample_16S rRNA gene	Ocean drilling core sample	marine sediment	Saline	non-acidic	non-Seep
AB802931	Shimokita offshore drilling core sample_16S rRNA gene	Ocean drilling core sample	marine sediment	Saline	non-acidic	non-Seep
AB802932	Shimokita offshore drilling core sample_16S rRNA gene	Ocean drilling core sample	marine sediment	Saline	non-acidic	non-Seep
AB802933	Shimokita offshore drilling core sample_16S rRNA gene	Ocean drilling core sample	marine sediment	Saline	non-acidic	non-Seep
AB802934	Shimokita offshore drilling core sample_16S rRNA gene	Ocean drilling core sample	marine sediment	Saline	non-acidic	non-Seep
AB802935	Shimokita offshore drilling core sample_16S rRNA gene	Ocean drilling core sample	marine sediment	Saline	non-acidic	non-Seep
AB802936	Shimokita offshore drilling core sample_16S rRNA gene	Ocean drilling core sample	marine sediment	Saline	non-acidic	non-Seep
AB802937	Shimokita offshore drilling core sample_16S rRNA gene	Ocean drilling core sample	marine sediment	Saline	non-acidic	non-Seep
AB802938	Shimokita offshore drilling core sample_16S rRNA gene	Ocean drilling core sample	marine sediment	Saline	non-acidic	non-Seep
AB802939	Shimokita offshore drilling core sample_16S rRNA gene	Ocean drilling core sample	marine sediment	Saline	non-acidic	non-Seep
AB802940	Shimokita offshore drilling core sample_16S rRNA gene	Ocean drilling core sample	marine sediment	Saline	non-acidic	non-Seep
AB802941	Shimokita offshore drilling core sample_16S rRNA gene	Ocean drilling core sample	marine sediment	Saline	non-acidic	non-Seep
AB802942	Shimokita offshore drilling core sample_16S rRNA gene	Ocean drilling core sample	marine sediment	Saline	non-acidic	non-Seep
AB802943	Shimokita offshore drilling core sample_16S rRNA gene	Ocean drilling core sample	marine sediment	Saline	non-acidic	non-Seep
AB802944	Shimokita offshore drilling core sample_16S rRNA gene	Ocean drilling core sample	marine sediment	Saline	non-acidic	non-Seep
AB802945	Shimokita offshore drilling core sample_16S rRNA gene	Ocean drilling core sample	marine sediment	Saline	non-acidic	non-Seep
AB802946	Shimokita offshore drilling core sample_16S rRNA gene	Ocean drilling core sample	marine sediment	Saline	non-acidic	non-Seep
AB802947	Shimokita offshore drilling core sample_16S rRNA gene	Ocean drilling core sample	marine sediment	Saline	non-acidic	non-Seep
AB802948	Shimokita offshore drilling core sample_16S rRNA gene	Ocean drilling core sample	marine sediment	Saline	non-acidic	non-Seep
AB802949	Shimokita offshore drilling core sample_16S rRNA gene	Ocean drilling core sample	marine sediment	Saline	non-acidic	non-Seep
AB802950	Shimokita offshore drilling core sample_16S rRNA gene	Ocean drilling core sample	marine sediment	Saline	non-acidic	non-Seep
AB802951	Shimokita offshore drilling core sample_16S rRNA gene	Ocean drilling core sample	marine sediment	Saline	non-acidic	non-Seep
AB802952	Shimokita offshore drilling core sample_16S rRNA gene	Ocean drilling core sample	marine sediment	Saline	non-acidic	non-Seep
AB802953	Shimokita offshore drilling core sample_16S rRNA gene	Ocean drilling core sample	marine sediment	Saline	non-acidic	non-Seep
AB802954	Shimokita offshore drilling core sample_16S rRNA gene	Ocean drilling core sample	marine sediment	Saline	non-acidic	non-Seep
AB802955	Shimokita offshore drilling core sample_16S rRNA gene	Ocean drilling core sample	marine sediment	Saline	non-acidic	non-Seep
AB802956	Shimokita offshore drilling core sample_16S rRNA gene	Ocean drilling core sample	marine sediment	Saline	non-acidic	non-Seep
AB802957	Shimokita offshore drilling core sample_16S rRNA gene	Ocean drilling core sample	marine sediment	Saline	non-acidic	non-Seep
AB802958	Shimokita offshore drilling core sample_16S rRNA gene	Ocean drilling core sample	marine sediment	Saline	non-acidic	non-Seep
AB802959	Shimokita offshore drilling core sample_16S rRNA gene	Ocean drilling core sample	marine sediment	Saline	non-acidic	non-Seep
AB802960	Shimokita offshore drilling core sample_16S rRNA gene	Ocean drilling core sample	marine sediment	Saline	non-acidic	non-Seep
AB802961	Shimokita offshore drilling core sample_16S rRNA gene	Ocean drilling core sample	marine sediment	Saline	non-acidic	non-Seep
AB802962	Shimokita offshore drilling core sample_16S rRNA gene	Ocean drilling core sample	marine sediment	Saline	non-acidic	non-Seep
AB802963	Shimokita offshore drilling core sample_16S rRNA gene	Ocean drilling core sample	marine sediment	Saline	non-acidic	non-Seep
AB802964	Shimokita offshore drilling core sample_16S rRNA gene	Ocean drilling core sample	marine sediment	Saline	non-acidic	non-Seep
AB802965	Shimokita offshore drilling core sample_16S rRNA gene	Ocean drilling core sample	marine sediment	Saline	non-acidic	non-Seep
AB802966	Shimokita offshore drilling core sample_16S rRNA gene	Ocean drilling core sample	marine sediment	Saline	non-acidic	non-Seep
AB802967	Shimokita offshore drilling core sample_16S rRNA gene	Ocean drilling core sample	marine sediment	Saline	non-acidic	non-Seep
AB802968	Shimokita offshore drilling core sample_16S rRNA gene	Ocean drilling core sample	marine sediment	Saline	non-acidic	non-Seep
AB802969	Shimokita offshore drilling core sample_16S rRNA gene	Ocean drilling core sample	marine sediment	Saline	non-acidic	non-Seep
AB802970	Shimokita offshore drilling core sample_16S rRNA gene	Ocean drilling core sample	marine sediment	Saline	non-acidic	non-Seep
AB802971	Shimokita offshore drilling core sample_16S rRNA gene	Ocean drilling core sample	marine sediment	Saline	non-acidic	non-Seep
AB802972	Shimokita offshore drilling core sample_16S rRNA gene	Ocean drilling core sample	marine sediment	Saline	non-acidic	non-Seep
AB802973	Shimokita offshore drilling core sample_16S rRNA gene	Ocean drilling core sample	marine sediment	Saline	non-acidic	non-Seep
AB802974	Shimokita offshore drilling core sample_16S rRNA gene	Ocean drilling core sample	marine sediment	Saline	non-acidic	non-Seep
AB802975	Shimokita offshore drilling core sample_16S rRNA gene	Ocean drilling core sample	marine sediment	Saline	non-acidic	non-Seep
AB802976	Shimokita offshore drilling core sample_16S rRNA gene	Ocean drilling core sample	marine sediment	Saline	non-acidic	non-Seep
AB802977	Shimokita offshore drilling core sample_16S rRNA gene	Ocean drilling core sample	marine sediment	Saline	non-acidic	non-Seep
AB802978	Shimokita offshore drilling core sample_16S rRNA gene	Ocean drilling core sample	marine sediment	Saline	non-acidic	non-Seep
AB802979	Shimokita offshore drilling core sample_16S rRNA gene	Ocean drilling core sample	marine sediment	Saline	non-acidic	non-Seep
AB802980	Shimokita offshore drilling core sample_16S rRNA gene	Ocean drilling core sample	marine sediment	Saline	non-acidic	non-Seep
AB802981	Shimokita offshore drilling core sample_16S rRNA gene	Ocean drilling core sample	marine sediment	Saline	non-acidic	non-Seep
AB802982	Shimokita offshore drilling core sample_16S rRNA gene	Ocean drilling core sample	marine sediment	Saline	non-acidic	non-Seep
AB802983	Shimokita offshore drilling core sample_16S rRNA gene	Ocean drilling core sample	marine sediment	Saline	non-acidic	non-Seep
AB802984	Shimokita offshore drilling core sample_16S rRNA gene	Ocean drilling core sample	marine sediment	Saline	non-acidic	non-Seep
AB802985	Shimokita offshore drilling core sample_16S rRNA gene	Ocean drilling core sample	marine sediment	Saline	non-acidic	non-Seep
AB802986	Shimokita offshore drilling core sample_16S rRNA gene	Ocean drilling core sample	marine sediment	Saline	non-acidic	non-Seep
AB802987	Shimokita offshore drilling core sample_16S rRNA gene	Ocean drilling core sample	marine sediment	Saline	non-acidic	non-Seep
AB802988	Shimokita offshore drilling core sample_16S rRNA gene	Ocean drilling core sample	marine sediment	Saline	non-acidic	non-Seep
AB802989	Shimokita offshore drilling core sample_16S rRNA gene	Ocean drilling core sample	marine sediment	Saline	non-acidic	non-Seep
AB802990	Shimokita offshore drilling core sample_16S rRNA gene	Ocean drilling core sample	marine sediment	Saline	non-acidic	non-Seep
AB802991	Shimokita offshore drilling core sample_16S rRNA gene	Ocean drilling core sample	marine sediment	Saline	non-acidic	non-Seep
AB802992	Shimokita offshore drilling core sample_16S rRNA gene	Ocean drilling core sample	marine sediment	Saline	non-acidic	non-Seep
AB802993	Shimokita offshore drilling core sample_16S rRNA gene	Ocean drilling core sample	marine sediment	Saline	non-acidic	non-Seep
AB802994	Shimokita offshore drilling core sample_16S rRNA gene	Ocean drilling core sample	marine sediment	Saline	non-acidic	non-Seep
AB802995	Shimokita offshore drilling core sample_16S rRNA gene	Ocean drilling core sample	marine sediment	Saline	non-acidic	non-Seep
AB802996	Shimokita offshore drilling core sample_16S rRNA gene	Ocean drilling core sample	marine sediment	Saline	non-acidic	non-Seep
AB802997	Shimokita offshore drilling core sample_16S rRNA gene	Ocean drilling core sample	marine sediment	Saline	non-acidic	non-Seep
AB802998	Shimokita offshore drilling core sample_16S rRNA gene	Ocean drilling core sample	marine sediment	Saline	non-acidic	non-Seep
AB802999	Shimokita offshore drilling core sample_16S rRNA gene	Ocean drilling core sample	marine sediment	Saline	non-acidic	non-Seep
AB803000	Shimokita offshore drilling core sample_16S rRNA gene	Ocean drilling core sample	marine sediment	Saline	non-acidic	non-Seep
AB803001	Shimokita offshore drilling core sample_16S rRNA gene	Ocean drilling core sample	marine sediment	Saline	non-acidic	non-Seep
AB803002	Shimokita offshore drilling core sample_16S rRNA gene	Ocean drilling core sample	marine sediment	Saline	non-acidic	non-Seep
AB803003	Shimokita offshore drilling core sample_16S rRNA gene	Ocean drilling core sample	marine sediment	Saline	non-acidic	non-Seep
AB803004	Shimokita offshore drilling core sample_16S rRNA gene	Ocean drilling core sample	marine sediment	Saline	non-acidic	non-Seep
AB803005	Shimokita offshore drilling core sample_16S rRNA gene	Ocean drilling core sample	marine sediment	Saline	non-acidic	non-Seep
AB803006	Shimokita offshore drilling core sample_16S rRNA gene	Ocean drilling core sample	marine sediment	Saline	non-acidic	non-Seep
AB803007	Shimokita offshore drilling core sample_16S rRNA gene	Ocean drilling core sample	marine sediment	Saline	non-acidic	non-Seep
AB803008	Shimokita offshore drilling core sample_16S rRNA gene	Ocean drilling core sample	marine sediment	Saline	non-acidic	non-Seep
AB803009	Shimokita offshore drilling core sample_16S rRNA gene	Ocean drilling core sample	marine sediment	Saline	non-acidic	non-Seep
AB803010	Shimokita offshore drilling core sample_16S rRNA gene	Ocean drilling core sample	marine sediment	Saline	non-acidic	non-Seep
AB803011	Shimokita offshore drilling core sample_16S rRNA gene	Ocean drilling core sample	marine sediment	Saline	non-acidic	non-Seep
AB803012	Shimokita offshore drilling core sample_16S rRNA gene	Ocean drilling core sample	marine sediment	Saline	non-acidic	non-Seep
AB803013	Shimokita offshore drilling core sample_16S rRNA gene	Ocean drilling core sample	marine sediment	Saline	non-acidic	non-Seep
AB803014	Shimokita offshore drilling core sample_16S rRNA gene	Ocean drilling core sample	marine sediment	Saline	non-acidic	non-Seep
AB803015	Shimokita offshore drilling core sample_16S rRNA gene	Ocean drilling core sample	marine sediment	Saline	non-acidic	non-Seep
AB803016	Shimokita offshore drilling core sample_16S rRNA gene	Ocean drilling core sample	marine sediment	Saline	non-acidic	non-Seep
AB803017	Shimokita offshore drilling core sample_16S rRNA gene	Ocean drilling core sample	marine sediment	Saline	non-acidic	non-Seep
AB803018	Shimokita offshore drilling core sample_16S rRNA gene	Ocean drilling core sample	marine sediment	Saline	non-acidic	non-Seep
AB803019	Shimokita offshore drilling core sample_16S rRNA gene	Ocean drilling core sample	marine sediment	Saline	non-acidic	non-Seep
AB803020	Shimokita offshore drilling core sample_16S rRNA gene	Ocean drilling core sample	marine sediment	Saline	non-acidic	non-Seep
AB803021	Shimokita offshore drilling core sample_16S rRNA gene	Ocean drilling core sample	marine sediment	Saline	non-acidic	non-Seep
AB803022	Shimokita offshore drilling core sample_16S rRNA gene	Ocean drilling core sample	marine sediment	Saline	non-acidic	non-Seep
AB803023	Shimokita offshore drilling core sample_16S rRNA gene	Ocean drilling core sample	marine sediment	Saline	non-acidic	non-Seep
AB803024	Shimokita offshore drilling core sample_16S rRNA gene	Ocean drilling core sample	marine sediment	Saline	non-acidic	non-Seep
AB803025	Shimokita offshore drilling core sample_16S rRNA gene	Ocean drilling core sample	marine sediment	Saline	non-acidic	non-Seep
AB803026	Shimokita offshore drilling core sample_16S rRNA gene	Ocean drilling core sample	marine sediment	Saline	non-acidic	non-Seep
AB803027	Shimokita offshore drilling core sample_16S rRNA gene	Ocean drilling core sample	marine sediment	Saline	non-acidic	non-Seep
AB803028	Shimokita offshore drilling core sample_16S rRNA gene	Ocean drilling core sample	marine sediment	Saline	non-acidic	non-Seep
AB803029	Shimokita offshore drilling core sample_16S rRNA gene	Ocean drilling core sample	marine sediment	Saline	non-acidic	non-Seep
AB803030	Shimokita offshore drilling core sample_16S rRNA gene	Ocean drilling core sample	marine sediment	Saline	non-acidic	non-Seep
AB803031	Shimokita offshore drilling core sample_16S rRNA gene	Ocean drilling core sample	marine sediment	Saline	non-acidic	non-Seep
AB803032	Shimokita offshore drilling core sample_16S rRNA gene	Ocean drilling core sample	marine sediment	Saline	non-acidic	non-Seep
AB803033	Shimokita offshore drilling core sample_16S rRNA gene	Ocean drilling core sample	marine sediment	Saline	non-acidic	non-Seep
AB803034	Shimokita offshore drilling core sample_16S rRNA gene	Ocean drilling core sample	marine sediment	Saline	non-acidic	non-Seep
AB803035	Shimokita offshore drilling core sample_16S rRNA gene	Ocean drilling core sample	marine sediment	Saline	non-acidic	non-Seep
AB803036	Shimokita offshore drilling core sample_16S rRNA gene	Ocean drilling core sample	marine sediment	Saline	non-acidic	non-Seep
AB803037	Shimokita offshore drilling core sample_16S rRNA gene	Ocean drilling core sample	marine sediment	Saline	non-acidic	non-Seep
AB803038	Shimokita offshore drilling core sample_16S rRNA gene	Ocean drilling core sample	marine sediment	Saline	non-acidic	non-Seep
AB803039	Shimokita offshore drilling core sample_16S rRNA gene	Ocean drilling core sample	marine sediment	Saline	non-acidic	non-Seep
AB803040	Shimokita offshore drilling core sample_16S rRNA gene	Ocean drilling core sample	marine sediment	Saline	non-acidic	non-Seep
AB803041	Shimokita offshore drilling core sample_16S rRNA gene	Ocean drilling core sample	marine sediment	Saline	non-acidic	non-Seep
AB803042	Shimokita offshore drilling core sample_16S rRNA gene	Ocean drilling core sample	marine sediment	Saline	non-acidic	non-Seep
AB803043	Shimokita offshore drilling core sample_16S rRNA gene	Ocean drilling core sample	marine sediment	Saline	non-acidic	non-Seep
AB803044	Shimokita offshore drilling core sample_16S rRNA gene	Ocean drilling core sample	marine sediment	Saline	non-acidic	non-Seep
AB803045	Shimokita offshore drilling core sample_16S rRNA gene	Ocean drilling core sample	marine sediment	Saline	non-acidic	non-Seep
AB803046	Shimokita offshore drilling core sample_16S rRNA gene	Ocean drilling core sample	marine sediment	Saline	non-acidic	non-Seep
AB803047	Shimokita offshore drilling core sample_16S rRNA gene	Ocean drilling core sample	marine sediment	Saline	non-acidic	non-Seep
AB803048	Shimokita offshore drilling core sample_16S rRNA gene	Ocean drilling core sample	marine sediment	Saline	non-acidic	non-Seep
AB803049	Shimokita offshore drilling core sample_16S rRNA gene	Ocean drilling core sample	marine sediment	Saline	non-acidic	non-Seep
AB803050	Shimokita offshore drilling core sample_16S rRNA gene	Ocean drilling core sample	marine sediment	Saline	non-acidic	non-Seep
AB803051	Shimokita offshore drilling core sample_16S rRNA gene	Ocean drilling core sample	marine sediment	Saline	non-acidic	non-Seep
AB803052	Shimokita offshore drilling core sample_16S rRNA gene	Ocean drilling core sample	marine sediment	Saline	non-acidic	non-Seep
AB803053	Shimokita offshore drilling core sample_16S rRNA gene	Ocean drilling core sample	marine sediment	Saline	non-acidic	non-Seep
AB803054	Shimokita offshore drilling core sample_16S rRNA gene	Ocean drilling core sample	marine sediment	Saline	non-acidic	non-Seep
AB803055	Shimokita offshore drilling core sample_16S rRNA gene	Ocean drilling core sample	marine sediment	Saline	non-acidic	non-Seep
AB803056	Shimokita offshore drilling core sample_16S rRNA gene	Ocean drilling core sample	marine sediment	Saline	non-acidic	non-Seep
AB803057	Shimokita offshore drilling core sample_16S rRNA gene	Ocean drilling core sample	marine sediment	Saline	non-acidic	non-Seep
AB803058	Shimokita offshore drilling core sample_16S rRNA gene	Ocean drilling core sample	marine sediment	Saline	non-acidic	non-Seep
AB803059	Shimokita offshore drilling core sample_16S rRNA gene	Ocean drilling core sample	marine sediment	Saline	non-acidic	non-Seep
AB803060	Shimokita offshore drilling core sample_16S rRNA gene	Ocean drilling core sample	marine sediment	Saline	non-acidic	non-Seep
AB803061	Shimokita offshore drilling core sample_16S rRNA gene	Ocean drilling core sample	marine sediment	Saline	non-acidic	non-Seep
AB803062	Shimokita offshore drilling core sample_16S rRNA gene	Ocean drilling core sample	marine sediment	Saline	non-acidic	non-Seep
AB803063	Shimokita offshore drilling core sample_16S rRNA gene	Ocean drilling core sample	marine sediment	Saline	non-acidic	non-Seep
AB803064	Shimokita offshore drilling core sample_16S rRNA gene	Ocean drilling core sample	marine sediment	Saline	non-acidic	non-Seep
AB803065	Shimokita offshore drilling core sample_16S rRNA gene	Ocean drilling core sample	marine sediment	Saline	non-acidic	non-Seep
AB803066	Shimokita offshore drilling core sample_16S rRNA gene	Ocean drilling core sample	marine sediment	Saline	non-acidic	non-Seep
AB803067	Shimokita offshore drilling core sample_16S rRNA gene	Ocean drilling core sample	marine sediment	Saline	non-acidic	non-Seep
AB803068	Shimokita offshore drilling core sample_16S rRNA gene	Ocean drilling core sample	marine sediment	Saline	non-acidic	non-Seep
AB803069	Shimokita offshore drilling core sample_16S rRNA gene	Ocean drilling core sample	marine sediment	Saline	non-acidic	non-Seep
AB803070	Shimokita offshore drilling core sample_16S rRNA gene	Ocean drilling core sample	marine sediment	Saline	non-acidic	non-Seep
AB803071	Shimokita offshore drilling core sample_16S rRNA gene	Ocean drilling core sample	marine sediment	Saline	non-acidic	non-Seep
AB803072	Shimokita offshore drilling core sample_16S rRNA gene	Ocean drilling core sample	marine sediment	Saline	non-acidic	non-Seep
AB803073	Shimokita offshore drilling core sample_16S rRNA gene	Ocean drilling core sample	marine sediment	Saline	non-acidic	non-Seep
AB803074	Shimokita offshore drilling core sample_16S rRNA gene	Ocean drilling core sample	marine sediment	Saline	non-acidic	non-Seep
AB803075	Shimokita offshore drilling core sample_16S rRNA gene	Ocean drilling core sample	marine sediment	Saline	non-acidic	non-Seep
AB803076	Shimokita offshore drilling core sample_16S rRNA gene	Ocean drilling core sample	marine sediment	Saline	non-acidic	non-Seep
AB803077	Shimokita offshore drilling core sample_16S rRNA gene	Ocean drilling core sample	marine sediment	Saline	non-acidic	non-Seep
AB803078	Shimokita offshore drilling core sample_16S rRNA gene	Ocean drilling core sample	marine sediment	Saline	non-acidic	non-Seep
AB803079	Shimokita offshore drilling core sample_16S rRNA gene	Ocean drilling core sample	marine sediment	Saline	non-acidic	non-Seep
AB803080	Shimokita offshore drilling core sample_16S rRNA gene	Ocean drilling core sample	marine sediment	Saline	non-acidic	non-Seep
AB803081	Shimokita offshore drilling core sample_16S rRNA gene	Ocean drilling core sample	marine sediment	Saline	non-acidic	non-Seep
AB803082	Shimokita offshore drilling core sample_16S rRNA gene	Ocean drilling core sample	marine sediment	Saline	non-acidic	non-Seep
AB803083	Shimokita offshore drilling core sample_16S rRNA gene	Ocean drilling core sample	marine sediment	Saline	non-acidic	non-Seep
AB803084	Shimokita offshore drilling core sample_16S rRNA gene	Ocean drilling core sample	marine sediment	Saline	non-acidic	non-Seep
AB803085	Shimokita offshore drilling core sample_16S rRNA gene	Ocean drilling core sample	marine sediment	Saline	non-acidic	non-Seep
AB803086	Shimokita offshore drilling core sample_16S rRNA gene	Ocean drilling core sample	marine sediment	Saline	non-acidic	non-Seep
AB803087	Shimokita offshore drilling core sample_16S rRNA gene	Ocean drilling core sample	marine sediment	Saline	non-acidic	non-Seep
AB803088	Shimokita offshore drilling core sample_16S rRNA gene	Ocean drilling core sample	marine sediment	Saline	non-acidic	non-Seep
AB803089	Shimokita offshore drilling core sample_16S rRNA gene	Ocean drilling core sample	marine sediment	Saline	non-acidic	non-Seep
AB803090	Shimokita offshore drilling core sample_16S rRNA gene	Ocean drilling core sample	marine sediment	Saline	non-acidic	non-Seep
AB803091	Shimokita offshore drilling core sample_16S rRNA gene	Ocean drilling core sample	marine sediment	Saline	non-acidic	non-Seep
AB803092	Shimokita offshore drilling core sample_16S rRNA gene	Ocean drilling core sample	marine sediment	Saline	non-acidic	non-Seep
AB803093	Shimokita offshore drilling core sample_16S rRNA gene	Ocean drilling core sample	marine sediment	Saline	non-acidic	non-Seep
AB803094	Shimokita offshore drilling core sample_16S rRNA gene	Ocean drilling core sample	marine sediment	Saline	non-acidic	non-Seep
AB803095	Shimokita offshore drilling core sample_16S rRNA gene	Ocean drilling core sample	marine sediment	Saline	non-acidic	non-Seep
AB803096	Shimokita offshore drilling core sample_16S rRNA gene	Ocean drilling core sample	marine sediment	Saline	non-acidic	non-Seep
AB803097	Shimokita offshore drilling core sample_16S rRNA gene	Ocean drilling core sample	marine sediment	Saline	non-acidic	non-Seep
AB803098	Shimokita offshore drilling core sample_16S rRNA gene	Ocean drilling core sample	marine sediment	Saline	non-acidic	non-Seep
AB803099	Shimokita offshore drilling core sample_16S rRNA gene	Ocean drilling core sample	marine sediment	Saline	non-acidic	non-Seep
AB803100	Shimokita offshore drilling core sample_16S rRNA gene	Ocean drilling core sample	marine sediment	Saline	non-acidic	non-Seep
AB803101	Shimokita offshore drilling core sample_16S rRNA gene	Ocean drilling core sample	marine sediment	Saline	non-acidic	non-Seep
AB803102	Shimokita offshore drilling core sample_16S rRNA gene	Ocean drilling core sample	marine sediment	Saline	non-acidic	non-Seep
AB803103	Shimokita offshore drilling core sample_16S rRNA gene	Ocean drilling core sample	marine sediment	Saline	non-acidic	non-Seep
AB803104	Shimokita offshore drilling core sample_16S rRNA gene	Ocean drilling core sample	marine sediment	Saline	non-acidic	non-Seep
AB803105	Shimokita offshore drilling core sample_16S rRNA gene	Ocean drilling core sample	marine sediment	Saline	non-acidic	non-Seep
AB803106	Shimokita offshore drilling core sample_16S rRNA gene	Ocean drilling core sample	marine sediment	Saline	non-acidic	non-Seep
AB803107	Shimokita offshore drilling core sample_16S rRNA gene	Ocean drilling core sample	marine sediment	Saline	non-acidic	non-Seep
AB803108	Shimokita offshore drilling core sample_16S rRNA gene	Ocean drilling core sample	marine sediment	Saline	non-acidic	non-Seep
AB803109	Shimokita offshore drilling core sample_16S rRNA gene	Ocean drilling core sample	marine sediment	Saline	non-acidic	non-Seep
AB803110	Shimokita offshore drilling core sample_16S rRNA gene	Ocean drilling core sample	marine sediment	Saline	non-acidic	non-Seep
AB803111	Shimokita offshore drilling core sample_16S rRNA gene	Ocean drilling core sample	marine sediment	Saline	non-acidic	non-Seep
AB803112	Shimokita offshore drilling core sample_16S rRNA gene	Ocean drilling core sample	marine sediment	Saline	non-acidic	non-Seep
AB803113	Shimokita offshore drilling core sample_16S rRNA gene	Ocean drilling core sample	marine sediment	Saline	non-acidic	non-Seep
AB803114	Shimokita offshore drilling core sample_16S rRNA gene	Ocean drilling core sample	marine sediment	Saline	non-acidic	non-Seep
AB803115	Shimokita offshore drilling core sample_16S rRNA gene	Ocean drilling core sample	marine sediment	Saline	non-acidic	non-Seep
AB803116	Shimokita offshore drilling core sample_16S rRNA gene	Ocean drilling core sample	marine sediment	Saline	non-acidic	non-Seep
AB803117	Shimokita offshore drilling core sample_16S rRNA gene	Ocean drilling core sample	marine sediment	Saline	non-acidic	non-Seep
AB803118	Shimokita offshore drilling core sample_16S rRNA gene	Ocean drilling core sample	marine sediment	Saline	non-acidic	non-Seep
AB803119	Shimokita offshore drilling core sample_16S rRNA gene	Ocean drilling core sample	marine sediment	Saline	non-acidic	non-Seep
AB803120	Shimokita offshore drilling core sample_16S rRNA gene	Ocean drilling core sample	marine sediment	Saline	non-acidic	non-Seep
AB803121	Shimokita offshore drilling core sample_16S rRNA gene	Ocean drilling core sample	marine sediment	Saline	non-acidic	non-Seep
AB803122	Shimokita offshore drilling core sample_16S rRNA gene	Ocean drilling core sample	marine sediment	Saline	non-acidic	non-Seep
AB803123	Shimokita offshore drilling core sample_16S rRNA gene	Ocean drilling core sample	marine sediment	Saline	non-acidic	non-Seep
AB803124	Shimokita offshore drilling core sample_16S rRNA gene	Ocean drilling core sample	marine sediment	Saline	non-acidic	non-Seep
AB803125	Shimokita offshore drilling core sample_16S rRNA gene	Ocean drilling core sample	marine sediment	Saline	non-acidic	non-Seep
AB803126	Shimokita offshore drilling core sample_16S rRNA gene	Ocean drilling core sample	marine sediment	Saline	non-acidic	non-Seep
AB803127	Shimokita offshore drilling core sample_16S rRNA gene	Ocean drilling core sample	marine sediment	Saline	non-acidic	non-Seep
AB803128	Shimokita offshore drilling core sample_16S rRNA gene	Ocean drilling core sample	marine sediment	Saline	non-acidic	non-Seep
AB803129	Shimokita offshore drilling core sample_16S rRNA gene	Ocean drilling core sample	marine sediment	Saline	non-acidic	non-Seep
AB803130	Shimokita offshore drilling core sample_16S rRNA gene	Ocean drilling core sample	marine sediment	Saline	non-acidic	non-Seep
AB803131	Shimokita offshore drilling core sample_16S rRNA gene	Ocean drilling core sample	marine sediment	Saline	non-acidic	non-Seep
AB803132	Shimokita offshore drilling core sample_16S rRNA gene	Ocean drilling core sample	marine sediment	Saline	non-acidic	non-Seep
AB803133	Shimokita offshore drilling core sample_16S rRNA gene	Ocean drilling core sample	marine sediment	Saline	non-acidic	non-Seep
AB803134	Shimokita offshore drilling core sample_16S rRNA gene	Ocean drilling core sample	marine sediment	Saline	non-acidic	non-Seep
AB803135	Shimokita offshore drilling core sample_16S rRNA gene	Ocean drilling core sample	marine sediment	Saline	non-acidic	non-Seep
AB803136	Shimokita offshore drilling core sample_16S rRNA gene	Ocean drilling core sample	marine sediment	Saline	non-acidic	non-Seep
AB803137	Shimokita offshore drilling core sample_16S rRNA gene	Ocean drilling core sample	marine sediment	Saline	non-acidic	non-Seep
AB803138	Shimokita offshore drilling core sample_16S rRNA gene	Ocean drilling core sample	marine sediment	Saline	non-acidic	non-Seep
AB803139	Shimokita offshore drilling core sample_16S rRNA gene	Ocean drilling core sample	marine sediment	Saline	non-acidic	non-Seep
AB803140	Shimokita offshore drilling core sample_16S rRNA gene	Ocean drilling core sample	marine sediment	Saline	non-acidic	non-Seep
AB803141	Shimokita offshore drilling core sample_16S rRNA gene	Ocean drilling core sample	marine sediment	Saline	non-acidic	non-Seep
AB803142	Shimokita offshore drilling core sample_16S rRNA gene	Ocean drilling core sample	marine sediment	Saline	non-acidic	non-Seep
AB803143	Shimokita offshore drilling core sample_16S rRNA gene	Ocean drilling core sample	marine sediment	Saline	non-acidic	non-Seep
AB803144	Shimokita offshore drilling core sample_16S rRNA gene	Ocean drilling core sample	marine sediment	Saline	non-acidic	non-Seep
AB803145	Shimokita offshore drilling core sample_16S rRNA gene	Ocean drilling core sample	marine sediment	Saline	non-acidic	non-Seep
AB803146	Shimokita offshore drilling core sample_16S rRNA gene	Ocean drilling core sample	marine sediment	Saline	non-acidic	non-Seep
AB803147	Shimokita offshore drilling core sample_16S rRNA gene	Ocean drilling core sample	marine sediment	Saline	non-acidic	non-Seep
AB803148	Shimokita offshore drilling core sample_16S rRNA gene	Ocean drilling core sample	marine sediment	Saline	non-acidic	non-Seep
AB803149	Shimokita offshore drilling core sample_16S rRNA gene	Ocean drilling core sample	marine sediment	Saline	non-acidic	non-Seep
AB803150	Shimokita offshore drilling core sample_16S rRNA gene	Ocean drilling core sample	marine sediment	Saline	non-acidic	non-Seep
AB803151	Shimokita offshore drilling core sample_16S rRNA gene	Ocean drilling core sample	marine sediment	Saline	non-acidic	non-Seep
AB803152	Shimokita offshore drilling core sample_16S rRNA gene	Ocean drilling core sample	marine sediment	Saline	non-acidic	non-Seep
AB803153	Shimokita offshore drilling core sample_16S rRNA gene	Ocean drilling core sample	marine sediment	Saline	non-acidic	non-Seep
AB803154	Shimokita offshore drilling core sample_16S rRNA gene	Ocean drilling core sample	marine sediment	Saline	non-acidic	non-Seep
AB803155	Shimokita offshore drilling core sample_16S rRNA gene	Ocean drilling core sample	marine sediment	Saline	non-acidic	non-Seep
AB803156	Shimokita offshore drilling core sample_16S rRNA gene	Ocean drilling core sample	marine sediment	Saline	non-acidic	non-Seep
AB803157	Shimokita offshore drilling core sample_16S rRNA gene	Ocean drilling core sample	marine sediment	Saline	non-acidic	non-Seep
AB803158	Shimokita offshore drilling core sample_16S rRNA gene	Ocean drilling core sample	marine sediment	Saline	non-acidic	non-Seep
AB803159	Shimokita offshore drilling core sample_16S rRNA gene	Ocean drilling core sample	marine sediment	Saline	non-acidic	non-Seep
AB803160	Shimokita offshore drilling core sample_16S rRNA gene	Ocean drilling core sample	marine sediment	Saline	non-acidic	non-Seep
AB803161	Shimokita offshore drilling core sample_16S rRNA gene	Ocean drilling core sample	marine sediment	Saline	non-acidic	non-Seep
AB803162	Shimokita offshore drilling core sample_16S rRNA gene	Ocean drilling core sample	marine sediment	Saline	non-acidic	non-Seep
AB803163	Shimokita offshore drilling core sample_16S rRNA gene	Ocean drilling core sample	marine sediment	Saline	non-acidic	non-Seep
AB803164	Shimokita offshore drilling core sample_16S rRNA gene	Ocean drilling core sample	marine sediment	Saline	non-acidic	non-Seep
AB803165	Shimokita offshore drilling core sample_16S rRNA gene	Ocean drilling core sample	marine sediment	Saline	non-acidic	non-Seep
AB803166	Shimokita offshore drilling core sample_16S rRNA gene	Ocean drilling core sample	marine sediment	Saline	non-acidic	non-Seep
AB803167	Shimokita offshore drilling core sample_16S rRNA gene	Ocean drilling core sample	marine sediment	Saline	non-acidic	non-Seep
AB803168	Shimokita offshore drilling core sample_16S rRNA gene	Ocean drilling core sample	marine sediment	Saline	non-acidic	non-Seep
AB803169	Shimokita offshore drilling core sample_16S rRNA gene	Ocean drilling core sample	marine sediment	Saline	non-acidic	non-Seep
AB803170	Shimokita offshore drilling core sample_16S rRNA gene	Ocean drilling core sample	marine sediment	Saline	non-acidic	non-Seep
AB803171	Shimokita offshore drilling core sample_16S rRNA gene	Ocean drilling core sample	marine sediment	Saline	non-acidic	non-Seep
AB803172	Shimokita offshore drilling core sample_16S rRNA gene	Ocean drilling core sample	marine sediment	Saline	non-acidic	non-Seep
AB803173	Shimokita offshore drilling core sample_16S rRNA gene	Ocean drilling core sample	marine sediment	Saline	non-acidic	non-Seep
AB803174	Shimokita offshore drilling core sample_16S rRNA gene	Ocean drilling core sample	marine sediment	Saline	non-acidic	non-Seep
AB803175	Shimokita offshore drilling core sample_16S rRNA gene	Ocean drilling core sample	marine sediment	Saline	non-acidic	non-Seep
AB803176	Shimokita offshore drilling core sample_16S rRNA gene	Ocean drilling core sample	marine sediment	Saline	non-acidic	non-Seep
AB803177	Shimokita offshore drilling core sample_16S rRNA gene	Ocean drilling core sample	marine sediment	Saline	non-acidic	non-Seep
AB803178	Shimokita offshore drilling core sample_16S rRNA gene	Ocean drilling core sample	marine sediment	Saline	non-acidic	non-Seep
AB803179	Shimokita offshore drilling core sample_16S rRNA gene	Ocean drilling core sample	marine sediment	Saline	non-acidic	non-Seep
AB803180	Shimokita offshore drilling core sample_16S rRNA gene	Ocean drilling core sample	marine sediment	Saline	non-acidic	non-Seep
AB803181	Shimokita offshore drilling core sample_16S rRNA gene	Ocean drilling core sample	marine sediment	Saline	non-acidic	non-Seep
AB803182	Shimokita offshore drilling core sample_16S rRNA gene	Ocean drilling core sample	marine sediment	Saline	non-acidic	non-Seep
AB803183	Shimokita offshore drilling core sample_16S rRNA gene	Ocean drilling core sample	marine sediment	Saline	non-acidic	non-Seep
AB803184	Shimokita offshore drilling core sample_16S rRNA gene	Ocean drilling core sample	marine sediment	Saline	non-acidic	non-Seep
AB803185	Shimokita offshore drilling core sample_16S rRNA gene	Ocean drilling core sample	marine sediment	Saline	non-acidic	non-Seep
AB803186	Shimokita offshore drilling core sample_16S rRNA gene	Ocean drilling core sample	marine sediment	Saline	non-acidic	non-Seep
AB803187	Shimokita offshore drilling core sample_16S rRNA gene	Ocean drilling core sample	marine sediment	Saline	non-acidic	non-Seep
AB803188	Shimokita offshore drilling core sample_16S rRNA gene	Ocean drilling core sample	marine sediment	Saline	non-acidic	non-Seep
AB803189	Shimokita offshore drilling core sample_16S rRNA gene	Ocean drilling core sample	marine sediment	Saline	non-acidic	non-Seep
AB803190	Shimokita offshore drilling core sample_16S rRNA gene	Ocean drilling core sample	marine sediment	Saline	non-acidic	non-Seep
AB803191	Shimokita offshore drilling core sample_16S rRNA gene	Ocean drilling core sample	marine sediment	Saline	non-acidic	non-Seep
AB803192	Shimokita offshore drilling core sample_16S rRNA gene	Ocean drilling core sample	marine sediment	Saline	non-acidic	non-Seep
AB803193	Shimokita offshore drilling core sample_16S rRNA gene	Ocean drilling core sample	marine sediment	Saline	non-acidic	non-Seep
AB803194	Shimokita offshore drilling core sample_16S rRNA gene	Ocean drilling core sample	marine sediment	Saline	non-acidic	non-Seep
AB803195	Shimokita offshore drilling core sample_16S rRNA gene	Ocean drilling core sample	marine sediment	Saline	non-acidic	non-Seep
AB803196	Shimokita offshore drilling core sample_16S rRNA gene	Ocean drilling core sample	marine sediment	Saline	non-acidic	non-Seep
AB803197	Shimokita offshore drilling core sample_16S rRNA gene	Ocean drilling core sample	marine sediment	Saline	non-acidic	non-Seep
AB803198	Shimokita offshore drilling core sample_16S rRNA gene	Ocean drilling core sample	marine sediment	Saline	non-acidic	non-Seep
AB803199	Shimokita offshore drilling core sample_16S rRNA gene	Ocean drilling core sample	marine sediment	Saline	non-acidic	non-Seep
AB803200	Shimokita offshore drilling core sample_16S rRNA gene	Ocean drilling core sample	marine sediment	Saline	non-acidic	non-Seep
AB803201	Shimokita offshore drilling core sample_16S rRNA gene	Ocean drilling core sample	marine sediment	Saline	non-acidic	non-Seep
AB803202	Shimokita offshore drilling core sample_16S rRNA gene	Ocean drilling core sample	marine sediment	Saline	non-acidic	non-Seep
AB803203	Shimokita offshore drilling core sample_16S rRNA gene	Ocean drilling core sample	marine sediment	Saline	non-acidic	non-Seep
AB803204	Shimokita offshore drilling core sample_16S rRNA gene	Ocean drilling core sample	marine sediment	Saline	non-acidic	non-Seep
AB803205	Shimokita offshore drilling core sample_16S rRNA gene	Ocean drilling core sample	marine sediment	Saline	non-acidic	non-Seep
AB803206	Shimokita offshore drilling core sample_16S rRNA gene	Ocean drilling core sample	marine sediment	Saline	non-acidic	non-Seep
AB803207	Shimokita offshore drilling core sample_16S rRNA gene	Ocean drilling core sample	marine sediment	Saline	non-acidic	non-Seep
AB803208	Shimokita offshore drilling core sample_16S rRNA gene	Ocean drilling core sample	marine sediment	Saline	non-acidic	non-Seep
AB803209	Shimokita offshore drilling core sample_16S rRNA gene	Ocean drilling core sample	marine sediment	Saline	non-acidic	non-Seep
AB803210	Shimokita offshore drilling core sample_16S rRNA gene	Ocean drilling core sample	marine sediment	Saline	non-acidic	non-Seep
AB803211	Shimokita offshore drilling core sample_16S rRNA gene	Ocean drilling core sample	marine sediment	Saline	non-acidic	non-Seep
AB803212	Shimokita offshore drilling core sample_16S rRNA gene	Ocean drilling core sample	marine sediment	Saline	non-acidic	non-Seep
AB803213	Shimokita offshore drilling core sample_16S rRNA gene	Ocean drilling core sample	marine sediment	Saline	non-acidic	non-Seep
AB803214	Shimokita offshore drilling core sample_16S rRNA gene	Ocean drilling core sample	marine sediment	Saline	non-acidic	non-Seep
AB803215	Shimokita offshore drilling core sample_16S rRNA gene	Ocean drilling core sample	marine sediment	Saline	non-acidic	non-Seep
AB803216	Shimokita offshore drilling core sample_16S rRNA gene	Ocean drilling core sample	marine sediment	Saline	non-acidic	non-Seep
AB803217	Shimokita offshore drilling core sample_16S rRNA gene	Ocean drilling core sample	marine sediment	Saline	non-acidic	non-Seep
AB803218	Shimokita offshore drilling core sample_16S rRNA gene	Ocean drilling core sample	marine sediment	Saline	non-acidic	non-Seep
AB803219	Shimokita offshore drilling core sample_16S rRNA gene	Ocean drilling core sample	marine sediment	Saline	non-acidic	non-Seep
AB803220	Shimokita offshore drilling core sample_16S rRNA gene	Ocean drilling core sample	marine sediment	Saline	non-acidic	non-Seep
AB803221	Shimokita offshore drilling core sample_16S rRNA gene	Ocean drilling core sample	marine sediment	Saline	non-acidic	non-Seep
AB803222	Shimokita offshore drilling core sample_16S rRNA gene	Ocean drilling core sample	marine sediment	Saline	non-acidic	non-Seep
AB803223	Shimokita offshore drilling core sample_16S rRNA gene	Ocean drilling core sample	marine sediment	Saline	non-acidic	non-Seep
AB803224	Shimokita offshore drilling core sample_16S rRNA gene	Ocean drilling core sample	marine sediment	Saline	non-acidic	non-Seep
AB803225	Shimokita offshore drilling core sample_16S rRNA gene	Ocean drilling core sample	marine sediment	Saline	non-acidic	non-Seep
AB803226	Shimokita offshore drilling core sample_16S rRNA gene	Ocean drilling core sample	marine sediment	Saline	non-acidic	non-Seep
AB803227	Shimokita offshore drilling core sample_16S rRNA gene	Ocean drilling core sample	marine sediment	Saline	non-acidic	non-Seep
AB803228	Shimokita offshore drilling core sample_16S rRNA gene	Ocean drilling core sample	marine sediment	Saline	non-acidic	non-Seep
AB803229	Shimokita offshore drilling core sample_16S rRNA gene	Ocean drilling core sample	marine sediment	Saline	non-acidic	non-Seep
AB803230	Shimokita offshore drilling core sample_16S rRNA gene	Ocean drilling core sample	marine sediment	Saline	non-acidic	non-Seep
AB803231	Shimokita offshore drilling core sample_16S rRNA gene	Ocean drilling core sample	marine sediment	Saline	non-acidic	non-Seep
AB803232	Shimokita offshore drilling core sample_16S rRNA gene	Ocean drilling core sample	marine sediment	Saline	non-acidic	non-Seep
AB803233	Shimokita offshore drilling core sample_16S rRNA gene	Ocean drilling core sample	marine sediment	Saline	non-acidic	non-Seep
AB803234	Shimokita offshore drilling core sample_16S rRNA gene	Ocean drilling core sample	marine sediment	Saline	non-acidic	non-Seep
AB803235	Shimokita offshore drilling core sample_16S rRNA gene	Ocean drilling core sample	marine sediment	Saline	non-acidic	non-Seep
AB803236	Shimokita offshore drilling core sample_16S rRNA gene	Ocean drilling core sample	marine sediment	Saline	non-acidic	non-Seep
AB803237	Shimokita offshore drilling core sample_16S rRNA gene	Ocean drilling core sample	marine sediment	Saline	non-acidic	non-Seep
AB803238	Shimokita offshore drilling core sample_16S rRNA gene	Ocean drilling core sample	marine sediment	Saline	non-acidic	non-Seep
AB803239	Shimokita offshore drilling core sample_16S rRNA gene	Ocean drilling core sample	marine sediment	Saline	non-acidic	non-Seep
AB803240	Shimokita offshore drilling core sample_16S rRNA gene	Ocean drilling core sample	marine sediment	Saline	non-acidic	non-Seep
AB803241	Shimokita offshore drilling core sample_16S rRNA gene	Ocean drilling core sample	marine sediment	Saline	non-acidic	non-Seep
AB803242	Shimokita offshore drilling core sample_16S rRNA gene	Ocean drilling core sample	marine sediment	Saline	non-acidic	non-Seep
AB803243	Shimokita offshore drilling core sample_16S rRNA gene	Ocean drilling core sample	marine sediment	Saline	non-acidic	non-Seep
AB803244	Shimokita offshore drilling core sample_16S rRNA gene	Ocean drilling core sample	marine sediment	Saline	non-acidic	non-Seep
AB803245	Shimokita offshore drilling core sample_16S rRNA gene	Ocean drilling core sample	marine sediment	Saline	non-acidic	non-Seep
AB803246	Shimokita offshore drilling core sample_16S rRNA gene	Ocean drilling core sample	marine sediment	Saline	non-acidic	non-Seep
AB803247	Shimokita offshore drilling core sample_16S rRNA gene	Ocean drilling core sample	marine sediment	Saline	non-acidic	non-Seep
AB803248	Shimokita offshore drilling core sample_16S rRNA gene	Ocean drilling core sample	marine sediment	Saline	non-acidic	non-Seep
AB803249	Shimokita offshore drilling core sample_16S rRNA gene	Ocean drilling core sample	marine sediment	Saline	non-acidic	non-Seep
AB803250	Shimokita offshore drilling core sample_16S rRNA gene	Ocean drilling core sample	marine sediment	Saline	non-acidic	non-Seep
AB803251	Shimokita offshore drilling core sample_16S rRNA gene	Ocean drilling core sample	marine sediment	Saline	non-acidic	non-Seep
AB803252	Shimokita offshore drilling core sample_16S rRNA gene	Ocean drilling core sample	marine sediment	Saline	non-acidic	non-Seep
AB803253	Shimokita offshore drilling core sample_16S rRNA gene	Ocean drilling core sample	marine sediment	Saline	non-acidic	non-Seep
AB803254	Shimokita offshore drilling core sample_16S rRNA gene	Ocean drilling core sample	marine sediment	Saline	non-acidic	non-Seep
AB803255	Shimokita offshore drilling core sample_16S rRNA gene	Ocean drilling core sample	marine sediment	Saline	non-acidic	non-Seep
AB803256	Shimokita offshore drilling core sample_16S rRNA gene	Ocean drilling core sample	marine sediment	Saline	non-acidic	non-Seep
AB803257	Shimokita offshore drilling core sample_16S rRNA gene	Ocean drilling core sample	marine sediment	Saline	non-acidic	non-Seep
AB803258	Shimokita offshore drilling core sample_16S rRNA gene	Ocean drilling core sample	marine sediment	Saline	non-acidic	non-Seep
AB803259	Shimokita offshore drilling core sample_16S rRNA gene	Ocean drilling core sample	marine sediment	Saline	non-acidic	non-Seep
AB803260	Shimokita offshore drilling core sample_16S rRNA gene	Ocean drilling core sample	marine sediment	Saline	non-acidic	non-Seep
AB803261	Shimokita offshore drilling core sample_16S rRNA gene	Ocean drilling core sample	marine sediment	Saline	non-acidic	non-Seep
AB803262	Shimokita offshore drilling core sample_16S rRNA gene	Ocean drilling core sample	marine sediment	Saline	non-acidic	non-Seep
AB803263	Shimokita offshore drilling core sample_16S rRNA gene	Ocean drilling core sample	marine sediment	Saline	non-acidic	non-Seep
AB803264	Shimokita offshore drilling core sample_16S rRNA gene	Ocean drilling core sample	marine sediment	Saline	non-acidic	non-Seep
AB803265	Shimokita offshore drilling core sample_16S rRNA gene	Ocean drilling core sample	marine sediment	Saline	non-acidic	non-Seep
AB803266	Shimokita offshore drilling core sample_16S rRNA gene	Ocean drilling core sample	marine sediment	Saline	non-acidic	non-Seep
AB803267	Shimokita offshore drilling core sample_16S rRNA gene	Ocean drilling core sample	marine sediment	Saline	non-acidic	non-Seep
AB803268	Shimokita offshore drilling core sample_16S rRNA gene	Ocean drilling core sample	marine sediment	Saline	non-acidic	non-Seep
AB803269	Shimokita offshore drilling core sample_16S rRNA gene	Ocean drilling core sample	marine sediment	Saline	non-acidic	non-Seep
AB803270	Shimokita offshore drilling core sample_16S rRNA gene	Ocean drilling core sample	marine sediment	Saline	non-acidic	non-Seep
AB803271	Shimokita offshore drilling core sample_16S rRNA gene	Ocean drilling core sample	marine sediment	Saline	non-acidic	non-Seep
AB803272	Shimokita offshore drilling core sample_16S rRNA gene	Ocean drilling core sample	marine sediment	Saline	non-acidic	non-Seep
AB803273	Shimokita offshore drilling core sample_16S rRNA gene	Ocean drilling core sample	marine sediment	Saline	non-acidic	non-Seep
AB803274	Shimokita offshore drilling core sample_16S rRNA gene	Ocean drilling core sample	marine sediment	Saline	non-acidic	non-Seep
AB803275	Shimokita offshore drilling core sample_16S rRNA gene	Ocean drilling core sample	marine sediment	Saline	non-acidic	non-Seep
AB803276	Shimokita offshore drilling core sample_16S rRNA gene	Ocean drilling core sample	marine sediment	Saline	non-acidic	non-Seep
AB803277	Shimokita offshore drilling core sample_16S rRNA gene	Ocean drilling core sample	marine sediment	Saline	non-acidic	non-Seep
AB803278	Shimokita offshore drilling core sample_16S rRNA gene	Ocean drilling core sample	marine sediment	Saline	non-acidic	non-Seep
AB803279	Shimokita offshore drilling core sample_16S rRNA gene	Ocean drilling core sample	marine sediment	Saline	non-acidic	non-Seep
AB803280	Shimokita offshore drilling core sample_16S rRNA gene	Ocean drilling core sample	marine sediment	Saline	non-acidic	non-Seep
AB803281	Shimokita offshore drilling core sample_16S rRNA gene	Ocean drilling core sample	marine sediment	Saline	non-acidic	non-Seep
AB803282	Shimokita offshore drilling core sample_16S rRNA gene	Ocean drilling core sample	marine sediment	Saline	non-acidic	non-Seep
AB803283	Shimokita offshore drilling core sample_16S rRNA gene	Ocean drilling core sample	marine sediment	Saline	non-acidic	non-Seep
AB803284	Shimokita offshore drilling core sample_16S rRNA gene	Ocean drilling core sample	marine sediment	Saline	non-acidic	non-Seep
AB803285	Shimokita offshore drilling core sample_16S rRNA gene	Ocean drilling core sample	marine sediment	Saline	non-acidic	non-Seep
AB803286	Shimokita offshore drilling core sample_16S rRNA gene	Ocean drilling core sample	marine sediment	Saline	non-acidic	non-Seep
AB803287	Shimokita offshore drilling core sample_16S rRNA gene	Ocean drilling core sample	marine sediment	Saline	non-acidic	non-Seep
AB803288	Shimokita offshore drilling core sample_16S rRNA gene	Ocean drilling core sample	marine sediment	Saline	non-acidic	non-Seep
AB803289	Shimokita offshore drilling core sample_16S rRNA gene	Ocean drilling core sample	marine sediment	Saline	non-acidic	non-Seep
AB803290	Shimokita offshore drilling core sample_16S rRNA gene	Ocean drilling core sample	marine sediment	Saline	non-acidic	non-Seep
AB803291	Shimokita offshore drilling core sample_16S rRNA gene	Ocean drilling core sample	marine sediment	Saline	non-acidic	non-Seep
AB803292	Shimokita offshore drilling core sample_16S rRNA gene	Ocean drilling core sample	marine sediment	Saline	non-acidic	non-Seep
AB803293	Shimokita offshore drilling core sample_16S rRNA gene	Ocean drilling core sample	marine sediment	Saline	non-acidic	non-Seep
AB803294	Shimokita offshore drilling core sample_16S rRNA gene	Ocean drilling core sample	marine sediment	Saline	non-acidic	non-Seep
AB803295	Shimokita offshore drilling core sample_16S rRNA gene	Ocean drilling core sample	marine sediment	Saline	non-acidic	non-Seep
AB803296	Shimokita offshore drilling core sample_16S rRNA gene	Ocean drilling core sample	marine sediment	Saline	non-acidic	non-Seep
AB803297	Shimokita offshore drilling core sample_16S rRNA gene	Ocean drilling core sample	marine sediment	Saline	non-acidic	non-Seep
AB803298	Shimokita offshore drilling core sample_16S rRNA gene	Ocean drilling core sample	marine sediment	Saline	non-acidic	non-Seep
AB803299	Shimokita offshore drilling core sample_16S rRNA gene	Ocean drilling core sample	marine sediment	Saline	non-acidic	non-Seep
AB803300	Shimokita offshore drilling core sample_16S rRNA gene	Ocean drilling core sample	marine sediment	Saline	non-acidic	non-Seep
AB803313	Shimokita offshore drilling core sample_16S rRNA gene	Ocean drilling core sample	marine sediment	Saline	non-acidic	non-Seep
AB803314	Shimokita offshore drilling core sample_16S rRNA gene	Ocean drilling core sample	marine sediment	Saline	non-acidic	non-Seep
AB803315	Shimokita offshore drilling core sample_16S rRNA gene	Ocean drilling core sample	marine sediment	Saline	non-acidic	non-Seep
AB803316	Shimokita offshore drilling core sample_16S rRNA gene	Ocean drilling core sample	marine sediment	Saline	non-acidic	non-Seep
AB803317	Shimokita offshore drilling core sample_16S rRNA gene	Ocean drilling core sample	marine sediment	Saline	non-acidic	non-Seep
AB803318	Shimokita offshore drilling core sample_16S rRNA gene	Ocean drilling core sample	marine sediment	Saline	non-acidic	non-Seep
AB803319	Shimokita offshore drilling core sample_16S rRNA gene	Ocean drilling core sample	marine sediment	Saline	non-acidic	non-Seep
AB803320	Shimokita offshore drilling core sample_16S rRNA gene	Ocean drilling core sample	marine sediment	Saline	non-acidic	non-Seep
AB803321	Shimokita offshore drilling core sample_16S rRNA gene	Ocean drilling core sample	marine sediment	Saline	non-acidic	non-Seep
AB803322	Shimokita offshore drilling core sample_16S rRNA gene	Ocean drilling core sample	marine sediment	Saline	non-acidic	non-Seep
AB803323	Shimokita offshore drilling core sample_16S rRNA gene	Ocean drilling core sample	marine sediment	Saline	non-acidic	non-Seep
AB803324	Shimokita offshore drilling core sample_16S rRNA gene	Ocean drilling core sample	marine sediment	Saline	non-acidic	non-Seep
AB803325	Shimokita offshore drilling core sample_16S rRNA gene	Ocean drilling core sample	marine sediment	Saline	non-acidic	non-Seep
AB803326	Shimokita offshore drilling core sample_16S rRNA gene	Ocean drilling core sample	marine sediment	Saline	non-acidic	non-Seep
AB803327	Shimokita offshore drilling core sample_16S rRNA gene	Ocean drilling core sample	marine sediment	Saline	non-acidic	non-Seep
AB803328	Shimokita offshore drilling core sample_16S rRNA gene	Ocean drilling core sample	marine sediment	Saline	non-acidic	non-Seep
AB803329	Shimokita offshore drilling core sample_16S rRNA gene	Ocean drilling core sample	marine sediment	Saline	non-acidic	non-Seep
AB803330	Shimokita offshore drilling core sample_16S rRNA gene	Ocean drilling core sample	marine sediment	Saline	non-acidic	non-Seep
AB803331	Shimokita offshore drilling core sample_16S rRNA gene	Ocean drilling core sample	marine sediment	Saline	non-acidic	non-Seep
AB803332	Shimokita offshore drilling core sample_16S rRNA gene	Ocean drilling core sample	marine sediment	Saline	non-acidic	non-Seep
AB803333	Shimokita offshore drilling core sample_16S rRNA gene	Ocean drilling core sample	marine sediment	Saline	non-acidic	non-Seep
AB803334	Shimokita offshore drilling core sample_16S rRNA gene	Ocean drilling core sample	marine sediment	Saline	non-acidic	non-Seep
AB803335	Shimokita offshore drilling core sample_16S rRNA gene	Ocean drilling core sample	marine sediment	Saline	non-acidic	non-Seep
AB803336	Shimokita offshore drilling core sample_16S rRNA gene	Ocean drilling core sample	marine sediment	Saline	non-acidic	non-Seep
AB803337	Shimokita offshore drilling core sample_16S rRNA gene	Ocean drilling core sample	marine sediment	Saline	non-acidic	non-Seep
AB803338	Shimokita offshore drilling core sample_16S rRNA gene	Ocean drilling core sample	marine sediment	Saline	non-acidic	non-Seep
AB803339	Shimokita offshore drilling core sample_16S rRNA gene	Ocean drilling core sample	marine sediment	Saline	non-acidic	non-Seep
AB803340	Shimokita offshore drilling core sample_16S rRNA gene	Ocean drilling core sample	marine sediment	Saline	non-acidic	non-Seep
AB803341	Shimokita offshore drilling core sample_16S rRNA gene	Ocean drilling core sample	marine sediment	Saline	non-acidic	non-Seep
AB803342	Shimokita offshore drilling core sample_16S rRNA gene	Ocean drilling core sample	marine sediment	Saline	non-acidic	non-Seep
AB803343	Shimokita offshore drilling core sample_16S rRNA gene	Ocean drilling core sample	marine sediment	Saline	non-acidic	non-Seep
AB803344	Shimokita offshore drilling core sample_16S rRNA gene	Ocean drilling core sample	marine sediment	Saline	non-acidic	non-Seep
AB803345	Shimokita offshore drilling core sample_16S rRNA gene	Ocean drilling core sample	marine sediment	Saline	non-acidic	non-Seep
AB803346	Shimokita offshore drilling core sample_16S rRNA gene	Ocean drilling core sample	marine sediment	Saline	non-acidic	non-Seep
AB803347	Shimokita offshore drilling core sample_16S rRNA gene	Ocean drilling core sample	marine sediment	Saline	non-acidic	non-Seep
AB803348	Shimokita offshore drilling core sample_16S rRNA gene	Ocean drilling core sample	marine sediment	Saline	non-acidic	non-Seep
AB803349	Shimokita offshore drilling core sample_16S rRNA gene	Ocean drilling core sample	marine sediment	Saline	non-acidic	non-Seep
AB803350	Shimokita offshore drilling core sample_16S rRNA gene	Ocean drilling core sample	marine sediment	Saline	non-acidic	non-Seep
AB803351	Shimokita offshore drilling core sample_16S rRNA gene	Ocean drilling core sample	marine sediment	Saline	non-acidic	non-Seep
AB803352	Shimokita offshore drilling core sample_16S rRNA gene	Ocean drilling core sample	marine sediment	Saline	non-acidic	non-Seep
AB803353	Shimokita offshore drilling core sample_16S rRNA gene	Ocean drilling core sample	marine sediment	Saline	non-acidic	non-Seep
AB803354	Shimokita offshore drilling core sample_16S rRNA gene	Ocean drilling core sample	marine sediment	Saline	non-acidic	non-Seep
AB803355	Shimokita offshore drilling core sample_16S rRNA gene	Ocean drilling core sample	marine sediment	Saline	non-acidic	non-Seep
AB803356	Shimokita offshore drilling core sample_16S rRNA gene	Ocean drilling core sample	marine sediment	Saline	non-acidic	non-Seep
AB803357	Shimokita offshore drilling core sample_16S rRNA gene	Ocean drilling core sample	marine sediment	Saline	non-acidic	non-Seep
AB803364	Shimokita offshore drilling core sample_16S rRNA gene	Ocean drilling core sample	marine sediment	Saline	non-acidic	non-Seep
AB803365	Shimokita offshore drilling core sample_16S rRNA gene	Ocean drilling core sample	marine sediment	Saline	non-acidic	non-Seep
AB803366	Shimokita offshore drilling core sample_16S rRNA gene	Ocean drilling core sample	marine sediment	Saline	non-acidic	non-Seep
AB803367	Shimokita offshore drilling core sample_16S rRNA gene	Ocean drilling core sample	marine sediment	Saline	non-acidic	non-Seep
AB803368	Shimokita offshore drilling core sample_16S rRNA gene	Ocean drilling core sample	marine sediment	Saline	non-acidic	non-Seep
AB803369	Shimokita offshore drilling core sample_16S rRNA gene	Ocean drilling core sample	marine sediment	Saline	non-acidic	non-Seep
AB803370	Shimokita offshore drilling core sample_16S rRNA gene	Ocean drilling core sample	marine sediment	Saline	non-acidic	non-Seep
AB803371	Shimokita offshore drilling core sample_16S rRNA gene	Ocean drilling core sample	marine sediment	Saline	non-acidic	non-Seep
AB803372	Shimokita offshore drilling core sample_16S rRNA gene	Ocean drilling core sample	marine sediment	Saline	non-acidic	non-Seep
AB803373	Shimokita offshore drilling core sample_16S rRNA gene	Ocean drilling core sample	marine sediment	Saline	non-acidic	non-Seep
AB803374	Shimokita offshore drilling core sample_16S rRNA gene	Ocean drilling core sample	marine sediment	Saline	non-acidic	non-Seep
AB803375	Shimokita offshore drilling core sample_16S rRNA gene	Ocean drilling core sample	marine sediment	Saline	non-acidic	non-Seep
AB803376	Shimokita offshore drilling core sample_16S rRNA gene	Ocean drilling core sample	marine sediment	Saline	non-acidic	non-Seep
AB803377	Shimokita offshore drilling core sample_16S rRNA gene	Ocean drilling core sample	marine sediment	Saline	non-acidic	non-Seep
AB803378	Shimokita offshore drilling core sample_16S rRNA gene	Ocean drilling core sample	marine sediment	Saline	non-acidic	non-Seep
AB803379	Shimokita offshore drilling core sample_16S rRNA gene	Ocean drilling core sample	marine sediment	Saline	non-acidic	non-Seep
AB803380	Shimokita offshore drilling core sample_16S rRNA gene	Ocean drilling core sample	marine sediment	Saline	non-acidic	non-Seep
AB803381	Shimokita offshore drilling core sample_16S rRNA gene	Ocean drilling core sample	marine sediment	Saline	non-acidic	non-Seep
AB803382	Shimokita offshore drilling core sample_16S rRNA gene	Ocean drilling core sample	marine sediment	Saline	non-acidic	non-Seep
AB803383	Shimokita offshore drilling core sample_16S rRNA gene	Ocean drilling core sample	marine sediment	Saline	non-acidic	non-Seep
AB803384	Shimokita offshore drilling core sample_16S rRNA gene	Ocean drilling core sample	marine sediment	Saline	non-acidic	non-Seep
AB803385	Shimokita offshore drilling core sample_16S rRNA gene	Ocean drilling core sample	marine sediment	Saline	non-acidic	non-Seep
AB803386	Shimokita offshore drilling core sample_16S rRNA gene	Ocean drilling core sample	marine sediment	Saline	non-acidic	non-Seep
AB803387	Shimokita offshore drilling core sample_16S rRNA gene	Ocean drilling core sample	marine sediment	Saline	non-acidic	non-Seep
AB803388	Shimokita offshore drilling core sample_16S rRNA gene	Ocean drilling core sample	marine sediment	Saline	non-acidic	non-Seep
AB803389	Shimokita offshore drilling core sample_16S rRNA gene	Ocean drilling core sample	marine sediment	Saline	non-acidic	non-Seep
AB803390	Shimokita offshore drilling core sample_16S rRNA gene	Ocean drilling core sample	marine sediment	Saline	non-acidic	non-Seep
AB803391	Shimokita offshore drilling core sample_16S rRNA gene	Ocean drilling core sample	marine sediment	Saline	non-acidic	non-Seep
AB803392	Shimokita offshore drilling core sample_16S rRNA gene	Ocean drilling core sample	marine sediment	Saline	non-acidic	non-Seep
AB803393	Shimokita offshore drilling core sample_16S rRNA gene	Ocean drilling core sample	marine sediment	Saline	non-acidic	non-Seep
AB803394	Shimokita offshore drilling core sample_16S rRNA gene	Ocean drilling core sample	marine sediment	Saline	non-acidic	non-Seep
AB803395	Shimokita offshore drilling core sample_16S rRNA gene	Ocean drilling core sample	marine sediment	Saline	non-acidic	non-Seep
AB803396	Shimokita offshore drilling core sample_16S rRNA gene	Ocean drilling core sample	marine sediment	Saline	non-acidic	non-Seep
AB803397	Shimokita offshore drilling core sample_16S rRNA gene	Ocean drilling core sample	marine sediment	Saline	non-acidic	non-Seep
AB803398	Shimokita offshore drilling core sample_16S rRNA gene	Ocean drilling core sample	marine sediment	Saline	non-acidic	non-Seep
AB803399	Shimokita offshore drilling core sample_16S rRNA gene	Ocean drilling core sample	marine sediment	Saline	non-acidic	non-Seep
AB803400	Shimokita offshore drilling core sample_16S rRNA gene	Ocean drilling core sample	marine sediment	Saline	non-acidic	non-Seep
AB803401	Shimokita offshore drilling core sample_16S rRNA gene	Ocean drilling core sample	marine sediment	Saline	non-acidic	non-Seep
AB803402	Shimokita offshore drilling core sample_16S rRNA gene	Ocean drilling core sample	marine sediment	Saline	non-acidic	non-Seep
AB803403	Shimokita offshore drilling core sample_16S rRNA gene	Ocean drilling core sample	marine sediment	Saline	non-acidic	non-Seep
AB803404	Shimokita offshore drilling core sample_16S rRNA gene	Ocean drilling core sample	marine sediment	Saline	non-acidic	non-Seep
AB803405	Shimokita offshore drilling core sample_16S rRNA gene	Ocean drilling core sample	marine sediment	Saline	non-acidic	non-Seep
AB803406	Shimokita offshore drilling core sample_16S rRNA gene	Ocean drilling core sample	marine sediment	Saline	non-acidic	non-Seep
AB803407	Shimokita offshore drilling core sample_16S rRNA gene	Ocean drilling core sample	marine sediment	Saline	non-acidic	non-Seep
AB803408	Shimokita offshore drilling core sample_16S rRNA gene	Ocean drilling core sample	marine sediment	Saline	non-acidic	non-Seep
AB803409	Shimokita offshore drilling core sample_16S rRNA gene	Ocean drilling core sample	marine sediment	Saline	non-acidic	non-Seep
AB803410	Shimokita offshore drilling core sample_16S rRNA gene	Ocean drilling core sample	marine sediment	Saline	non-acidic	non-Seep
AB803411	Shimokita offshore drilling core sample_16S rRNA gene	Ocean drilling core sample	marine sediment	Saline	non-acidic	non-Seep
AB803412	Shimokita offshore drilling core sample_16S rRNA gene	Ocean drilling core sample	marine sediment	Saline	non-acidic	non-Seep
AB803413	Shimokita offshore drilling core sample_16S rRNA gene	Ocean drilling core sample	marine sediment	Saline	non-acidic	non-Seep
AB803414	Shimokita offshore drilling core sample_16S rRNA gene	Ocean drilling core sample	marine sediment	Saline	non-acidic	non-Seep
AB803415	Shimokita offshore drilling core sample_16S rRNA gene	Ocean drilling core sample	marine sediment	Saline	non-acidic	non-Seep
AB803419	Shimokita offshore drilling core sample_16S rRNA gene	Ocean drilling core sample	marine sediment	Saline	non-acidic	non-Seep
AB803420	Shimokita offshore drilling core sample_16S rRNA gene	Ocean drilling core sample	marine sediment	Saline	non-acidic	non-Seep
AB803421	Shimokita offshore drilling core sample_16S rRNA gene	Ocean drilling core sample	marine sediment	Saline	non-acidic	non-Seep
AB803422	Shimokita offshore drilling core sample_16S rRNA gene	Ocean drilling core sample	marine sediment	Saline	non-acidic	non-Seep
AB803423	Shimokita offshore drilling core sample_16S rRNA gene	Ocean drilling core sample	marine sediment	Saline	non-acidic	non-Seep
AB803424	Shimokita offshore drilling core sample_16S rRNA gene	Ocean drilling core sample	marine sediment	Saline	non-acidic	non-Seep
AB803425	Shimokita offshore drilling core sample_16S rRNA gene	Ocean drilling core sample	marine sediment	Saline	non-acidic	non-Seep
AB803426	Shimokita offshore drilling core sample_16S rRNA gene	Ocean drilling core sample	marine sediment	Saline	non-acidic	non-Seep
AB803427	Shimokita offshore drilling core sample_16S rRNA gene	Ocean drilling core sample	marine sediment	Saline	non-acidic	non-Seep
AB803428	Shimokita offshore drilling core sample_16S rRNA gene	Ocean drilling core sample	marine sediment	Saline	non-acidic	non-Seep
AB803429	Shimokita offshore drilling core sample_16S rRNA gene	Ocean drilling core sample	marine sediment	Saline	non-acidic	non-Seep
AB803430	Shimokita offshore drilling core sample_16S rRNA gene	Ocean drilling core sample	marine sediment	Saline	non-acidic	non-Seep
AB803431	Shimokita offshore drilling core sample_16S rRNA gene	Ocean drilling core sample	marine sediment	Saline	non-acidic	non-Seep
AB803432	Shimokita offshore drilling core sample_16S rRNA gene	Ocean drilling core sample	marine sediment	Saline	non-acidic	non-Seep
AB803433	Shimokita offshore drilling core sample_16S rRNA gene	Ocean drilling core sample	marine sediment	Saline	non-acidic	non-Seep
AB803434	Shimokita offshore drilling core sample_16S rRNA gene	Ocean drilling core sample	marine sediment	Saline	non-acidic	non-Seep
AB803435	Shimokita offshore drilling core sample_16S rRNA gene	Ocean drilling core sample	marine sediment	Saline	non-acidic	non-Seep
AB803436	Shimokita offshore drilling core sample_16S rRNA gene	Ocean drilling core sample	marine sediment	Saline	non-acidic	non-Seep
AB803437	Shimokita offshore drilling core sample_16S rRNA gene	Ocean drilling core sample	marine sediment	Saline	non-acidic	non-Seep
AB803438	Shimokita offshore drilling core sample_16S rRNA gene	Ocean drilling core sample	marine sediment	Saline	non-acidic	non-Seep
AB803439	Shimokita offshore drilling core sample_16S rRNA gene	Ocean drilling core sample	marine sediment	Saline	non-acidic	non-Seep
AB803446	Shimokita offshore drilling core sample_16S rRNA gene	Ocean drilling core sample	marine sediment	Saline	non-acidic	non-Seep
AB803447	Shimokita offshore drilling core sample_16S rRNA gene	Ocean drilling core sample	marine sediment	Saline	non-acidic	non-Seep
AB803448	Shimokita offshore drilling core sample_16S rRNA gene	Ocean drilling core sample	marine sediment	Saline	non-acidic	non-Seep
AB803449	Shimokita offshore drilling core sample_16S rRNA gene	Ocean drilling core sample	marine sediment	Saline	non-acidic	non-Seep
AB803450	Shimokita offshore drilling core sample_16S rRNA gene	Ocean drilling core sample	marine sediment	Saline	non-acidic	non-Seep
AB803451	Shimokita offshore drilling core sample_16S rRNA gene	Ocean drilling core sample	marine sediment	Saline	non-acidic	non-Seep
AB803452	Shimokita offshore drilling core sample_16S rRNA gene	Ocean drilling core sample	marine sediment	Saline	non-acidic	non-Seep
AB803453	Shimokita offshore drilling core sample_16S rRNA gene	Ocean drilling core sample	marine sediment	Saline	non-acidic	non-Seep
AB803454	Shimokita offshore drilling core sample_16S rRNA gene	Ocean drilling core sample	marine sediment	Saline	non-acidic	non-Seep
AB803455	Shimokita offshore drilling core sample_16S rRNA gene	Ocean drilling core sample	marine sediment	Saline	non-acidic	non-Seep
AB803456	Shimokita offshore drilling core sample_16S rRNA gene	Ocean drilling core sample	marine sediment	Saline	non-acidic	non-Seep
AB803457	Shimokita offshore drilling core sample_16S rRNA gene	Ocean drilling core sample	marine sediment	Saline	non-acidic	non-Seep
AB803458	Shimokita offshore drilling core sample_16S rRNA gene	Ocean drilling core sample	marine sediment	Saline	non-acidic	non-Seep
AB803459	Shimokita offshore drilling core sample_16S rRNA gene	Ocean drilling core sample	marine sediment	Saline	non-acidic	non-Seep
AB803460	Shimokita offshore drilling core sample_16S rRNA gene	Ocean drilling core sample	marine sediment	Saline	non-acidic	non-Seep
AB803465	Shimokita offshore drilling core sample_16S rRNA gene	Ocean drilling core sample	marine sediment	Saline	non-acidic	non-Seep
AB803466	Shimokita offshore drilling core sample_16S rRNA gene	Ocean drilling core sample	marine sediment	Saline	non-acidic	non-Seep
AB803467	Shimokita offshore drilling core sample_16S rRNA gene	Ocean drilling core sample	marine sediment	Saline	non-acidic	non-Seep
AB803468	Shimokita offshore drilling core sample_16S rRNA gene	Ocean drilling core sample	marine sediment	Saline	non-acidic	non-Seep
AB803469	Shimokita offshore drilling core sample_16S rRNA gene	Ocean drilling core sample	marine sediment	Saline	non-acidic	non-Seep
AB803470	Shimokita offshore drilling core sample_16S rRNA gene	Ocean drilling core sample	marine sediment	Saline	non-acidic	non-Seep
AB803471	Shimokita offshore drilling core sample_16S rRNA gene	Ocean drilling core sample	marine sediment	Saline	non-acidic	non-Seep
AB803472	Shimokita offshore drilling core sample_16S rRNA gene	Ocean drilling core sample	marine sediment	Saline	non-acidic	non-Seep
AB803474	Shimokita offshore drilling core sample_16S rRNA gene	Ocean drilling core sample	marine sediment	Saline	non-acidic	non-Seep
AB803475	Shimokita offshore drilling core sample_16S rRNA gene	Ocean drilling core sample	marine sediment	Saline	non-acidic	non-Seep
AB803476	Shimokita offshore drilling core sample_16S rRNA gene	Ocean drilling core sample	marine sediment	Saline	non-acidic	non-Seep
AB803477	Shimokita offshore drilling core sample_16S rRNA gene	Ocean drilling core sample	marine sediment	Saline	non-acidic	non-Seep
AB803478	Shimokita offshore drilling core sample_16S rRNA gene	Ocean drilling core sample	marine sediment	Saline	non-acidic	non-Seep
AB803479	Shimokita offshore drilling core sample_16S rRNA gene	Ocean drilling core sample	marine sediment	Saline	non-acidic	non-Seep
AB803480	Shimokita offshore drilling core sample_16S rRNA gene	Ocean drilling core sample	marine sediment	Saline	non-acidic	non-Seep
AB803481	Shimokita offshore drilling core sample_16S rRNA gene	Ocean drilling core sample	marine sediment	Saline	non-acidic	non-Seep
AB803482	Shimokita offshore drilling core sample_16S rRNA gene	Ocean drilling core sample	marine sediment	Saline	non-acidic	non-Seep
AB803483	Shimokita offshore drilling core sample_16S rRNA gene	Ocean drilling core sample	marine sediment	Saline	non-acidic	non-Seep
AB803484	Shimokita offshore drilling core sample_16S rRNA gene	Ocean drilling core sample	marine sediment	Saline	non-acidic	non-Seep
AB803485	Shimokita offshore drilling core sample_16S rRNA gene	Ocean drilling core sample	marine sediment	Saline	non-acidic	non-Seep
AB803486	Shimokita offshore drilling core sample_16S rRNA gene	Ocean drilling core sample	marine sediment	Saline	non-acidic	non-Seep
AB803490	Shimokita offshore drilling core sample_16S rRNA gene	Ocean drilling core sample	marine sediment	Saline	non-acidic	non-Seep
AB803492	Shimokita offshore drilling core sample_16S rRNA gene	Ocean drilling core sample	marine sediment	Saline	non-acidic	non-Seep
AB803494	Shimokita offshore drilling core sample_16S rRNA gene	Ocean drilling core sample	marine sediment	Saline	non-acidic	non-Seep
AB803495	Shimokita offshore drilling core sample_16S rRNA gene	Ocean drilling core sample	marine sediment	Saline	non-acidic	non-Seep
AB803496	Shimokita offshore drilling core sample_16S rRNA gene	Ocean drilling core sample	marine sediment	Saline	non-acidic	non-Seep
AB803497	Shimokita offshore drilling core sample_16S rRNA gene	Ocean drilling core sample	marine sediment	Saline	non-acidic	non-Seep
AB803498	Shimokita offshore drilling core sample_16S rRNA gene	Ocean drilling core sample	marine sediment	Saline	non-acidic	non-Seep
AB803501	Shimokita offshore drilling core sample_16S rRNA gene	Ocean drilling core sample	marine sediment	Saline	non-acidic	non-Seep
AB803502	Shimokita offshore drilling core sample_16S rRNA gene	Ocean drilling core sample	marine sediment	Saline	non-acidic	non-Seep
AB803503	Shimokita offshore drilling core sample_16S rRNA gene	Ocean drilling core sample	marine sediment	Saline	non-acidic	non-Seep
AB803504	Shimokita offshore drilling core sample_16S rRNA gene	Ocean drilling core sample	marine sediment	Saline	non-acidic	non-Seep
AB803505	Shimokita offshore drilling core sample_16S rRNA gene	Ocean drilling core sample	marine sediment	Saline	non-acidic	non-Seep
AB803506	Shimokita offshore drilling core sample_16S rRNA gene	Ocean drilling core sample	marine sediment	Saline	non-acidic	non-Seep
AB803507	Shimokita offshore drilling core sample_16S rRNA gene	Ocean drilling core sample	marine sediment	Saline	non-acidic	non-Seep
[truncated: 6,505 more rows]

## Sheet: Sheet2-Statistics 
Environment category	Sequence count	Percentage
marine sediment	3105	0.365165
marine hydrothermal vent	1780	0.209338
mangrove sediment	1114	0.131013
lake sediment or column	804	0.0945549
methane seep sediment	480	0.0564507
estuarine sediment	248	0.0291662
mud volcano sediment	223	0.026226
wetland sediment	107	0.0125838
biomat	103	0.0121134
soil	82	0.00964366
uncharaterized	67	0.00787957
freshwater sediment	60	0.00705633
rhizosphere	49	0.00576267
groundwater	47	0.00552746
freshwater	41	0.00482183
hydrothermal sediment	40	0.00470422
activated sludge/reactor	37	0.00435141
coastal sediment	17	0.00199929
hot spring	16	0.00188169
microcosm	14	0.00164648
oil reservoir	11	0.00129366
marine water column	10	0.00117606
brackish sediment or water	8	0.000940844
acidic wetland sediment	7	0.000823239
cave water	6	0.000705633
coral associated	5	0.000588028
intestinal tract	5	0.000588028
cold spring	4	0.000470422
deep terrestrial subsurface	4	0.000470422
permafrost sediment	3	0.000352817
carbonate spring	2	0.000235211
estuarine water	2	0.000235211
landfill	1	0.000117606
sulfur spring	1	0.000117606
