# Supplementary material for: Genomic and transcriptomic insights into the ecology and metabolism of benthic archaeal cosmopolitan, Thermoprofundales (MBG-D archaea)
Source: ISME J. 2018 Dec 4;13(4):885–901. doi: 10.1038/s41396-018-0321-8 (PMC6461988; doi:10.1038/s41396-018-0321-8)
Supplement: Supplementary file 3 — Table S2 _Dataset 2 [file 41396_2018_321_MOESM3_ESM.xlsx]

## Sheet: SAD_table
Table S2 | Species abundance distribution (SAD) table representing occurrence and abundance pattern of archaeal groups in all the studies. This table is based on ‘over30_OTU table’ (each study contains at least 30 archaeal sequences). Overall, there are 177 studies that are included in the SAD analysis.
Studies	Archaeal Groups																																					Study Title	The accession IDs
	Sum	AK8	Aenigmarchaeota	Aigarchaeota	Altiarchaeales	Ancient Archaeal Group(AAG)	Archaeoglobi	Bathyarchaeota	Candidate division YNPFFA	Crenarchaeota	Diapherotrites	Hadesarchaea	Halobacteria	Korarchaeota	Lokiarchaeota	MBG-A	MBG-E	MEG	MHVG	MSBL1	Marine Group II	Marine Group III	Methanobacteria	Methanococci	Methanomicrobia	Nanoarchaeota	Nanohaloarchaeota	Other Thaumarchaeota	Other Thermoplasmata	TVG8AR30	Thaumarchaeota MG-I	Thaumarchaeota SAGMCG	Thaumarchaeota SCG	Thermoplasmatales	MBG-D (Thermoprofundales)	WSA2	Woesearchaeota
Study1	66	0	0	0	0	0	0	23	0	0	0	0	0	0	3	0	0	0	0	0	0	1	0	0	0	0	0	0	0	0	29	0	1	1	8	0	0	'Candidatus Nitrosopumilus maritimus' Crenarchaeota Dominate Archaeal Communities in Salt Marsh Sediments	EU280179,EU280180,EU280181,EU280182,EU280183,EU280184,EU280185,EU280186,EU280187,EU280188,EU280189,EU280190,EU280191,EU280192,EU280193,EU280194,EU280195,EU280196,EU280197,EU280198,EU280199,EU280200,EU280201,EU280202,EU280203,EU280204,EU280205,EU280206,EU280207,EU280208,EU280209,EU280210,EU280211,EU280212,EU280213,EU280214,EU280215,EU280216,EU280217,EU280218,EU280219,EU280220,EU280221,EU280222,EU2…
Study100	213	0	0	0	0	0	0	17	0	0	0	0	0	0	139	0	0	0	15	0	0	0	0	0	12	0	0	0	0	0	1	0	0	0	29	0	0	Characteristics of Microbial Community Structures in the Ulleung Basin, East Sea of Korea	AB948224,AB948225,AB948226,AB948228,AB948229,AB948230,AB948231,AB948232,AB948233,AB948234,AB948236,AB948237,AB948239,AB948240,AB948241,AB948242,AB948243,AB948244,AB948245,AB948246,AB948247,AB948248,AB948249,AB948250,AB948251,AB948252,AB948253,AB948254,AB948255,AB948256,AB948257,AB948258,AB948259,AB948260,AB948262,AB948263,AB948264,AB948265,AB948266,AB948267,AB948268,AB948269,AB948270,AB948271,AB9…
Study103	48	0	0	0	0	0	0	11	0	0	0	1	0	0	6	0	0	0	2	0	0	0	0	0	4	0	0	0	0	0	3	0	0	1	20	0	0	Characterization of microbial diversity associated with sulfate-methane transition zone (SMTZ) in the gas hydrate-bearing sediment of the Ulleung Basin off the Korean upwelling system in the East Sea	JN860521,JN860522,JN860523,JN860524,JN860525,JN860526,JN860528,JN860529,JN860531,JN860532,JN860534,JN860535,JN860536,JN860538,JN860539,JN860540,JN860541,JN860543,JN860544,JN860545,JN860546,JN860547,JN860548,JN860549,JN860550,JN860551,JN860552,JN860553,JN860554,JN860556,JN860557,JN860558,JN860559,JN860561,JN860562,JN860563,JN860564,JN860565,JN860566,JN860567,JN860568,JN860569,JN860570,JN860571,JN8…
Study107	267	0	0	0	0	0	0	34	0	0	0	0	0	0	3	1	5	0	0	0	0	0	0	0	0	0	0	0	0	0	176	0	0	13	33	2	0	Characterizing archaeal diversity and community structure in the surface sediment of South China Sea	JX870140,JX870141,JX870142,JX870143,JX870144,JX870145,JX870146,JX870147,JX870148,JX870149,JX870150,JX870151,JX870152,JX870153,JX870154,JX870155,JX870156,JX870157,JX870158,JX870159,JX870160,JX870161,JX870162,JX870163,JX870164,JX870165,JX870166,JX870167,JX870168,JX870169,JX870170,JX870171,JX870172,JX870173,JX870174,JX870175,JX870176,JX870177,JX870178,JX870179,JX870180,JX870181,JX870182,JX870183,JX8…
Study108	50	0	0	0	0	0	0	46	0	0	0	1	0	0	0	0	0	0	0	0	0	0	0	0	0	0	0	0	0	0	0	2	0	1	0	0	0	Chloroflexi, Nitrospira and Crenarchaeota dominate microbial community of shallow Holocene subsurface sediment in Japan	AB198090,AB198091,AB198092,AB198093,AB198094,AB198096,AB198097,AB198098,AB198100,AB198103,AB198106,AB198107,AB198109,AB198113,AB198114,AB198116,AB198118,AB198122,AB198123,AB198124,AB198125,AB198126,AB198127,AB198129,AB198132,AB198134,AB198136,AB198138,AB198139,AB198140,AB198141,AB198142,AB198144,AB198147,AB198153,AB198157,AB198158,AB198160,AB198161,AB198162,AB198163,AB198164,AB198165,AB198166,AB1…
Study109	88	0	0	0	0	0	0	0	0	0	0	0	88	0	0	0	0	0	0	0	0	0	0	0	0	0	0	0	0	0	0	0	0	0	0	0	0	Cloning Analysis of 16S rRNA Gene in Haloarchaeon Cultures from Lagoa Vermelha Saline Pond, Araruama, Brazil	KC312965,KC312966,KC312967,KC312968,KC312969,KC312970,KC312971,KC312972,KC312973,KC312974,KC312975,KC312976,KC312977,KC312978,KC312979,KC312980,KC312981,KC312982,KC312983,KC312984,KC312985,KC312986,KC312987,KC312988,KC312989,KC312990,KC312991,KC312992,KC312993,KC312994,KC312995,KC312996,KC312997,KC312998,KC312999,KC313000,KC313001,KC313002,KC313003,KC313004,KC313005,KC313006,KC313007,KC313008,KC3…
Study111	147	0	1	0	0	0	0	25	0	0	0	0	0	0	0	0	0	0	0	0	3	0	3	0	67	0	0	0	0	0	0	0	27	0	20	1	0	Colonization of rice roots with methanogenic archaea controls photosynthesis-derived CH4 emission	KM273476,KM273477,KM273478,KM273479,KM273480,KM273481,KM273482,KM273483,KM273484,KM273485,KM273486,KM273488,KM273489,KM273490,KM273491,KM273492,KM273493,KM273494,KM273496,KM273497,KM273499,KM273500,KM273501,KM273502,KM273503,KM273504,KM273506,KM273507,KM273508,KM273509,KM273517,KM273518,KM273519,KM273520,KM273521,KM273522,KM273523,KM273524,KM273527,KM273528,KM273529,KM273530,KM273531,KM273532,KM2…
Study114	74	0	0	0	0	0	0	10	0	0	0	0	0	0	11	0	0	0	0	0	0	0	0	0	0	0	0	0	0	0	49	0	3	0	1	0	0	Comparative analysis of archaeal 16S rRNA and amoA genes to estimate the abundance and diversity of ammonia-oxidizing archaea in marine sediments	EU332040,EU332041,EU332042,EU332043,EU332044,EU332045,EU332046,EU332047,EU332048,EU332049,EU332050,EU332051,EU332052,EU332053,EU332054,EU332055,EU332056,EU332057,EU332058,EU332059,EU332060,EU332061,EU332062,EU332063,EU332064,EU332065,EU332066,EU332067,EU332068,EU332069,EU332070,EU332071,EU332072,EU332074,EU332075,EU332076,EU332077,EU332078,EU332079,EU332080,EU332081,EU332082,EU332083,EU332084,EU3…
Study115	62	0	0	0	2	0	0	0	0	0	0	0	0	0	0	0	35	0	0	0	0	0	0	0	4	0	0	0	0	0	5	0	0	13	2	1	0	Comparative metagenomics of bathypelagic plankton and bottom sediment from the Sea of Marmara	HM103766,HM103767,HM103768,HM103769,HM103770,HM103846,HM103847,HM103848,HM103849,HM103850,HM103851,HM103852,HM103853,HM103854,HM103855,HM103856,HM103857,HM103858,HM103859,HM103860,HM103861,HM103862,HM103863,HM103864,HM103865,HM103866,HM103867,HM103868,HM103869,HM103870,HM103871,HM103872,HM103873,HM103874,HM103875,HM103876,HM103877,HM103878,HM103879,HM103880,HM103881,HM103882,HM103883,HM103884,HM1…
Study116	38	0	0	0	0	0	0	15	0	0	0	3	0	0	8	0	0	0	2	0	3	0	0	0	4	0	0	0	0	0	0	0	0	1	2	0	0	Comparative study of archaeal diversity in deep marine subsurface sediments of two methane hydrate fields on the Nankai Trough	AB540898,AB540899,AB540900,AB540901,AB540902,AB540903,AB540904,AB540906,AB540907,AB540908,AB540909,AB540910,AB540911,AB540913,AB540914,AB540915,AB540916,AB540918,AB540919,AB540920,AB540921,AB540922,AB540923,AB540924,AB540925,AB540926,AB540927,AB540928,AB540929,AB540930,AB540931,AB540932,AB540933,AB540934,AB540935,AB540936,AB540937,AB540938
Study118	405	0	0	0	1	0	0	92	0	0	0	0	0	0	0	0	0	0	0	0	0	0	1	0	302	0	0	0	0	0	2	0	1	0	1	4	1	Comparison of bacteria and archaea community structure in high arctic freshwater sediments	JQ792354,JQ792355,JQ792356,JQ792357,JQ792358,JQ792360,JQ792361,JQ792362,JQ792363,JQ792365,JQ792366,JQ792367,JQ792368,JQ792369,JQ792370,JQ792373,JQ792375,JQ792376,JQ792379,JQ792380,JQ792381,JQ792383,JQ792384,JQ792386,JQ792387,JQ792388,JQ792389,JQ792393,JQ792394,JQ792395,JQ792396,JQ792397,JQ792398,JQ792399,JQ792400,JQ792401,JQ792408,JQ792410,JQ792413,JQ792414,JQ792415,JQ792416,JQ792417,JQ792418,JQ7…
Study119	87	0	0	0	0	0	0	5	0	0	0	18	0	0	3	0	7	0	0	0	0	0	0	0	0	0	0	0	0	0	54	0	0	0	0	0	0	Comparison of deep-sea sediment microbial communities in the Eastern Mediterranean	AY627426,AY627427,AY627428,AY627429,AY627430,AY627431,AY627432,AY627433,AY627434,AY627435,AY627436,AY627437,AY627438,AY627439,AY627440,AY627441,AY627442,AY627443,AY627444,AY627445,AY627446,AY627447,AY627448,AY627449,AY627450,AY627451,AY627452,AY627453,AY627454,AY627455,AY627456,AY627457,AY627458,AY627459,AY627460,AY627461,AY627462,AY627463,AY627464,AY627465,AY627466,AY627467,AY627468,AY627469,AY6…
Study120	190	0	4	0	1	0	0	13	0	0	0	0	0	0	43	0	2	0	1	0	0	0	0	0	7	0	0	0	0	0	32	0	0	4	83	0	0	Comparison of microbial communities from deep-sea mud volcanoes in the eastern Mediterranean in relation to the conservation of species or conservation of function concept	AY592230,AY592231,AY592232,AY592233,AY592234,AY592235,AY592236,AY592237,AY592238,AY592239,AY592240,AY592241,AY592242,AY592243,AY592244,AY592245,AY592246,AY592247,AY592248,AY592249,AY592250,AY592251,AY592252,AY592253,AY592254,AY592255,AY592256,AY592257,AY592258,AY592259,AY592260,AY592261,AY592262,AY592263,AY592265,AY592266,AY592267,AY592268,AY592269,AY592270,AY592271,AY592272,AY592274,AY592276,AY5…
Study121	57	0	0	0	0	0	0	7	0	0	0	0	0	0	0	0	0	0	0	0	0	0	11	0	20	0	0	2	0	0	1	0	1	0	15	0	0	Comparison of the methanogenic archaeal community composition at the Microcystis-dominant and macrophytes-dominant bays of Lake Taihu	JQ794948,JQ794950,JQ794951,JQ794952,JQ794953,JQ794954,JQ794955,JQ794956,JQ794957,JQ794958,JQ794959,JQ794960,JQ794962,JQ794963,JQ794964,JQ794965,JQ794966,JQ794967,JQ794968,JQ794969,JQ794970,JQ794971,JQ794972,JQ794973,JQ794974,JQ794975,JQ794976,JQ794979,JQ794980,JQ794981,JQ794982,JQ794983,JQ794984,JQ794985,JQ794986,JQ794987,JQ794988,JQ794989,JQ794990,JQ794991,JQ794993,JQ794994,JQ794995,JQ794996,JQ7…
Study13	60	0	0	0	0	2	0	8	0	0	0	0	0	0	15	0	0	0	2	0	0	0	0	0	13	0	0	0	0	0	5	0	0	5	9	1	0	A long-term cultivation of an anaerobic methane-oxidizing microbial community from deep-sea methane-seep sediment using a continuous-flow bioreactor	AB831260,AB831261,AB831262,AB831263,AB831264,AB831265,AB831266,AB831267,AB831268,AB831269,AB831270,AB831271,AB831272,AB831273,AB831274,AB831275,AB831276,AB831277,AB831278,AB831279,AB831280,AB831281,AB831282,AB831283,AB831284,AB831285,AB831287,AB831288,AB831289,AB831290,AB831291,AB831293,AB831294,AB831298,AB831299,AB831300,AB831301,AB831302,AB831304,AB831305,AB831306,AB831307,AB831308,AB831311,AB8…
Study130	52	0	0	0	0	0	0	4	0	0	0	0	0	0	26	0	0	0	1	0	0	0	5	0	3	0	0	0	2	0	1	0	0	0	10	0	0	Cultivation of methanogenic community from subseafloor sediments using a continuous-flow bioreactor	AB598074,AB598075,AB598076,AB598144,AB598145,AB598146,AB598147,AB598148,AB598149,AB598150,AB598151,AB598153,AB598154,AB598155,AB598156,AB598157,AB598158,AB598159,AB598160,AB598161,AB598162,AB598163,AB598164,AB598165,AB598166,AB598167,AB598168,AB598169,AB598170,AB598171,AB598172,AB598173,AB598174,AB598175,AB598176,AB598205,AB598206,AB598207,AB598208,AB598209,AB598210,AB598212,AB598213,AB598214,AB5…
Study133	43	0	0	0	0	0	0	0	0	0	0	0	0	0	0	0	0	0	0	0	0	0	23	0	20	0	0	0	0	0	0	0	0	0	0	0	0	Cultivation of methanogens under low-hydrogen conditions by using the coculture method	AB236048,AB236049,AB236050,AB236051,AB236052,AB236058,AB236059,AB236060,AB236061,AB236062,AB236063,AB236064,AB236065,AB236066,AB236067,AB236068,AB236069,AB236070,AB236071,AB236072,AB236073,AB236074,AB236075,AB236076,AB236077,AB236078,AB236079,AB236080,AB236081,AB236082,AB236083,AB236096,AB236097,AB236098,AB236099,AB236100,AB236101,AB236102,AB236103,AB236104,AB236105,AB236106,AB236107
Study136	369	0	0	0	0	0	0	64	0	0	0	1	0	0	3	0	0	0	0	0	0	0	3	0	42	0	0	0	0	0	166	0	69	19	2	0	0	Deep-sea benthic archaea recycle relic membrane lipids for their growth	AB561329,AB561332,AB561333,AB561334,AB561335,AB561336,AB561359,AB561360,AB561361,AB561363,AB561364,AB561365,AB561368,AB561369,AB561371,AB561375,AB561379,AB561380,AB561381,AB561382,AB561383,AB561384,AB561387,AB561390,AB561391,AB561405,AB561407,AB561409,AB561410,AB561411,AB561412,AB561413,AB561414,AB561415,AB561416,AB561417,AB561418,AB561420,AB561421,AB561422,AB561423,AB561424,AB561426,AB561427,AB5…
Study137	39	0	0	0	0	0	0	0	0	0	0	0	0	0	0	0	0	0	0	0	0	0	0	0	0	0	0	0	0	0	39	0	0	0	0	0	0	Dense microbial community sustained by ferromanganese nodule at ultra-oligotrophic seafloor and its potential role in manganese oxide formation	LC081055,LC081056,LC081057,LC081058,LC081059,LC081060,LC081061,LC081062,LC081063,LC081066,LC081067,LC081068,LC081069,LC081070,LC081071,LC081072,LC081073,LC081074,LC081075,LC081076,LC081077,LC081078,LC081079,LC081080,LC081081,LC081082,LC081083,LC081084,LC081085,LC081086,LC081087,LC081088,LC081089,LC081090,LC081091,LC081092,LC081093,LC081094,LC081095
Study142	247	0	0	0	0	0	0	97	0	0	0	0	16	0	5	0	0	0	0	0	0	0	0	0	4	0	0	0	0	0	22	0	80	0	23	0	0	Different archaeal community composition in root surfaces of Ruppia spp. and Phragmites australis	KC661500,KC661501,KC661502,KC661503,KC661504,KC661505,KC661506,KC661507,KC661508,KC661509,KC661510,KC661511,KC661512,KC661513,KC661514,KC661515,KC661516,KC661517,KC661518,KC661519,KC661520,KC661521,KC661522,KC661523,KC661524,KC661525,KC661526,KC661527,KC661528,KC661529,KC661530,KC661577,KC661578,KC661579,KC661580,KC661581,KC661582,KC661583,KC661584,KC661585,KC661586,KC661587,KC661588,KC661589,KC6…
Study148	63	0	0	0	0	0	0	10	0	0	0	0	0	0	9	0	0	0	5	0	0	0	0	0	3	0	0	0	0	0	15	0	0	1	20	0	0	Diverse and novel nifH and nifH-like gene sequences in the deep-sea methane seep sediments of the Okhotsk Sea	EU713859,EU713860,EU713861,EU713862,EU713863,EU713864,EU713865,EU713866,EU713867,EU713868,EU713869,EU713870,EU713871,EU713872,EU713873,EU713874,EU713875,EU713876,EU713877,EU713878,EU713879,EU713880,EU713881,EU713882,EU713883,EU713884,EU713885,EU713886,EU713887,EU713888,EU713889,EU713890,EU713891,EU713892,EU713893,EU713894,EU713895,EU713896,EU713897,EU713898,EU713899,EU713900,EU713901,EU713902,EU7…
Study149	120	0	0	0	0	0	0	17	0	0	0	0	0	0	23	0	0	0	5	0	0	0	0	0	11	0	0	0	0	0	3	0	0	0	61	0	0	Diversity and Distribution of Microbial Communities Potentially Involved in Anaerobic Methane Oxidation in the Cold Seeps of Okhotsk Sea, Disclosed by Analysis of the mcrA, dsrAB, and Archaeal 16S rRNA Genes	FJ403992,FJ403993,FJ403994,FJ403995,FJ403996,FJ403997,FJ403999,FJ404000,FJ404001,FJ404002,FJ404003,FJ404004,FJ404005,FJ404006,FJ404007,FJ404008,FJ404009,FJ404010,FJ404011,FJ404012,FJ404013,FJ404014,FJ404015,FJ404017,FJ404018,FJ404019,FJ404020,FJ404021,FJ404022,FJ404023,FJ404024,FJ404025,FJ404026,FJ404027,FJ404028,FJ404029,FJ404030,FJ404031,FJ404032,FJ404033,FJ404034,FJ404035,FJ404036,FJ404037,FJ4…
Study151	401	0	0	0	0	0	0	30	0	0	0	1	0	0	2	0	0	0	0	0	0	0	0	0	5	0	0	1	0	0	358	0	2	0	2	0	0	Diversity and abundance of functional genes (mcrA, nirS and dsrAB/dsrA gene) in sediments along Oujiang river,Zhejiang province of China	KC926417,KC926418,KC926419,KC926420,KC926421,KC926422,KC926423,KC926424,KC926425,KC926426,KC926427,KC926428,KC926429,KC926430,KC926431,KC926432,KC926433,KC926434,KC926435,KC926436,KC926437,KC926438,KC926439,KC926440,KC926441,KC926442,KC926443,KC926444,KC926445,KC926446,KC926447,KC926448,KC926449,KC926450,KC926451,KC926452,KC926453,KC926454,KC926455,KC926456,KC926457,KC926458,KC926459,KC926460,KC9…
Study152	581	0	1	0	0	0	0	298	3	0	0	1	0	0	13	1	1	0	1	0	0	0	1	1	34	0	0	1	0	0	171	7	20	0	26	1	0	Diversity and abundance of mcrA, nirS and dsrAB gene in sediments of Jiulongjiang and Minjiang, Fujian province of China	KC925822,KC925823,KC925824,KC925825,KC925827,KC925828,KC925829,KC925830,KC925831,KC925832,KC925833,KC925834,KC925835,KC925836,KC925837,KC925838,KC925839,KC925840,KC925841,KC925842,KC925843,KC925844,KC925845,KC925846,KC925847,KC925848,KC925849,KC925850,KC925851,KC925852,KC925853,KC925854,KC925855,KC925856,KC925857,KC925858,KC925859,KC925860,KC925862,KC925863,KC925864,KC925865,KC925866,KC925867,KC9…
Study153	194	0	2	2	0	0	0	81	0	0	0	12	0	0	26	1	6	0	3	0	0	1	0	0	0	0	0	0	0	0	12	0	1	9	38	0	0	Diversity and community structure of archaea in deep subsurface sediments from the tropical Western pacific	GQ410779,GQ410780,GQ410781,GQ410782,GQ410783,GQ410784,GQ410785,GQ410786,GQ410787,GQ410788,GQ410789,GQ410790,GQ410791,GQ410792,GQ410793,GQ410794,GQ410795,GQ410796,GQ410797,GQ410798,GQ410799,GQ410800,GQ410802,GQ410803,GQ410804,GQ410805,GQ410806,GQ410807,GQ410808,GQ410809,GQ410810,GQ410811,GQ410812,GQ410813,GQ410814,GQ410815,GQ410816,GQ410817,GQ410818,GQ410819,GQ410820,GQ410821,GQ410822,GQ410823,GQ4…
Study156	57	0	0	0	0	0	0	4	0	0	0	0	0	0	5	0	0	0	0	0	0	0	0	0	42	0	0	0	0	0	5	0	0	0	1	0	0	Diversity and distribution of methanotrophic archaea at cold seeps	AJ578083,AJ578084,AJ578085,AJ578086,AJ578087,AJ578088,AJ578089,AJ578090,AJ578091,AJ578092,AJ578093,AJ578094,AJ578095,AJ578096,AJ578097,AJ578098,AJ578099,AJ578100,AJ578101,AJ578102,AJ578103,AJ578104,AJ578105,AJ578106,AJ578107,AJ578108,AJ578109,AJ578110,AJ578111,AJ578112,AJ578113,AJ578114,AJ578115,AJ578116,AJ578117,AJ578118,AJ578119,AJ578120,AJ578121,AJ579313,AJ579314,AJ579315,AJ579316,AJ579317,AJ5…
Study157	32	0	0	0	0	0	0	17	0	0	0	0	0	0	1	1	0	0	0	0	0	0	1	0	3	0	0	0	0	0	2	0	2	2	3	0	0	Diversity and potential function of archaea along with temperate and subtropical salinity gradients	JQ272628,JQ272629,JQ272630,JQ272631,JQ272632,JQ272633,JQ272634,JQ272635,JQ272636,JQ272637,JQ272640,JQ272643,JQ272644,JQ272645,JQ272646,JQ272648,JQ272649,JQ272651,JQ272652,JQ272653,JQ272654,JQ272655,JQ272675,JQ272678,JQ272679,JQ272680,JQ272681,JQ272682,JQ272683,JQ272684,JQ272685,JQ272687
Study158	55	0	1	0	0	0	0	0	0	0	0	0	0	0	6	0	0	0	2	0	0	0	0	0	39	0	0	0	0	0	3	0	0	1	3	0	0	Diversity and spatial distribution of prokaryotic communities along a sediment vertical profile of a deep-sea mud volcano	HQ588634,HQ588635,HQ588636,HQ588637,HQ588638,HQ588639,HQ588640,HQ588641,HQ588642,HQ588643,HQ588644,HQ588645,HQ588646,HQ588647,HQ588648,HQ588649,HQ588650,HQ588651,HQ588652,HQ588653,HQ588654,HQ588655,HQ588656,HQ588657,HQ588658,HQ588659,HQ588660,HQ588661,HQ588662,HQ588663,HQ588664,HQ588665,HQ588666,HQ588667,HQ588668,HQ588669,HQ588670,HQ588671,HQ588672,HQ588673,HQ588674,HQ588675,HQ588676,HQ588677,HQ5…
Study159	112	0	1	0	0	0	0	22	0	0	0	0	0	0	1	0	1	0	1	0	0	0	0	0	1	0	0	0	0	0	72	0	1	6	6	0	0	Diversity of Achaea Communities in Mud Wedge Sediments From Yellow River Delta	HQ267235,HQ267236,HQ267237,HQ267238,HQ267239,HQ267240,HQ267241,HQ267242,HQ267244,HQ267245,HQ267246,HQ267247,HQ267248,HQ267249,HQ267250,HQ267251,HQ267252,HQ267253,HQ267254,HQ267255,HQ267256,HQ267257,HQ267258,HQ267259,HQ267260,HQ267261,HQ267262,HQ267263,HQ267264,HQ267265,HQ267266,HQ267267,HQ267268,HQ267269,HQ267270,HQ267271,HQ267272,HQ267273,HQ267274,HQ267275,HQ267276,HQ267277,HQ267278,HQ267279,HQ2…
Study16	92	0	0	0	0	0	0	1	0	0	0	0	0	0	0	1	0	0	0	0	0	0	0	0	0	0	0	0	0	0	90	0	0	0	0	0	0	A preliminary study of microbial diversity of the surface layer sediments from the East China Sea	JN590083,JN590084,JN590085,JN590086,JN590087,JN590088,JN590089,JN590090,JN590091,JN590092,JN590093,JN590094,JN590095,JN590096,JN590097,JN590098,JN590099,JN590100,JN590101,JN590102,JN590103,JN590104,JN590105,JN590106,JN590107,JN590108,JN590109,JN590110,JN590111,JN590112,JN590113,JN590114,JN590115,JN590116,JN590117,JN590118,JN590119,JN590120,JN590121,JN590122,JN590123,JN590124,JN590125,JN590126,JN5…
Study160	71	0	0	0	0	0	0	30	0	0	0	0	0	0	8	0	0	0	3	0	0	0	0	0	16	0	0	0	0	0	6	0	4	2	2	0	0	Diversity of Archaea and methanogens in estuarine sediments along a natural salinity gradient	HG001325,HG001326,HG001327,HG001329,HG001330,HG001331,HG001332,HG001333,HG001334,HG001335,HG001336,HG001337,HG001338,HG001339,HG001344,HG001345,HG001346,HG001347,HG001348,HG001349,HG001351,HG001354,HG001355,HG001356,HG001357,HG001358,HG001359,HG001360,HG001361,HG001362,HG001365,HG001366,HG001368,HG001369,HG001370,HG001371,HG001372,HG001373,HG001375,HG001376,HG001378,HG001379,HG001380,HG001381,HG0…
Study161	50	0	3	3	0	0	0	1	0	1	0	0	0	1	2	1	3	0	1	0	2	0	0	0	1	0	0	0	0	0	19	0	0	4	6	1	1	Diversity of Archaea in deep-sea hydrothermal vent sediments of the East Pacific Ocean	KJ563942,KJ563943,KJ563944,KJ563945,KJ563946,KJ563947,KJ563948,KJ563949,KJ563952,KJ563953,KJ563954,KJ563955,KJ563956,KJ563957,KJ563958,KJ563959,KJ563960,KJ563961,KJ563962,KJ563963,KJ563964,KJ563965,KJ563966,KJ563967,KJ563968,KJ563969,KJ563970,KJ563971,KJ563973,KJ563974,KJ563975,KJ563976,KJ563983,KJ563984,KJ563987,KJ563990,KJ563994,KJ563997,KJ563999,KJ564000,KJ564010,KJ564015,KJ564017,KJ564019,KJ5…
Study162	146	0	4	0	0	14	0	4	0	0	1	0	0	0	13	0	0	0	18	0	0	0	0	0	19	0	0	0	0	0	0	0	0	16	52	5	0	Diversity of Archaea in marine sediments from Skan Bay, Alaska, including cultivated methanogens, and description of Methanogenium boonei sp. nov	DQ522901,DQ522902,DQ522903,DQ522904,DQ522905,DQ522906,DQ522907,DQ522908,DQ522909,DQ522910,DQ522911,DQ522912,DQ522913,DQ522914,DQ522915,DQ522916,DQ522917,DQ522918,DQ522919,DQ522920,DQ522921,DQ522922,DQ522923,DQ522924,DQ522925,DQ522926,DQ522927,DQ522928,DQ522929,DQ522930,DQ522931,DQ522932,DQ522933,DQ522934,DQ522935,DQ522936,DQ522937,DQ522938,DQ522939,DQ522940,DQ522941,DQ522942,DQ522943,DQ522944,DQ5…
Study165	56	0	2	0	0	0	0	10	0	0	0	0	0	0	17	0	0	0	0	0	0	0	0	0	0	0	0	0	0	0	17	0	0	4	6	0	0	Diversity of Crenarchaeotic Group 1.1b in Marine Sediments Characterized by 16S rRNA and amoA Gene Surveys	EF591413,EF591414,EF591415,EF591416,EF591417,EF591418,EF591419,EF591420,EF591421,EF591422,EF591424,EF591425,EF591427,EF591428,EF591429,EF591430,EF591431,EF591432,EF591433,EF591434,EF591435,EF591436,EF591437,EF591439,EF591440,EF591441,EF591442,EF591443,EF591444,EF591445,EF591446,EF591447,EF591448,EF591449,EF591450,EF591451,EF591452,EF591453,EF591454,EF591455,EF591456,EF591457,EF591458,EF591459,EF5…
Study167	188	0	9	6	0	0	0	100	0	0	0	16	0	0	12	2	8	0	0	0	0	1	0	0	0	0	0	2	0	0	6	0	0	11	13	2	0	Diversity of archaea communities in deep-sea sediments from tropical western Pacific	GQ927509,GQ927510,GQ927511,GQ927512,GQ927513,GQ927514,GQ927516,GQ927517,GQ927518,GQ927519,GQ927520,GQ927521,GQ927522,GQ927523,GQ927524,GQ927525,GQ927526,GQ927527,GQ927528,GQ927529,GQ927530,GQ927531,GQ927532,GQ927533,GQ927534,GQ927535,GQ927536,GQ927537,GQ927538,GQ927539,GQ927540,GQ927541,GQ927542,GQ927543,GQ927544,GQ927545,GQ927546,GQ927547,GQ927548,GQ927549,GQ927550,GQ927551,GQ927552,GQ927553,GQ9…
Study171	31	0	4	0	0	0	0	11	0	0	0	0	0	0	3	0	0	0	0	0	0	0	0	0	1	0	0	0	0	0	5	0	0	2	5	0	0	Diversity of bacterial and archaeal communities, biogeochemical cycling genes within the Qiongdongnan basin, South China Sea: a pilot study for the microbial community shifting	GU363059,GU363060,GU363061,GU363062,GU363063,GU363064,GU363065,GU363066,GU363067,GU363068,GU363069,GU363070,GU363071,GU363072,GU363073,GU363074,GU363075,GU363076,GU363077,GU363078,GU363079,GU363080,GU363081,GU363082,GU363083,GU363084,GU363085,GU363086,GU363087,GU363088,GU363089
Study174	37	0	0	0	0	0	0	16	0	0	0	0	0	0	0	0	0	0	0	0	0	0	0	0	0	0	0	0	0	0	19	0	2	0	0	0	0	Diversity of crenarchaeotic group 1.1b inhabiting the marine sediments studied by 16S rRNA and archaeal amoA surveys	DQ831583,DQ831584,DQ831585,DQ831586,DQ831587,DQ831588,DQ831589,DQ831590,DQ831591,DQ831592,DQ831593,DQ831594,DQ831595,DQ831596,DQ831597,DQ831598,DQ831599,DQ831600,DQ831601,DQ831602,DQ831603,DQ831604,DQ831605,DQ831606,DQ831607,DQ831608,DQ831609,DQ831610,DQ831611,DQ831612,DQ831613,DQ831614,DQ831615,DQ831616,DQ831617,DQ831618,DQ831619
Study177	32	0	0	0	0	0	0	0	0	0	0	0	32	0	0	0	0	0	0	0	0	0	0	0	0	0	0	0	0	0	0	0	0	0	0	0	0	Diversity of culturable halophilic archaea isolated from Rambla Salada, Murcia (Spain)	HQ659123,HQ659124,HQ659125,HQ659126,HQ659127,HQ659133,HQ659134,HQ659135,HQ659136,HQ659137,HQ659138,HQ659139,HQ659142,HQ659143,HQ659144,HQ659145,HQ659146,HQ659147,HQ659148,HQ659149,HQ659151,HQ659152,HQ659153,HQ659154,HQ659155,HQ659156,HQ659160,HQ659161,HQ659162,HQ659163,HQ659165,HQ659166
Study180	226	0	0	0	0	0	0	0	0	0	0	0	226	0	0	0	0	0	0	0	0	0	0	0	0	0	0	0	0	0	0	0	0	0	0	0	0	Diversity of extremely halophilic cultivable prokaryotes in Mediterranean, Atlantic and Pacific solar salterns: evidences that unexplored sites constitute sources of cultivable novelty	LN649797,LN649798,LN649799,LN649800,LN649801,LN649802,LN649803,LN649804,LN649805,LN649806,LN649807,LN649808,LN649809,LN649810,LN649811,LN649812,LN649813,LN649814,LN649815,LN649816,LN649817,LN649818,LN649819,LN649820,LN649821,LN649822,LN649823,LN649824,LN649825,LN649826,LN649827,LN649828,LN649829,LN649830,LN649831,LN649832,LN649833,LN649834,LN649835,LN649836,LN649837,LN649838,LN649839,LN649840,LN6…
Study183	110	0	2	0	0	0	0	20	0	0	0	1	0	0	21	0	0	0	0	0	0	0	0	0	4	0	0	1	0	0	27	0	0	3	30	1	0	Diversity, abundance and distribution of amoA-encoding archaea in deep-sea methane seep sediments of the Okhotsk Sea	GU270105,GU270106,GU270107,GU270108,GU270109,GU270110,GU270111,GU270112,GU270113,GU270114,GU270115,GU270116,GU270117,GU270118,GU270119,GU270120,GU270121,GU270122,GU270123,GU270124,GU270125,GU270126,GU270127,GU270128,GU270129,GU270130,GU270131,GU270133,GU270134,GU270135,GU270136,GU270137,GU270138,GU270139,GU270140,GU270141,GU270142,GU270143,GU270144,GU270145,GU270146,GU270147,GU270148,GU270149,GU2…
Study184	71	0	0	0	0	0	0	9	0	0	0	0	0	0	17	1	0	0	0	0	0	0	0	0	5	0	0	0	0	0	0	0	2	0	37	0	0	Dominance of putative marine benthic Archaea in Qinghai Lake, north-western China	EU109972,EU109974,EU109975,EU109976,EU109977,EU109978,EU109979,EU109980,EU109981,EU109982,EU109983,EU109984,EU109985,EU109987,EU109988,EU109990,EU109991,EU109992,EU109993,EU109994,EU109995,EU109996,EU109997,EU109998,EU109999,EU110000,EU110001,EU110002,EU110003,EU110004,EU110005,EU110006,EU110007,EU110008,EU110009,EU110010,EU110011,EU110012,EU110013,EU110014,EU110015,EU110016,EU110017,EU110018,EU1…
Study185	308	0	7	0	0	0	0	59	2	0	0	0	2	0	19	0	0	0	0	0	0	0	0	0	169	0	0	1	0	0	38	0	3	3	5	0	0	Early diagenesis in the Congo deep-sea fan sediments dominated by massive terrigenous deposits: Part III - Anoxic microbial processes	KX952421,KX952422,KX952423,KX952424,KX952425,KX952426,KX952427,KX952428,KX952429,KX952430,KX952431,KX952432,KX952433,KX952434,KX952435,KX952436,KX952437,KX952438,KX952439,KX952440,KX952441,KX952442,KX952443,KX952444,KX952445,KX952446,KX952447,KX952448,KX952449,KX952450,KX952452,KX952453,KX952454,KX952455,KX952456,KX952457,KX952458,KX952459,KX952460,KX952461,KX952462,KX952463,KX952464,KX952465,KX9…
Study19	241	0	0	0	0	0	0	3	0	0	0	0	210	0	0	1	0	0	0	4	0	0	0	0	2	0	0	0	0	0	0	0	0	18	3	0	0	Abundance, Distribution, and Activity of Fe(II)-Oxidizing and Fe(III)-Reducing Microorganisms in Hypersaline Sediments of Lake Kasin, Southern Russia	HE604411,HE604412,HE604413,HE604414,HE604415,HE604416,HE604417,HE604418,HE604419,HE604420,HE604421,HE604422,HE604423,HE604424,HE604425,HE604426,HE604427,HE604428,HE604429,HE604430,HE604431,HE604432,HE604433,HE604434,HE604435,HE604436,HE604437,HE604438,HE604439,HE604440,HE604441,HE604442,HE604443,HE604444,HE604445,HE604446,HE604447,HE604448,HE604449,HE604450,HE604451,HE604452,HE604453,HE604454,HE6…
Study194	58	0	0	0	0	0	0	0	0	0	0	0	0	0	0	0	0	0	0	0	0	0	0	0	56	0	0	0	0	0	2	0	0	0	0	0	0	Ethane- and propane-producing potential and molecular characterization of an ethanogenic enrichment in an anoxic estuarine sediment	JX097100,JX097101,JX097102,JX097107,JX097109,JX097110,JX097111,JX097113,JX097115,JX097116,JX097117,JX097118,JX097119,JX097122,JX097123,JX097124,JX097125,JX097127,JX097128,JX097129,JX097130,JX097131,JX097132,JX097133,JX097135,JX097137,JX097138,JX097139,JX097141,JX097142,JX097144,JX097145,JX097146,JX097150,JX097151,JX097152,JX097155,JX097157,JX097158,JX097159,JX097160,JX097161,JX097165,JX097166,JX0…
Study2	72	0	0	0	0	0	0	13	0	0	0	0	0	0	0	0	0	0	0	0	0	0	0	0	0	0	0	0	0	0	50	0	9	0	0	0	0	'Candidatus Nitrosopumilus maritimus' Dominate Archaeal Communities in Salt Marsh Sediments	EU284596,EU284597,EU284598,EU284599,EU284600,EU284601,EU284602,EU284603,EU284604,EU284605,EU284606,EU284607,EU284608,EU284609,EU284610,EU284611,EU284612,EU284613,EU284614,EU284615,EU284616,EU284617,EU284618,EU284619,EU284620,EU284621,EU284622,EU284623,EU284624,EU284625,EU284626,EU284627,EU284628,EU284629,EU284630,EU284631,EU284632,EU284633,EU284634,EU284635,EU284636,EU284637,EU284638,EU284639,EU2…
Study20	30	0	1	0	0	0	0	8	0	0	0	5	0	0	1	0	1	0	0	0	0	0	0	0	0	0	0	0	0	0	0	0	0	3	11	0	0	Abyssal subsurface microbial communities: The lean sedimentary biosphere	JN675931,JN675932,JN675933,JN675935,JN675936,JN675937,JN675938,JN675939,JN675941,JN675942,JN675943,JN675944,JN675945,JN675946,JN675947,JN675948,JN675949,JN675950,JN675951,JN675952,JN675953,JN675954,JN675955,JN675956,JN675957,JN675958,JN675959,JN675960,JN675961,JN675962
Study205	213	0	0	0	0	0	0	151	0	0	0	4	0	0	0	0	0	0	0	0	0	0	0	0	0	0	0	10	0	0	0	3	43	2	0	0	0	Geographical distribution patterns of uncultured archaea across terrestrial ecosystems indicative of environmental change	KM514090,KM514091,KM514092,KM514093,KM514094,KM514095,KM514097,KM514098,KM514099,KM514100,KM514101,KM514102,KM514103,KM514104,KM514105,KM514106,KM514107,KM514108,KM514109,KM514110,KM514112,KM514113,KM514114,KM514115,KM514116,KM514117,KM514118,KM514119,KM514120,KM514121,KM514122,KM514123,KM514124,KM514125,KM514126,KM514127,KM514128,KM514129,KM514130,KM514131,KM514132,KM514133,KM514134,KM514135,KM5…
Study206	30	0	0	0	0	0	0	0	0	0	0	0	30	0	0	0	0	0	0	0	0	0	0	0	0	0	0	0	0	0	0	0	0	0	0	0	0	Halo(natrono)archaea isolated from hypersaline lakes utilize cellulose and chitin as growth substrates	KT247945,KT247946,KT247949,KT247950,KT247951,KT247952,KT247955,KT247956,KT247957,KT247958,KT247959,KT247961,KT247963,KT247964,KT247966,KT247967,KT247968,KT247969,KT247970,KT247971,KT247972,KT247973,KT247974,KT247976,KT247977,KT247978,KT247980,KT247982,KT247983,KT247984
Study21	54	0	0	0	0	0	0	15	0	0	0	0	0	0	0	0	0	0	0	0	0	0	0	0	26	0	0	0	0	0	6	0	1	0	2	1	3	Accelerated methanogenesis from aliphatic and aromatic hydrocarbons under iron- and sulfate-reducing conditions	HM598466,HM598467,HM598469,HM598470,HM598471,HM598477,HM598478,HM598481,HM598482,HM598483,HM598484,HM598485,HM598486,HM598488,HM598490,HM598491,HM598494,HM598496,HM598498,HM598499,HM598501,HM598502,HM598503,HM598504,HM598508,HM598509,HM598510,HM598511,HM598512,HM598513,HM598514,HM598516,HM598517,HM598519,HM598522,HM598524,HM598525,HM598528,HM598529,HM598530,HM598535,HM598537,HM598538,HM598539,HM5…
Study215	51	0	0	0	0	0	0	2	0	0	0	0	0	0	0	0	0	0	0	0	0	0	0	0	1	0	0	4	0	0	11	6	23	4	0	0	0	High abundance of ammonia-oxidizing prokaryotes and their role in nitrification in a dark and oligotrophic cave, central China	JX436808,JX436809,JX436810,JX436811,JX436812,JX436813,JX436814,JX436815,JX436816,JX436817,JX436818,JX436819,JX436820,JX436821,JX436822,JX436823,JX436824,JX436825,JX436826,JX436828,JX436829,JX436830,JX436831,JX436832,JX436833,JX436834,JX436835,JX436836,JX436837,JX436838,JX436839,JX436840,JX436841,JX436842,JX436843,JX436844,JX436845,JX436846,JX436847,JX436848,JX436850,JX436851,JX436852,JX436853,JX4…
Study217	38	0	0	6	0	0	1	6	0	24	0	0	0	0	0	0	0	0	0	0	0	0	0	0	0	0	0	1	0	0	0	0	0	0	0	0	0	Hot spring sediments in Yellowstone National Park	JQ995604,JQ995607,JQ995608,JQ995610,JQ995611,JQ995613,JQ995615,JQ995616,JQ995617,JQ995618,JQ995621,JQ995624,JQ995625,JQ995626,JQ995627,JQ995628,JQ995629,JQ995631,JQ995633,JQ995635,JQ995637,JQ995638,JQ995639,JQ995640,JQ995641,JQ995642,JQ995645,JQ995646,JQ995647,JQ995652,JQ995665,JQ995667,JQ995669,JQ995672,JQ995674,JQ995675,JQ995677,JQ995678
Study223	95	0	0	0	0	0	0	2	0	0	0	0	0	0	5	0	0	0	2	0	2	2	0	0	70	0	0	0	0	0	1	0	0	3	8	0	0	Impact of natural oil and higher hydrocarbons on microbial diversity, distribution, and activity in Gulf of Mexico cold-seep sediments	AM745119,AM745169,AM745170,AM745171,AM745172,AM745173,AM745174,AM745175,AM745176,AM745177,AM745178,AM745179,AM745180,AM745181,AM745182,AM745220,AM745222,AM745223,AM745224,AM745225,AM745226,AM745227,AM745228,AM745229,AM745230,AM745231,AM745232,AM745233,AM745234,AM745235,AM745236,AM745237,AM745238,AM745239,AM745240,AM745241,AM745242,AM745243,AM745244,AM745245,AM745246,AM745247,AM745248,AM745249,AM7…
Study225	53	0	0	0	0	0	0	0	0	0	0	0	0	0	0	0	0	0	0	0	0	0	0	0	53	0	0	0	0	0	0	0	0	0	0	0	0	Influence of methanogenic populations in Holocene lacustrine sediments revealed by clone libraries and fatty acid biogeochemistry	JX272067,JX272068,JX272069,JX272071,JX272072,JX272073,JX272074,JX272075,JX272076,JX272077,JX272078,JX272079,JX272080,JX272081,JX272082,JX272083,JX272084,JX272085,JX272086,JX272087,JX272088,JX272089,JX272090,JX272091,JX272092,JX272093,JX272094,JX272095,JX272096,JX272097,JX272098,JX272099,JX272100,JX272102,JX272103,JX272104,JX272105,JX272106,JX272107,JX272108,JX272109,JX272110,JX272111,JX272112,JX2…
Study227	89	0	0	0	0	0	0	0	0	0	0	0	0	0	0	0	0	0	0	0	0	0	0	0	89	0	0	0	0	0	0	0	0	0	0	0	0	Interspecies hydrogen transfer in microbial community structure which is capable of efficient chloroethenes-dechlorination	AB763692,AB763697,AB763699,AB763700,AB763701,AB763702,AB763703,AB763704,AB763705,AB763708,AB763709,AB763714,AB763715,AB763716,AB763718,AB763719,AB763720,AB763721,AB763723,AB763725,AB763727,AB763729,AB763730,AB763731,AB763732,AB763733,AB763734,AB763740,AB763741,AB763743,AB763744,AB763745,AB763746,AB763747,AB763748,AB763749,AB763750,AB763751,AB763752,AB763753,AB763754,AB763755,AB763756,AB763757,AB7…
Study228	207	0	1	0	0	0	0	49	5	0	0	0	0	0	6	0	0	0	0	0	0	2	0	0	4	0	0	0	0	0	0	0	1	77	53	8	1	Investigating anaerobic methane oxidation in Lake Kinneret using geochemical and microbiological tools	HQ636256,HQ636258,HQ636259,HQ636260,HQ636261,HQ636262,HQ636263,HQ636264,HQ636265,HQ636267,HQ636268,HQ636269,HQ636270,HQ636271,HQ636272,HQ636273,HQ636274,HQ636275,HQ636276,HQ636277,HQ636279,HQ636280,HQ636281,HQ636282,HQ636283,HQ636285,HQ636286,HQ636287,HQ636288,HQ636289,HQ636291,HQ636292,HQ636293,HQ636294,HQ636295,HQ636296,HQ636297,HQ636298,HQ636300,HQ636301,HQ636302,HQ636304,HQ636305,HQ636306,HQ6…
Study230	39	0	0	0	0	0	0	0	0	0	0	0	0	0	0	0	0	0	0	0	0	0	0	0	39	0	0	0	0	0	0	0	0	0	0	0	0	Investigation of the methanogen-related archaeal population structure in shallow sediments of the Pearl River Estuary, Southern China	JQ866636,JQ866637,JQ866638,JQ866640,JQ866641,JQ866642,JQ866643,JQ866644,JQ866645,JQ866646,JQ866647,JQ866648,JQ866651,JQ866652,JQ866653,JQ866654,JQ866655,JQ866656,JQ866657,JQ866658,JQ866665,JQ866666,JQ866667,JQ866668,JQ866669,JQ866670,JQ866671,JQ866672,JQ866673,JQ866674,JQ866675,JQ866676,JQ866677,JQ866678,JQ866679,JQ866680,JQ866683,JQ866684,JQ866685
Study236	32	0	0	0	0	0	0	0	0	0	0	0	32	0	0	0	0	0	0	0	0	0	0	0	0	0	0	0	0	0	0	0	0	0	0	0	0	Isolation extremely halophilic archaea from Xiaoerkule salt lake	JX444467,JX444468,JX444469,JX444470,JX444471,JX444472,JX444473,JX444474,JX444475,JX444476,JX444477,JX444478,JX444479,JX444480,JX444481,JX444482,JX444483,JX444484,JX444485,JX444486,JX444487,JX444488,JX444489,JX444490,JX444491,JX444492,JX444493,JX444494,JX444495,JX444496,JX444497,JX444498
Study245	123	0	1	0	0	0	0	32	0	0	0	0	0	0	21	0	0	0	5	0	0	0	0	0	11	0	0	0	0	0	3	0	0	7	43	0	0	Manganese- and iron-dependent marine methane oxidation	FJ264513,FJ264514,FJ264515,FJ264516,FJ264517,FJ264518,FJ264519,FJ264520,FJ264521,FJ264522,FJ264523,FJ264524,FJ264525,FJ264526,FJ264527,FJ264528,FJ264529,FJ264530,FJ264531,FJ264532,FJ264533,FJ264534,FJ264535,FJ264536,FJ264537,FJ264538,FJ264539,FJ264540,FJ264541,FJ264542,FJ264543,FJ264544,FJ264545,FJ264546,FJ264547,FJ264548,FJ264549,FJ264550,FJ264551,FJ264552,FJ264553,FJ264555,FJ264556,FJ264557,FJ2…
Study246	107	0	0	0	3	0	0	19	1	0	1	1	0	0	2	0	0	3	0	0	0	0	0	0	49	0	0	4	0	0	0	0	0	5	10	2	7	Metagenomic analysis of anoxic zone from hydropower plant reservoir in Brazilian Amazon	GU127469,GU127470,GU127471,GU127473,GU127476,GU127477,GU127480,GU127484,GU127485,GU127486,GU127487,GU127488,GU127489,GU127490,GU127491,GU127492,GU127493,GU127494,GU127495,GU127496,GU127497,GU127499,GU127500,GU127502,GU127503,GU127504,GU127505,GU127506,GU127507,GU127509,GU127510,GU127514,GU127515,GU127516,GU127517,GU127518,GU127519,GU127520,GU127521,GU127522,GU127523,GU127524,GU127525,GU127526,GU1…
Study247	97	0	0	0	0	0	0	30	0	0	0	0	0	0	0	0	0	0	0	0	0	0	0	0	65	0	0	0	2	0	0	0	0	0	0	0	0	Methane production, iron reduction and microbial community composition in the anoxic sediment of the 'killer lake' Lake Monoun	JQ079877,JQ079878,JQ079879,JQ079880,JQ079881,JQ079882,JQ079883,JQ079884,JQ079885,JQ079886,JQ079887,JQ079888,JQ079889,JQ079890,JQ079891,JQ079892,JQ079893,JQ079894,JQ079895,JQ079896,JQ079897,JQ079898,JQ079899,JQ079900,JQ079901,JQ079902,JQ079903,JQ079904,JQ079905,JQ079906,JQ079907,JQ079908,JQ079909,JQ079910,JQ079911,JQ079912,JQ079913,JQ079914,JQ079915,JQ079916,JQ079917,JQ079918,JQ079919,JQ079920,JQ0…
Study248	40	0	0	0	0	0	0	3	0	0	0	0	0	0	2	0	1	0	0	0	0	0	0	0	22	0	0	0	0	0	6	0	1	4	1	0	0	Methane turnover by microbial communities along an active fault (Marmara Sea)	JF422929,JF422930,JF422931,JF422932,JF422933,JF422934,JF422935,JF422936,JF422937,JF422938,JF422939,JF422940,JF422941,JF422942,JF422943,JF422944,JF422945,JF422946,JF422947,JF422948,JF422949,JF422950,JF422951,JF422952,JF422953,JF422954,JF422955,JF422956,JF422957,JF422958,JF422959,JF422960,JF422961,JF422962,JF422963,JF422964,JF422965,JF422966,JF422967,JF422968
Study25	81	0	1	0	0	0	0	0	0	0	0	0	0	0	0	0	1	0	0	0	0	0	0	0	68	0	0	0	0	0	4	0	0	6	1	0	0	Activity and distribution of anaerobic methananotrophs in mud volcanos from the Gulf of Cadiz	FN820355,FN820356,FN820357,FN820358,FN820359,FN820360,FN820361,FN820362,FN820363,FN820364,FN820365,FN820366,FN820367,FN820368,FN820369,FN820370,FN820371,FN820372,FN820373,FN820375,FN820376,FN820377,FN820378,FN820379,FN820380,FN820381,FN820382,FN820383,FN820384,FN820385,FN820386,FN820387,FN820388,FN820389,FN820390,FN820391,FN820392,FN820393,FN820394,FN820395,FN820396,FN820397,FN820398,FN820399,FN8…
Study264	44	0	0	0	0	0	0	0	0	0	0	0	0	0	0	0	0	0	0	0	0	0	0	0	44	0	0	0	0	0	0	0	0	0	0	0	0	Methanogenic and methanotrophic processes in temperate and high latitude environments	FR845726,FR845727,FR845728,FR845729,FR845730,FR845731,FR845732,FR845733,FR845734,FR845735,FR845736,FR845737,FR845738,FR845739,FR845740,FR845741,FR845742,FR845743,FR845744,FR845745,FR845746,FR845747,FR845748,FR845749,FR845750,FR845751,FR845752,FR845753,FR845754,FR845755,FR845756,FR845757,FR845758,FR845759,FR845760,FR845761,FR845762,FR845763,FR845764,FR845765,FR845766,FR845767,FR845768,FR845769
Study267	74	1	0	0	0	0	0	13	1	0	0	0	0	0	0	0	0	0	0	0	0	0	5	0	50	0	0	0	1	0	0	0	0	0	2	0	1	Methanogenic pathway, 13C isotope fractionation, and archaeal community composition in the sediment of two clearwater lakes of Amazonia	FN432637,FN432638,FN432639,FN432641,FN432642,FN432643,FN432644,FN432645,FN432647,FN432648,FN432650,FN432651,FN432652,FN432654,FN432655,FN432656,FN432657,FN432658,FN432659,FN432660,FN432661,FN432662,FN432663,FN432664,FN432666,FN432667,FN432668,FN432670,FN432671,FN432672,FN432673,FN432674,FN432675,FN432676,FN432677,FN432678,FN432679,FN432681,FN432682,FN432683,FN432684,FN432685,FN432686,FN432687,FN4…
Study27	31	0	0	0	0	0	0	0	0	0	0	0	0	0	7	0	0	0	0	0	1	1	0	0	13	0	0	0	0	0	2	0	0	0	7	0	0	An anaerobic methane-oxidizing community of ANME-1b archaea in hypersaline Gulf of Mexico sediments	DQ521754,DQ521755,DQ521756,DQ521757,DQ521758,DQ521759,DQ521760,DQ521761,DQ521762,DQ521763,DQ521764,DQ521765,DQ521766,DQ521767,DQ521768,DQ521769,DQ521770,DQ521771,DQ521772,DQ521773,DQ521774,DQ521775,DQ521776,DQ521777,DQ521778,DQ521779,DQ521780,DQ521781,DQ521782,DQ521783,DQ521784
Study271	40	0	2	0	0	0	0	9	0	0	0	0	0	0	0	0	0	0	0	0	6	0	0	0	10	0	0	0	0	0	2	0	5	5	0	1	0	Microbial Communities Involved in Biological Ammonium Removal from Coal Combustion Wastewaters	JX995373,JX995385,JX995386,JX995387,JX995388,JX995389,JX995390,JX995391,JX995395,JX995405,JX995406,JX995407,JX995408,JX995409,JX995410,JX995420,JX995427,JX995428,JX995429,JX995431,JX995432,JX995437,JX995439,JX995440,JX995441,JX995448,JX995450,JX995457,JX995458,JX995461,JX995462,JX995464,JX995466,JX995469,JX995474,JX995475,JX995478,JX995480,JX995482,JX995487
Study278	42	0	0	0	0	0	0	0	0	0	0	0	0	0	1	0	0	0	0	0	0	0	6	0	26	0	0	0	0	0	0	0	2	0	4	2	1	Microbial activity and community structure in a lake sediment used for psychrophilic anaerobic wastewater treatment	FJ887755,FJ887756,FJ887757,FJ887758,FJ887760,FJ887761,FJ887762,FJ887764,FJ887765,FJ887766,FJ887767,FJ887768,FJ887771,FJ887772,FJ887773,FJ887774,FJ887776,FJ887777,FJ887778,FJ887779,FJ887780,FJ887781,FJ887782,FJ896243,FJ896244,FJ896245,FJ896247,FJ896248,FJ896250,FJ896251,FJ896252,FJ896253,FJ896254,FJ896255,FJ896256,FJ896257,FJ896258,FJ896259,FJ896260,FJ896261,FJ896262,FJ896263
Study279	211	0	0	0	0	0	0	0	2	0	0	0	0	0	0	0	0	0	0	0	1	0	0	0	154	0	0	6	0	0	19	3	21	5	0	0	0	Microbial communities along biogeochemical gradients in a hydrocarbon-contaminated aquifer	JQ087611,JQ087612,JQ087613,JQ087614,JQ087615,JQ087616,JQ087617,JQ087618,JQ087619,JQ087620,JQ087621,JQ087622,JQ087623,JQ087624,JQ087625,JQ087626,JQ087627,JQ087628,JQ087629,JQ087630,JQ087631,JQ087632,JQ087633,JQ087634,JQ087635,JQ087636,JQ087637,JQ087638,JQ087639,JQ087640,JQ087641,JQ087642,JQ087643,JQ087644,JQ087645,JQ087646,JQ087647,JQ087648,JQ087649,JQ087650,JQ087651,JQ087652,JQ087653,JQ087654,JQ0…
Study28	31	0	0	0	0	0	0	7	0	0	0	0	0	0	2	0	0	0	0	0	0	0	0	0	14	0	0	0	0	0	0	0	2	3	3	0	0	An integrated study reveals diverse methanogens, Thaumarchaeota, and yet-uncultivated archaeal lineages in Armenian hot springs	KC682067,KC682068,KC682069,KC682070,KC682071,KC682072,KC682073,KC682074,KC682075,KC682076,KC682077,KC682078,KC682079,KC682080,KC682081,KC682082,KC682083,KC682084,KC682085,KC682086,KC682087,KC682088,KC682089,KC682090,KC682091,KC682092,KC682093,KC682094,KC682095,KC682096,KC682097
Study281	46	0	0	0	0	0	0	16	0	0	0	3	0	0	15	0	0	0	1	0	0	0	0	0	1	0	0	0	0	0	2	0	0	1	7	0	0	Microbial communities associated with geological horizons in coastal subseafloor sediments from the sea of okhotsk	AB094513,AB094514,AB094515,AB094516,AB094517,AB094518,AB094519,AB094520,AB094521,AB094522,AB094523,AB094524,AB094525,AB094526,AB094527,AB094528,AB094529,AB094530,AB094531,AB094532,AB094533,AB094534,AB094535,AB094536,AB094538,AB094540,AB094541,AB094542,AB094543,AB094544,AB094545,AB094546,AB094548,AB094549,AB094550,AB094551,AB094552,AB094553,AB094554,AB094555,AB094556,AB094557,AB094558,AB094559,AB0…
Study287	107	0	2	0	0	0	0	0	0	0	0	0	0	0	0	0	0	0	0	0	0	0	0	0	52	0	0	0	0	0	53	0	0	0	0	0	0	Microbial communities of deep-sea methane seeps at hikurangi continental margin (new zealand)	JQ241648,JQ241649,JQ241650,JQ241651,JQ241652,JQ241653,JQ241654,JQ241655,JQ241656,JQ241657,JQ241658,JQ241659,JQ241660,JQ241661,JQ241662,JQ241663,JQ241664,JQ241665,JQ241666,JQ241667,JQ241668,JQ241669,JQ241670,JQ241671,JQ241672,JQ241673,JQ241674,JQ241675,JQ241680,JQ241682,JQ241683,JQ241684,JQ241685,JQ241686,JQ241687,JQ241688,JQ241689,JQ241690,JQ241691,JQ241692,JQ241693,JQ241694,JQ241695,JQ241696,JQ2…
Study288	123	0	0	0	0	0	0	0	0	0	0	0	0	0	0	1	0	0	0	0	0	0	0	0	0	0	0	0	0	0	117	0	0	0	0	0	5	Microbial communities on deep-sea ferromanganese crusts in the western Pacific	LC139846,LC139847,LC139848,LC139849,LC139850,LC139851,LC139852,LC139853,LC139854,LC139855,LC139856,LC139857,LC139858,LC139859,LC139860,LC139861,LC139862,LC139863,LC139864,LC139865,LC139866,LC139867,LC139868,LC139869,LC139870,LC139871,LC139872,LC139873,LC139874,LC139875,LC139876,LC139877,LC139878,LC139879,LC139880,LC139881,LC139882,LC139883,LC139884,LC139885,LC139886,LC139887,LC139888,LC139889,LC1…
Study289	379	0	0	4	0	0	0	327	0	0	0	8	0	0	0	0	0	0	0	0	0	0	0	0	0	0	0	0	0	0	6	0	0	2	30	2	0	Microbial community analysis of deeply buried marine sediments of the New Jersey shallow shelf (IODP Expedition 313)	KC003624,KC003625,KC003626,KC003627,KC003628,KC003629,KC003632,KC003633,KC003634,KC003635,KC003636,KC003637,KC003638,KC003639,KC003640,KC003641,KC003642,KC003644,KC003645,KC003646,KC003647,KC003648,KC003649,KC003650,KC003651,KC003652,KC003653,KC003654,KC003655,KC003656,KC003657,KC003658,KC003659,KC003660,KC003661,KC003662,KC003663,KC003664,KC003665,KC003666,KC003667,KC003668,KC003669,KC003670,KC0…
Study29	130	0	3	0	0	0	0	50	0	0	0	0	0	0	1	0	0	1	0	0	0	0	0	0	57	0	0	0	0	0	0	0	0	17	1	0	0	Anaerobic Methanotrophic Archaea of the ANME-2d Cluster Are Active in a Low-sulfate, Iron-rich Freshwater Sediment	KX463065,KX463066,KX463068,KX463069,KX463070,KX463071,KX463072,KX463073,KX463074,KX463075,KX463076,KX463078,KX463079,KX463080,KX463081,KX463082,KX463083,KX463084,KX463085,KX463086,KX463087,KX463088,KX463089,KX463090,KX463092,KX463099,KX463101,KX463104,KX463105,KX463106,KX463113,KX463114,KX463115,KX463116,KX463118,KX463119,KX463123,KX463125,KX463127,KX463128,KX463130,KX463131,KX463132,KX463133,KX4…
Study297	310	0	0	0	0	0	0	30	0	0	0	33	0	0	121	0	0	0	7	0	0	1	0	0	8	0	0	0	0	0	1	0	0	4	103	2	0	Microbial community structures associated with subseafloor sediments off Shimokita Peninsula	AB644493,AB644494,AB644495,AB644496,AB644497,AB644498,AB644499,AB644500,AB644501,AB644502,AB644503,AB644504,AB644505,AB644506,AB644507,AB644508,AB644509,AB644510,AB644511,AB644512,AB644513,AB644514,AB644515,AB644516,AB644517,AB644518,AB644519,AB644520,AB644521,AB644522,AB644523,AB644524,AB644525,AB644526,AB644527,AB644528,AB644529,AB644530,AB644531,AB644532,AB644533,AB644534,AB644535,AB644536,AB6…
Study3	38	0	0	0	0	0	0	30	0	0	0	0	1	0	4	0	0	0	0	0	0	0	0	0	1	0	0	0	0	0	1	0	0	0	1	0	0	16S rDNA diversity analysis of mangrove soil	EF125467,EF125468,EF125469,EF125470,EF125471,EF125472,EF125473,EF125474,EF125475,EF125476,EF125477,EF125478,EF125479,EF125480,EF125481,EF125482,EF125483,EF125484,EF125485,EF125486,EF125487,EF125488,EF125489,EF125490,EF125491,EF125492,EF125493,EF125494,EF125495,EF125497,EF125498,EF125499,EF125500,EF125501,EF125502,EF125504,EF125505,EF125506
Study30	53	0	2	0	0	0	0	1	0	0	0	0	0	0	4	0	0	0	0	0	0	0	0	0	29	0	0	0	0	0	0	0	0	5	10	2	0	Anaerobic methanotrophic communities in shallow permeable sands off the coast of Elba (Italy)	KT907894,KT907895,KT907896,KT907897,KT907898,KT907899,KT907900,KT907901,KT907902,KT907903,KT907904,KT907905,KT907906,KT907907,KT907908,KT907909,KT907910,KT907911,KT907912,KT907913,KT907914,KT907915,KT907916,KT907917,KT907918,KT907919,KT907920,KT907921,KT907922,KT907923,KT907924,KT907925,KT907926,KT907927,KT907928,KT907929,KT907930,KT907931,KT907932,KT907933,KT907934,KT907935,KT907936,KT907937,KT9…
Study301	297	0	0	73	0	0	0	113	0	63	0	0	0	1	0	0	0	0	0	0	0	0	0	0	0	0	0	4	0	0	0	0	0	43	0	0	0	Microbial diversity and biochemical potential encoded by thermal spring metagenomes derived from the kamchatka peninsula	HM149993,HM149994,HM149996,HM149998,HM150001,HM150004,HM150005,HM150007,HM150012,HM150018,HM150019,HM150021,HM150024,HM150025,HM150026,HM150028,HM150029,HM150038,HM150039,HM150041,HM150044,HM150046,HM150048,HM150055,HM150056,HM150059,HM150060,HM150061,HM150062,HM150063,HM150064,HM150065,HM150066,HM150067,HM150068,HM150069,HM150070,HM150071,HM150072,HM150073,HM150074,HM150075,HM150076,HM150077,HM1…
Study303	53	0	0	0	0	0	0	2	0	0	0	0	0	0	6	0	1	0	0	0	0	0	0	0	13	0	0	0	0	0	29	0	0	0	2	0	0	Microbial diversity and community composition of four subseafloor sediments from the Barents Sea	FJ800097,FJ800098,FJ800099,FJ800100,FJ800101,FJ800102,FJ800103,FJ800104,FJ800105,FJ800106,FJ800107,FJ800108,FJ800109,FJ800110,FJ800111,FJ800112,FJ800113,FJ800114,FJ800115,FJ800116,FJ800117,FJ800118,FJ800119,FJ800120,FJ800121,FJ800122,FJ800123,FJ800124,FJ800125,FJ800126,FJ800127,FJ800128,FJ800129,FJ800130,FJ800131,FJ800132,FJ800133,FJ800134,FJ800135,FJ800136,FJ800137,FJ800138,FJ800139,FJ800140,FJ8…
Study304	432	0	0	0	0	0	0	310	0	0	0	99	0	0	1	0	3	0	0	0	1	0	0	0	0	0	0	0	0	0	0	0	0	0	18	0	0	Microbial diversity and community structure in deeply buried coral carbonates and sediments from the Porcupine Seabight	JN229414,JN229415,JN229416,JN229417,JN229418,JN229419,JN229420,JN229421,JN229422,JN229423,JN229424,JN229425,JN229426,JN229427,JN229428,JN229429,JN229430,JN229431,JN229432,JN229433,JN229434,JN229435,JN229436,JN229437,JN229438,JN229439,JN229440,JN229441,JN229442,JN229443,JN229444,JN229445,JN229446,JN229447,JN229448,JN229449,JN229450,JN229451,JN229452,JN229453,JN229454,JN229455,JN229456,JN229457,JN2…
Study31	49	0	0	3	0	0	2	9	1	5	0	0	0	0	4	0	0	0	1	0	0	0	0	0	10	0	0	0	0	0	0	0	0	3	9	2	0	Anaerobic oxidation of methane at different temperature regimes in Guaymas Basin hydrothermal sediments	JF937715,JF937716,JF937717,JF937718,JF937719,JF937720,JF937721,JF937722,JF937723,JF937724,JF937727,JF937728,JF937729,JF937730,JF937731,JF937732,JF937733,JF937734,JF937735,JF937736,JF937737,JF937738,JF937739,JF937740,JF937741,JF937742,JF937743,JF937744,JF937745,JF937746,JF937748,JF937749,JF937751,JF937752,JF937754,JF937755,JF937772,JF937774,JF937775,JF937776,JF937777,JF937780,JF937781,JF937782,JF9…
Study310	178	0	0	0	0	0	0	0	0	0	0	0	0	0	0	0	0	0	0	0	0	0	0	0	0	0	0	172	0	0	0	6	0	0	0	0	0	Microbial diversity in a Venezuelan orthoquartzite cave is dominated by the Chloroflexi (Class Ktedonobacterales) and Thaumarchaeota Group I.1c	KM214004,KM214005,KM214006,KM214007,KM214008,KM214009,KM214010,KM214011,KM214012,KM214013,KM214014,KM214015,KM214016,KM214017,KM214018,KM214019,KM214020,KM214021,KM214022,KM214023,KM214024,KM214025,KM214026,KM214027,KM214028,KM214029,KM214030,KM214031,KM214032,KM214033,KM214034,KM214035,KM214036,KM214037,KM214038,KM214039,KM214040,KM214041,KM214042,KM214043,KM214044,KM214045,KM214046,KM214047,KM2…
Study314	66	0	0	0	0	0	0	0	0	0	0	0	0	0	0	0	0	0	0	0	0	0	0	0	0	0	0	0	0	0	66	0	0	0	0	0	0	Microbial diversity in deep-sea sediment from the cobalt-rich crust deposit region in the Pacific Ocean	FJ938360,FJ938361,FJ938362,FJ938363,FJ938364,FJ938365,FJ938366,FJ938367,FJ938368,FJ938369,FJ938370,FJ938371,FJ938372,FJ938373,FJ938374,FJ938375,FJ938376,FJ938377,FJ938378,FJ938379,FJ938380,FJ938381,FJ938382,FJ938383,FJ938384,FJ938385,FJ938386,FJ938387,FJ938388,FJ938389,FJ938390,FJ938391,FJ938392,FJ938393,FJ938394,FJ938395,FJ938396,FJ938397,FJ938398,FJ938399,FJ938400,FJ938401,FJ938402,FJ938404,FJ9…
Study315	32	0	0	0	0	0	0	2	0	0	0	0	0	0	1	0	1	0	0	0	0	0	0	0	0	0	0	0	0	0	27	0	1	0	0	0	0	Microbial diversity in marine sediments from northern slope of South China Sea	GQ180871,GQ180872,GQ180873,GQ180874,GQ180875,GQ180876,GQ180877,GQ180878,GQ180879,GQ180880,GQ180881,GQ180882,GQ180883,GQ180884,GQ180885,GQ180886,GQ180887,GQ180888,GQ180889,GQ180890,GQ180891,GQ180893,GQ180894,GQ180895,GQ180896,GQ180897,GQ180898,GQ180899,GQ180900,GQ180901,GQ180902,GQ180903
Study316	43	0	0	0	0	0	0	6	0	0	0	0	0	0	0	0	3	0	0	0	0	0	0	0	2	0	0	0	0	0	27	0	0	4	1	0	0	Microbial diversity in sediments associated with a shallow methane seep in the tropical Timor Sea of Australia reveals a novel aerobic methanotroph diversity	FJ175607,FJ175608,FJ175609,FJ175610,FJ175611,FJ175612,FJ175613,FJ175614,FJ175615,FJ175616,FJ175617,FJ175618,FJ175619,FJ175620,FJ175621,FJ175622,FJ175623,FJ175624,FJ175625,FJ175626,FJ175627,FJ175629,FJ175630,FJ175631,FJ175632,FJ175633,FJ175634,FJ175636,FJ175637,FJ175638,FJ175639,FJ175640,FJ175643,FJ175644,FJ175645,FJ175646,FJ175649,FJ175650,FJ175651,FJ175652,FJ175653,FJ175655,FJ175656
Study317	44	0	0	0	0	0	0	0	0	0	0	0	0	0	2	0	0	0	1	0	1	1	0	0	35	0	0	0	0	0	0	0	0	0	4	0	0	Microbial diversity in sediments associated with surface-breaching gas hydrate mounds in the Gulf of Mexico	AY211684,AY211685,AY211686,AY211687,AY211688,AY211689,AY211690,AY211691,AY211692,AY211693,AY211694,AY211695,AY211696,AY211697,AY211698,AY211700,AY211701,AY211702,AY211703,AY211704,AY211705,AY211706,AY211707,AY211708,AY211709,AY211710,AY211711,AY211712,AY211713,AY211714,AY211715,AY211716,AY211717,AY211718,AY211719,AY211720,AY211722,AY211723,AY211724,AY211725,AY211726,AY211727,AY211728,AY211729
Study318	51	1	0	1	0	0	0	24	0	0	0	0	0	0	0	1	13	0	0	0	0	1	0	0	0	0	0	0	0	2	7	0	0	0	0	1	0	Microbial diversity in sediments from deep sea hydrothermal vents along the East Lau Spreading Centre	GQ848371,GQ848372,GQ848373,GQ848375,GQ848376,GQ848377,GQ848378,GQ848379,GQ848380,GQ848382,GQ848383,GQ848384,GQ848385,GQ848386,GQ848387,GQ848388,GQ848389,GQ848390,GQ848391,GQ848392,GQ848393,GQ848394,GQ848395,GQ848396,GQ848397,GQ848398,GQ848399,GQ848400,GQ848401,GQ848425,GQ848426,GQ848427,GQ848428,GQ848429,GQ848430,GQ848431,GQ848432,GQ848433,GQ848434,GQ848435,GQ848436,GQ848437,GQ848439,GQ848440,GQ8…
Study319	56	0	0	1	0	0	0	27	0	0	0	5	2	0	2	0	2	0	1	0	0	0	0	0	0	0	0	0	0	0	2	0	1	2	10	1	0	Microbial diversity in sediments of South China Sea	HQ606144,HQ606145,HQ606146,HQ606148,HQ606149,HQ606150,HQ606151,HQ606152,HQ606153,HQ606154,HQ606155,HQ606156,HQ606158,HQ606159,HQ606160,HQ606161,HQ606162,HQ606163,HQ606164,HQ606165,HQ606166,HQ606167,HQ606168,HQ606169,HQ606170,HQ606171,HQ606172,HQ606175,HQ606176,HQ606177,HQ606178,HQ606179,HQ606180,HQ606182,HQ606183,HQ606184,HQ606185,HQ606186,HQ606187,HQ606188,HQ606189,HQ606190,HQ606193,HQ606194,HQ6…
Study32	35	0	0	0	0	0	0	0	0	0	0	0	0	0	0	1	0	0	0	0	0	0	0	0	0	0	0	0	0	0	34	0	0	0	0	0	0	Analysis of a metagenomic library from a deep-sea sediment	JQ013299,JQ013300,JQ013301,JQ013302,JQ013303,JQ013304,JQ013305,JQ013306,JQ013307,JQ013308,JQ013309,JQ013310,JQ013311,JQ013312,JQ013313,JQ013314,JQ013315,JQ013316,JQ013317,JQ013318,JQ013319,JQ013320,JQ013321,JQ013322,JQ013323,JQ013324,JQ013325,JQ013326,JQ013327,JQ013328,JQ013329,JQ013330,JQ013331,JQ013332,JQ013333
Study323	32	0	0	0	0	0	0	0	0	0	0	0	13	0	2	0	0	0	0	0	0	0	0	0	0	0	0	0	0	0	5	0	3	0	9	0	0	Microbial diversity in water and sediment of lake chaka, an athalassohaline lake in northwestern china	DQ129873,DQ129875,DQ129953,DQ129954,DQ129955,DQ129958,DQ129960,DQ129961,DQ129963,DQ129964,DQ129965,DQ129967,DQ129968,DQ129969,DQ129970,DQ129971,DQ129973,DQ129974,DQ129975,DQ129976,DQ129977,DQ129978,DQ129980,DQ129981,DQ129982,DQ129983,DQ129984,DQ129985,DQ129986,DQ129987,DQ129988,DQ129989
Study329	242	0	0	0	0	1	0	1	0	0	0	0	1	0	3	0	1	0	0	0	5	1	0	0	67	0	0	0	0	0	148	0	0	8	4	1	1	Microbial diversity of sediment in a deep-sea hypersaline anoxic basin (Orca Basin, Gulf of Mexico)	KP204602,KP204603,KP204604,KP204605,KP204606,KP204607,KP204608,KP204609,KP204610,KP204611,KP204612,KP204613,KP204614,KP204615,KP204616,KP204617,KP204618,KP204619,KP204620,KP204621,KP204622,KP204623,KP204624,KP204625,KP204626,KP204627,KP204628,KP204629,KP204630,KP204631,KP204632,KP204633,KP204634,KP204635,KP204636,KP204637,KP204638,KP204639,KP204640,KP204641,KP204642,KP204643,KP204644,KP204645,KP2…
Study33	110	2	4	1	1	0	0	70	0	0	0	4	0	0	13	0	1	0	0	0	0	0	0	0	0	0	0	0	0	0	0	0	0	4	10	0	0	Analysis of archaeal diversity in surface sediment from the western Pacific	GQ994130,GQ994131,GQ994132,GQ994133,GQ994134,GQ994135,GQ994136,GQ994137,GQ994138,GQ994139,GQ994140,GQ994141,GQ994142,GQ994143,GQ994144,GQ994145,GQ994147,GQ994148,GQ994149,GQ994150,GQ994151,GQ994152,GQ994153,GQ994154,GQ994155,GQ994156,GQ994157,GQ994158,GQ994159,GQ994160,GQ994161,GQ994162,GQ994163,GQ994164,GQ994165,GQ994166,GQ994167,GQ994168,GQ994169,GQ994170,GQ994171,GQ994172,GQ994173,GQ994175,GQ9…
Study331	368	0	7	0	0	0	0	260	0	0	0	6	0	0	0	0	3	0	0	0	0	0	0	0	29	0	0	0	0	0	1	0	2	1	1	58	0	Microbial methane formation in deep aquifers of a coal-bearing sedimentary basin, Germany	KJ424433,KJ424434,KJ424435,KJ424436,KJ424437,KJ424438,KJ424439,KJ424440,KJ424441,KJ424442,KJ424443,KJ424444,KJ424445,KJ424446,KJ424447,KJ424448,KJ424449,KJ424450,KJ424451,KJ424452,KJ424453,KJ424454,KJ424455,KJ424456,KJ424457,KJ424458,KJ424459,KJ424460,KJ424461,KJ424462,KJ424463,KJ424464,KJ424465,KJ424466,KJ424467,KJ424468,KJ424469,KJ424470,KJ424471,KJ424472,KJ424473,KJ424474,KJ424475,KJ424476,KJ4…
Study337	34	0	1	10	0	0	1	7	2	8	0	0	0	1	0	0	0	0	0	0	0	0	0	0	0	0	0	3	0	0	0	0	0	1	0	0	0	Microbiology and geochemistry of great boiling and mud hot springs in the United States Great Basin	DQ490009,DQ490010,DQ490011,DQ490012,DQ490015,DQ490017,EU635901,EU635902,EU635903,EU635904,EU635905,EU635906,EU635907,EU635908,EU635909,EU635910,EU635911,EU635912,EU635913,EU635914,EU635916,EU635917,EU635918,EU635919,EU635920,EU635921,EU635922,EU635923,EU635924,EU635925,EU635926,EU635927,EU635928,EU635929
Study339	125	0	0	0	0	0	0	19	0	0	0	1	0	0	18	0	0	0	0	0	0	0	0	0	38	0	0	0	0	0	13	0	0	6	28	2	0	Molecular Characterization of Metal Dependent Marine Methane Oxidation	GQ356797,GQ356798,GQ356799,GQ356800,GQ356801,GQ356802,GQ356803,GQ356804,GQ356805,GQ356806,GQ356807,GQ356808,GQ356809,GQ356810,GQ356811,GQ356812,GQ356813,GQ356814,GQ356815,GQ356816,GQ356817,GQ356818,GQ356819,GQ356820,GQ356821,GQ356822,GQ356823,GQ356824,GQ356825,GQ356826,GQ356827,GQ356828,GQ356829,GQ356830,GQ356831,GQ356832,GQ356833,GQ356834,GQ356835,GQ356836,GQ356837,GQ356838,GQ356839,GQ356840,GQ3…
Study340	30	0	0	0	0	0	0	0	0	0	0	0	7	0	0	0	0	0	0	0	0	0	0	0	19	0	0	0	0	0	0	0	0	0	4	0	0	Molecular Diversity of Archaea in a Coastal Saltmarsh	AF015964,AF015965,AF015966,AF015967,AF015968,AF015969,AF015970,AF015971,AF015972,AF015973,AF015974,AF015975,AF015976,AF015977,AF015978,AF015979,AF015980,AF015981,AF015982,AF015983,AF015984,AF015985,AF015986,AF015987,AF015988,AF015989,AF015990,AF015991,AF015992,AF015993
Study341	879	5	0	5	0	0	0	500	0	1	0	0	9	0	80	3	36	0	2	0	2	0	0	0	1	0	0	0	0	0	220	0	1	4	9	1	0	Molecular Microbial Diversity of Archaea and Bacteria along the Tropical West Coast of India	JQ257503,JQ257504,JQ257505,JQ257506,JQ257507,JQ257508,JQ257509,JQ257510,JQ257511,JQ257512,JQ257513,JQ257514,JQ257515,JQ257516,JQ257517,JQ257518,JQ257519,JQ257520,JQ257521,JQ257522,JQ257523,JQ257524,JQ257525,JQ257526,JQ257527,JQ257528,JQ257529,JQ257530,JQ257531,JQ257532,JQ257533,JQ257534,JQ257535,JQ257536,JQ257537,JQ257538,JQ257539,JQ257540,JQ257541,JQ257542,JQ257543,JQ257544,JQ257545,JQ257546,JQ2…
Study343	832	0	3	0	0	0	0	593	0	0	0	1	0	0	72	2	0	0	2	0	0	1	0	0	4	0	0	0	0	0	0	0	0	22	128	4	0	Molecular and isotopic composition of intact lipid biomarkers in anoxic estuarine sediments harboring miscellaneous crenarchaeota	JX482118,JX482119,JX482121,JX482125,JX482126,JX482127,JX482128,JX482129,JX482130,JX482131,JX482133,JX482134,JX482135,JX482136,JX482137,JX482138,JX482139,JX482140,JX482141,JX482142,JX482143,JX482144,JX482145,JX482146,JX482147,JX482148,JX482149,JX482150,JX482151,JX482153,JX482155,JX482156,JX482157,JX482158,JX482159,JX482160,JX482161,JX482162,JX482163,JX482164,JX482165,JX482167,JX482168,JX482170,JX4…
Study349	37	0	0	0	0	0	0	2	0	0	0	0	12	0	0	0	0	0	0	0	0	0	0	1	12	0	0	0	2	0	0	0	1	1	5	1	0	Molecular characterization of prokaryotic communities associated with Lonar crater basalts	JQ738667,JQ738668,JQ738669,JQ738670,JQ738671,JQ738673,JQ738674,JQ738675,JQ738676,JQ738677,JQ738678,JQ738679,JQ738680,JQ738681,JQ738682,JQ738683,JQ738684,JQ738685,JQ738686,JQ738687,JQ738688,JQ738689,JQ738690,JQ738691,JQ738692,JQ738693,JQ738694,JQ738695,JQ738697,JQ738698,JQ738699,JQ738700,JQ738701,JQ738702,JQ738703,JQ738704,JQ738706
Study350	38	0	0	0	0	0	0	1	0	0	0	0	24	0	0	0	0	0	0	0	0	0	0	0	7	0	0	0	1	0	0	0	0	1	4	0	0	Molecular diversity of methanogens and identification of Methanolobus sp. as active methylotrophic Archaea in Lonar crater lake sediments	JN185017,JN185018,JN185019,JN185020,JN185044,JN185045,JN185047,JN185048,JN185049,JN185050,JN185051,JN185052,JN185053,JN185055,JN185060,JN185061,JN185062,JN185063,JN185064,JN185065,JN185066,JN185068,JN185069,JN185070,JN185071,JN185072,JN185073,JN185074,JN185075,JN185076,JN185077,JN185078,JN185079,JN185080,JN185081,JN185083,JN185084,JN185089
Study354	122	0	0	0	0	0	0	85	0	0	0	0	0	0	0	0	0	0	0	0	0	0	0	0	36	0	0	0	0	0	0	0	0	0	1	0	0	Molecular studies on the microbial diversity associated with mining-impacted Coeur d'Alene River sediments	EU247224,EU247225,EU247226,EU247227,EU247228,EU247229,EU247230,EU247231,EU247232,EU247233,EU247234,EU247235,EU247236,EU247237,EU247238,EU247239,EU247240,EU247241,EU247242,EU247243,EU247244,EU247245,EU247246,EU247247,EU247248,EU247249,EU247250,EU247251,EU247252,EU247253,EU247254,EU247255,EU247256,EU247257,EU247258,EU247259,EU247260,EU247261,EU247262,EU247263,EU247264,EU247265,EU247266,EU247267,EU2…
Study36	32	0	1	4	1	0	0	11	0	5	0	0	0	1	1	0	1	0	0	0	0	0	0	0	0	0	0	0	0	0	0	0	0	3	2	2	0	Archaea Diversity of High Temperature Regions in Guaymas Basin Hydrothermal Vent	JX507240,JX507241,JX507242,JX507243,JX507244,JX507245,JX507246,JX507247,JX507248,JX507249,JX507250,JX507251,JX507252,JX507253,JX507254,JX507255,JX507256,JX507257,JX507258,JX507259,JX507260,JX507261,JX507262,JX507263,JX507264,JX507265,JX507266,JX507267,JX507268,JX507269,JX507270,JX507271
Study363	51	0	0	0	0	0	0	12	0	0	0	0	0	0	7	0	3	0	0	0	0	0	0	0	0	0	0	0	0	0	12	0	0	6	11	0	0	Novel PCR Primers for the Archaeal Phylum Thaumarchaeota Designed Based on the Comparative Analysis of 16S rRNA Gene Sequences	KF275677,KF275678,KF275679,KF275680,KF275681,KF275683,KF275684,KF275685,KF275686,KF275687,KF275688,KF275689,KF275690,KF275691,KF275692,KF275693,KF275695,KF275696,KF275697,KF275698,KF275699,KF275700,KF275701,KF275702,KF275703,KF275704,KF275705,KF275706,KF275707,KF275708,KF275709,KF275710,KF275711,KF275712,KF275713,KF275714,KF275715,KF275716,KF275718,KF275719,KF275720,KF275721,KF275722,KF275723,KF2…
Study364	58	0	0	0	0	0	0	0	0	0	0	0	58	0	0	0	0	0	0	0	0	0	0	0	0	0	0	0	0	0	0	0	0	0	0	0	0	Novel and unexpected prokaryotic diversity in water and sediments of the alkaline, hypersaline lakes of the Wadi An Natrun, Egypt	DQ432458,DQ432461,DQ432463,DQ432464,DQ432466,DQ432467,DQ432468,DQ432469,DQ432471,DQ432472,DQ432473,DQ432474,DQ432475,DQ432476,DQ432477,DQ432478,DQ432479,DQ432483,DQ432484,DQ432485,DQ432486,DQ432489,DQ432490,DQ432491,DQ432492,DQ432493,DQ432494,DQ432495,DQ432496,DQ432542,DQ432550,DQ432553,DQ432555,DQ432556,DQ432557,DQ432559,DQ432560,DQ432561,DQ432562,DQ432563,DQ432564,DQ432567,DQ432570,DQ432571,DQ4…
Study367	112	0	0	0	0	0	0	0	0	0	0	0	97	0	0	0	0	0	0	1	0	0	0	0	0	0	1	0	0	0	0	0	0	0	13	0	0	Novel prokaryotic diversity in sediments of Tunisian multipond solar saltern	FN391183,FN391184,FN391185,FN391186,FN391187,FN391188,FN391189,FN391190,FN391191,FN391192,FN391193,FN391194,FN391195,FN391196,FN391197,FN391198,FN391199,FN391200,FN391201,FN391202,FN391203,FN391204,FN391205,FN391206,FN391207,FN391208,FN391209,FN391210,FN391211,FN391212,FN391213,FN391214,FN391215,FN391216,FN391217,FN391218,FN391219,FN391220,FN391221,FN391222,FN391223,FN391224,FN391225,FN391226,FN3…
Study368	82	0	0	0	0	0	0	2	0	0	0	0	0	0	1	0	0	0	0	0	0	0	0	0	75	0	0	0	0	0	0	0	0	3	1	0	0	Novel uncultured Chloroflexi dechlorinate perchloroethene to trans-dichloroethene in tidal flat sediments	EU362321,EU362323,EU362324,EU362325,EU362326,EU362327,EU362328,EU362329,EU362330,EU362331,EU362332,EU362333,EU362334,EU362335,EU362336,EU362337,EU362338,EU362339,EU362340,EU362342,EU362343,EU362344,EU362345,EU362346,EU362347,EU362348,EU362349,EU362350,EU362351,EU362352,EU362354,EU362355,EU362356,EU362357,EU362358,EU362359,EU362360,EU362361,EU362362,EU362363,EU362364,EU362365,EU362366,EU362367,EU3…
Study369	152	0	2	0	0	2	0	51	0	0	0	0	0	0	3	0	3	0	0	0	0	2	0	0	1	0	0	0	0	0	58	0	0	10	9	1	10	Oceanographic trends and the community structure of marine Archaea in the northeastern Gulf of Mexico	KT424496,KT424500,KT424504,KT424506,KT424507,KT424508,KT424509,KT424510,KT424511,KT424514,KT424515,KT424523,KT424527,KT424528,KT424531,KT424533,KT424538,KT424540,KT424541,KT424542,KT424543,KT424544,KT424547,KT424548,KT424550,KT424551,KT424553,KT424555,KT424558,KT424559,KT424561,KT424562,KT424563,KT424565,KT424572,KT424575,KT424576,KT424577,KT424578,KT424579,KT424581,KT424582,KT424583,KT424584,KT4…
Study370	200	0	0	0	0	0	0	40	0	0	0	2	0	0	1	0	0	0	0	0	0	0	1	0	105	0	0	1	0	0	9	0	4	0	23	5	9	Particular diverse archaeal communities in sediments of floodplains and a drinking water reservoir	GU256983,GU256985,GU256986,GU256987,GU256990,GU256993,GU256994,GU256998,GU256999,GU257000,GU257001,GU257002,GU257003,GU257006,GU257011,GU257014,GU257016,GU257018,GU257020,GU257022,GU257023,GU257025,GU257027,GU257028,GU257029,GU257030,GU257033,GU257039,GU257040,GU257041,GU257042,GU257045,GU257047,GU257048,GU257050,GU257051,GU257053,GU257054,GU257060,GU257061,GU257062,GU257063,GU257066,GU257067,GU2…
Study373	124	0	0	0	0	0	0	63	0	0	0	0	0	0	0	0	12	0	1	0	0	0	0	0	3	0	0	0	0	0	42	0	0	0	3	0	0	Phylogenetic analysis of archaeal community from the sediment of location 501 on the eastside of Hainan island	HM171762,HM171763,HM171764,HM171765,HM171766,HM171767,HM171768,HM171769,HM171770,HM171771,HM171772,HM171773,HM171774,HM171775,HM171776,HM171777,HM171778,HM171779,HM171780,HM171781,HM171782,HM171783,HM171784,HM171785,HM171786,HM171787,HM171788,HM171789,HM171790,HM171791,HM171792,HM171793,HM171794,HM171795,HM171796,HM171797,HM171798,HM171799,HM171800,HM171801,HM171802,HM171803,HM171804,HM171805,HM1…
Study374	35	0	1	0	0	0	0	0	0	0	0	0	0	0	12	4	0	0	0	0	0	0	0	0	0	0	0	0	0	0	18	0	0	0	0	0	0	Phylogenetic characterization of marine benthic archaea in organic poor sediments of the central Pacific Ocean	AY800198,AY800199,AY800200,AY800201,AY800202,AY800203,AY800204,AY800205,AY800206,AY800207,AY800208,AY800209,AY800211,AY800212,AY800213,AY800215,AY800216,AY800217,AY800218,AY800219,AY800220,AY800221,AY800222,AY800223,AY800224,AY800225,AY800226,AY800227,AY800228,AY800229,AY800230,AY800231,AY800232,AY800233,DQ186521
Study377	178	0	1	0	0	0	0	61	0	0	0	0	1	0	1	3	28	0	0	0	1	0	0	0	0	0	0	0	0	0	75	0	0	3	0	4	0	Phylogenetic diversity of archaeal 16S rRNA and ammonia monooxygenase genes from tropical estuarine sediments on the central west coast of India	DQ641722,DQ641723,DQ641724,DQ641725,DQ641726,DQ641727,DQ641728,DQ641729,DQ641730,DQ641731,DQ641732,DQ641733,DQ641734,DQ641735,DQ641736,DQ641737,DQ641738,DQ641739,DQ641740,DQ641741,DQ641742,DQ641743,DQ641744,DQ641745,DQ641746,DQ641747,DQ641748,DQ641749,DQ641750,DQ641751,DQ641752,DQ641753,DQ641754,DQ641755,DQ641756,DQ641757,DQ641758,DQ641759,DQ641760,DQ641761,DQ641762,DQ641763,DQ641764,DQ641765,DQ6…
Study386	32	0	0	1	0	0	0	2	0	0	0	0	0	0	0	1	1	0	0	0	0	0	0	0	0	0	0	2	0	0	25	0	0	0	0	0	0	Prokaryotic Diversity in the deep-sea hydrothermal region of the East Lau Spreading Centre	FJ205141,FJ205142,FJ205143,FJ205144,FJ205145,FJ205146,FJ205147,FJ205148,FJ205149,FJ205150,FJ205151,FJ205152,FJ205153,FJ205154,FJ205155,FJ205156,FJ205157,FJ205158,FJ205159,FJ205160,FJ205164,FJ205166,FJ205167,FJ205168,FJ205169,FJ205170,FJ205171,FJ205173,FJ205174,FJ205175,FJ205176,FJ205177
Study39	136	0	0	2	0	0	0	73	0	0	0	0	0	0	11	0	0	0	1	0	0	0	0	0	6	0	0	0	0	0	0	0	0	10	30	3	0	Archaea of the Miscellaneous Crenarchaeotal Group are abundant, diverse and widespread in marine sediments	JN605005,JN605006,JN605007,JN605008,JN605010,JN605011,JN605012,JN605014,JN605015,JN605016,JN605017,JN605018,JN605020,JN605021,JN605022,JN605025,JN605026,JN605027,JN605028,JN605029,JN605030,JN605032,JN605033,JN605034,JN605035,JN605037,JN605038,JN605039,JN605040,JN605041,JN605042,JN605043,JN605044,JN605045,JN605047,JN605048,JN605050,JN605052,JN605053,JN605054,JN605055,JN605056,JN605057,JN605058,JN6…
Study392	58	0	0	0	0	0	0	7	1	0	0	0	0	0	0	0	0	1	0	0	0	0	5	0	38	0	0	0	0	0	0	0	5	0	0	1	0	Prokaryotic diversity, composition structure, and phylogenetic analysis of microbial communities in leachate sediment ecosystems	HQ141798,HQ141799,HQ141800,HQ141801,HQ141802,HQ141803,HQ141804,HQ141806,HQ141807,HQ141808,HQ141809,HQ141810,HQ141811,HQ141812,HQ141813,HQ141814,HQ141815,HQ141816,HQ141817,HQ141818,HQ141819,HQ141820,HQ141821,HQ141822,HQ141823,HQ141824,HQ141825,HQ141826,HQ141827,HQ141828,HQ141829,HQ141830,HQ141831,HQ141832,HQ141833,HQ141834,HQ141835,HQ141836,HQ141837,HQ141838,HQ141839,HQ141840,HQ141841,HQ141842,HQ1…
Study394	39	0	0	0	0	0	0	0	0	0	0	0	0	0	0	0	0	0	0	0	0	0	0	0	0	0	0	0	0	0	39	0	0	0	0	0	0	Prokaryotic microbe diversity of surface sediment in northern South China Sea	KC747004,KC747005,KC747007,KC747008,KC747009,KC747010,KC747012,KC747013,KC747014,KC747015,KC747016,KC747017,KC747018,KC747019,KC747021,KC747022,KC747023,KC747024,KC747025,KC747026,KC747027,KC747028,KC747029,KC747030,KC747031,KC747032,KC747033,KC747034,KC747035,KC747036,KC747037,KC747038,KC747039,KC747040,KC747041,KC747042,KC747043,KC747044,KC747045
Study397	153	0	0	0	0	0	0	69	0	0	0	18	0	0	6	0	0	0	0	0	0	0	0	0	5	0	0	0	0	0	46	0	0	0	9	0	0	Recording of climate and diagenesis through sedimentary DNA and fossil pigments at Laguna Potrok Aike, Argentina	JX472363,JX472364,JX472365,JX472366,JX472367,JX472368,JX472369,JX472370,JX472371,JX472372,JX472373,JX472374,JX472375,JX472376,JX472378,JX472379,JX472380,JX472381,JX472382,JX472383,JX472384,JX472385,JX472386,JX472387,JX472388,JX472389,JX472390,JX472391,JX472392,JX472393,JX472394,JX472395,JX472396,JX472397,JX472398,JX472399,KT381303,KT381304,KT381305,KT381306,KT381307,KT381308,KT381309,KT381310,KT3…
Study40	49	0	0	2	0	0	0	29	0	0	0	0	0	0	9	2	1	0	0	0	0	0	0	0	0	0	0	0	0	0	2	0	0	3	1	0	0	Archaeal 16S rRNA gene clones retrieved from bulk environmental DNA of Mothra sediments in Juan de Fuca segments	GQ267141,GQ267142,GQ267143,GQ267144,GQ267145,GQ267146,GQ267147,GQ267148,GQ267149,GQ267150,GQ267151,GQ267152,GQ267153,GQ267154,GQ267155,GQ267156,GQ267157,GQ267158,GQ267159,GQ267160,GQ267161,GQ267162,GQ267163,GQ267164,GQ267165,GQ267166,GQ267167,GQ267168,GQ267169,GQ267170,GQ267171,GQ267172,GQ267173,GQ267174,GQ267175,GQ267176,GQ267177,GQ267178,GQ267179,GQ267180,GQ267181,GQ267182,GQ267183,GQ267184,GQ2…
Study400	297	1	0	0	0	0	0	162	0	0	0	0	0	0	1	0	0	0	0	0	0	0	2	0	38	0	0	7	0	0	40	0	6	6	31	3	0	Response of the methanogenic archaeal community of a shallow lake sediment (Lake Taihu, China) to Microcystis deposition	JF431548,JF431549,JF431550,JF431551,JF431552,JF431554,JF431555,JF431557,JF431558,JF431561,JF431562,JF431563,JF431564,JF431565,JF431566,JF431567,JF431569,JF431570,JF431571,JF431572,JF431573,JF431574,JF431576,JF431577,JF431578,JF431579,JF431580,JF431581,JF431582,JF431584,JF431585,JF431586,JF431587,JF431588,JF431589,JF431591,JF431592,JF431593,JF431595,JF431596,JF431597,JF431598,JF431599,JF431600,JF4…
Study401	30	0	0	0	0	0	0	30	0	0	0	0	0	0	0	0	0	0	0	0	0	0	0	0	0	0	0	0	0	0	0	0	0	0	0	0	0	Revealing archaeal diversity patterns and methane fluxes in Admiralty Bay, King George Island, and their association to Brazilian Antarctic Station activities	GU969327,GU969328,GU969329,GU969330,GU969331,GU969332,GU969333,GU969334,GU969335,GU969336,GU969337,GU969338,GU969339,GU969340,GU969341,GU969342,GU969343,GU969344,GU969345,GU969346,GU969347,GU969350,GU969351,GU969352,GU969353,GU969354,GU969355,GU969356,GU969357,GU969358
Study402	68	0	0	0	4	0	0	2	0	0	2	0	0	0	0	0	0	0	0	0	0	0	3	0	50	0	0	0	0	0	0	0	0	0	0	3	4	Role of sediment bacteria and archaea in biogeochemical cycling in Lake Wivenhoe, Australia	HQ330659,HQ330660,HQ330661,HQ330662,HQ330663,HQ330664,HQ330665,HQ330666,HQ330667,HQ330668,HQ330669,HQ330670,HQ330671,HQ330672,HQ330673,HQ330674,HQ330675,HQ330676,HQ330677,HQ330678,HQ330679,HQ330680,HQ330681,HQ330682,HQ330683,HQ330684,HQ330685,HQ330686,HQ330687,HQ330688,HQ330689,HQ330690,HQ330692,HQ330695,HQ330696,HQ330698,HQ330699,HQ330700,HQ330701,HQ330702,HQ330703,HQ330704,HQ330705,HQ330707,HQ3…
Study403	207	0	3	0	0	0	0	90	3	0	0	0	0	0	1	0	0	0	0	0	0	0	0	0	4	0	0	47	0	0	0	54	1	0	4	0	0	Seasonal effects in a lake sediment archaeal community of the brazilian savanna	KF640286,KF640287,KF640288,KF640290,KF640292,KF640293,KF640294,KF640295,KF640296,KF640297,KF640298,KF640299,KF640300,KF640301,KF640302,KF640304,KF640305,KF640306,KF640308,KF640309,KF640310,KF640311,KF640312,KF640314,KF640315,KF640316,KF640317,KF640318,KF640319,KF640320,KF640323,KF640325,KF640326,KF640328,KF640329,KF640330,KF640331,KF640332,KF640334,KF640335,KF640337,KF640338,KF640339,KF640340,KF6…
Study404	92	0	0	0	0	0	0	0	0	0	0	0	0	0	0	0	0	0	0	0	0	0	0	0	0	0	0	0	0	0	92	0	0	0	0	0	0	Sediment-associated microdiversity within the Marine Group I Crenarchaeota	FJ487472,FJ487473,FJ487474,FJ487475,FJ487476,FJ487477,FJ487478,FJ487479,FJ487480,FJ487481,FJ487482,FJ487483,FJ487484,FJ487485,FJ487486,FJ487487,FJ487488,FJ487489,FJ487490,FJ487491,FJ487492,FJ487493,FJ487494,FJ487495,FJ487496,FJ487497,FJ487498,FJ487499,FJ487500,FJ487501,FJ487502,FJ487503,FJ487504,FJ487505,FJ487506,FJ487507,FJ487508,FJ487509,FJ487510,FJ487511,FJ487512,FJ487513,FJ487514,FJ487515,FJ4…
Study408	48	0	14	0	0	0	0	0	0	0	0	0	0	0	1	0	1	0	0	0	1	0	0	0	10	0	0	0	0	0	6	0	0	10	5	0	0	Spatial structure and activity of sedimentary microbial communities underlying a Beggiatoa spp. mat in a Gulf of Mexico hydrocarbon seep	GU190968,GU190969,GU190970,GU190971,GU190972,GU190973,GU190974,GU190975,GU190976,GU190977,GU190978,GU190979,GU190980,GU190981,GU190982,GU190983,GU190984,GU190985,GU190986,GU190987,GU190988,GU190989,GU190990,GU190991,GU190992,GU190993,GU190994,GU190995,GU190996,GU190997,GU190998,GU190999,GU191000,GU191001,GU191002,GU191003,GU191004,GU191005,GU191006,GU191007,GU191008,GU191009,GU191010,GU191011,GU1…
Study41	54	0	5	1	0	0	0	16	0	0	2	2	0	0	7	2	5	0	0	0	0	0	0	0	0	0	0	0	0	0	3	0	0	3	8	0	0	Archaeal Diversity and Lipid Biomarker Profiles in Marine Sediments in the South China Sea	HQ611174,HQ611175,HQ611176,HQ611177,HQ611178,HQ611179,HQ611180,HQ611181,HQ611182,HQ611183,HQ611184,HQ611185,HQ611186,HQ611187,HQ611188,HQ611189,HQ611190,HQ611191,HQ611192,HQ611193,HQ611194,HQ611195,HQ611196,HQ611197,HQ611198,HQ611199,HQ611200,HQ611201,HQ611202,HQ611203,HQ611204,HQ611205,HQ611206,HQ611207,HQ611208,HQ611209,HQ611210,HQ611211,HQ611212,HQ611213,HQ611214,HQ611215,HQ611216,HQ611217,HQ6…
Study411	46	0	1	0	0	0	0	35	0	0	0	1	1	0	1	0	0	0	0	0	0	0	0	0	3	0	0	1	0	0	1	0	0	1	1	0	0	Stratification of Archaeal communities in shallow sediments of the Pearl River Estuary, Southern China	EF680197,EF680198,EF680199,EF680200,EF680201,EF680202,EF680203,EF680204,EF680205,EF680206,EF680207,EF680208,EF680209,EF680210,EF680211,EF680212,EF680213,EF680214,EF680215,EF680216,EF680217,EF680218,EF680219,EF680220,EF680221,EF680222,EF680223,EF680224,EF680225,EF680226,EF680227,EF680228,EF680229,EF680230,EF680231,EF680232,EU681924,EU681925,EU681926,EU681927,EU681928,EU681929,EU681930,EU681931,EU6…
Study412	106	0	1	0	0	0	0	57	2	0	0	1	0	0	3	0	0	0	3	0	0	0	0	0	20	0	0	0	0	0	1	1	2	5	10	0	0	Stratified active archaeal communities in the sediments of Jiulong River estuary, China	JQ245855,JQ245856,JQ245857,JQ245858,JQ245859,JQ245860,JQ245861,JQ245862,JQ245863,JQ245864,JQ245865,JQ245866,JQ245867,JQ245868,JQ245869,JQ245870,JQ245871,JQ245872,JQ245873,JQ245874,JQ245875,JQ245876,JQ245877,JQ245878,JQ245879,JQ245880,JQ245881,JQ245883,JQ245884,JQ245885,JQ245887,JQ245888,JQ245889,JQ245890,JQ245891,JQ245892,JQ245893,JQ245894,JQ245895,JQ245896,JQ245897,JQ245898,JQ245899,JQ245900,JQ2…
Study413	33	0	0	0	0	0	0	22	0	0	0	4	0	0	3	0	0	0	0	0	0	0	0	0	0	0	0	0	0	0	0	0	0	1	3	0	0	Stratified communities of active archaea in deep marine subsurface sediments	DQ301959,DQ301960,DQ301961,DQ301962,DQ301963,DQ301964,DQ301965,DQ301966,DQ301970,DQ301973,DQ301974,DQ301975,DQ301976,DQ301977,DQ301978,DQ301980,DQ301981,DQ301982,DQ301983,DQ301984,DQ301986,DQ301987,DQ301989,DQ301990,DQ301991,DQ301992,DQ301993,DQ301994,DQ301995,DQ301996,DQ301997,DQ301998,DQ302000
Study414	81	0	12	0	0	0	0	35	0	0	1	0	0	0	1	2	0	1	0	0	0	0	0	0	5	0	0	2	0	0	2	0	0	10	9	1	0	Stratified communities of active archaea in shallow sediments of the pearl river estuary, southern china	JQ750484,JQ750485,JQ750486,JQ750487,JQ750488,JQ750489,JQ750490,JQ750491,JQ750492,JQ750493,JQ750494,JQ750495,JQ750496,JQ750497,JQ750498,JQ750499,JQ750500,JQ750501,JQ750502,JQ750503,JQ750504,JQ750505,JQ750506,JQ750507,JQ750509,JQ750510,JQ750511,JQ750512,JQ750513,JQ750514,JQ750515,JQ750516,JQ750517,JQ750518,JQ750519,JQ750520,JQ750521,JQ750522,JQ750523,JQ750524,JQ750525,JQ750527,JQ750528,JQ750529,JQ7…
Study415	46	0	0	0	0	0	0	4	0	0	1	8	0	0	7	1	1	0	1	0	0	0	0	0	2	0	0	0	0	0	3	0	0	9	9	0	0	Stratified community of microbes in subseafloor sediments from Core MD05-2896, the South China Sea	EU385607,EU385608,EU385609,EU385610,EU385611,EU385612,EU385615,EU385616,EU385617,EU385618,EU385619,EU385620,EU385621,EU385622,EU385624,EU385625,EU385626,EU385627,EU385628,EU385629,EU385630,EU385631,EU385632,EU385634,EU385635,EU385636,EU385637,EU385638,EU385639,EU385640,EU385641,EU385644,EU385646,EU385647,EU385648,EU385649,EU385650,EU385652,EU385653,EU385654,EU385659,EU385660,EU385661,EU385662,EU3…
Study416	30	0	2	0	1	0	0	6	0	0	1	5	0	0	2	0	2	0	0	0	0	0	0	0	1	0	0	0	0	0	3	0	0	2	5	0	0	Stratified community of microbes in subseafloor sediments from Core MD05-2902, the South China Sea	EU385827,EU385828,EU385829,EU385830,EU385831,EU385832,EU385833,EU385835,EU385836,EU385837,EU385838,EU385839,EU385840,EU385841,EU385842,EU385843,EU385845,EU385846,EU385847,EU385848,EU385850,EU385851,EU385852,EU385853,EU385855,EU385856,EU385857,EU385858,EU385859,EU385860
Study42	76	0	0	0	0	0	0	33	0	0	0	12	0	0	4	0	0	0	2	0	0	0	0	0	0	0	0	0	0	0	10	0	0	0	15	0	0	Archaeal Diversity in Cold Seep Marine Sediment from Dongsha Area of South China Sea	KC886181,KC886182,KC886183,KC886184,KC886185,KC886186,KC886187,KC886188,KC886189,KC886190,KC886191,KC886192,KC886193,KC886194,KC886195,KC886196,KC886197,KC886198,KC886199,KC886200,KC886201,KC886202,KC886203,KC886204,KC886205,KC886206,KC886207,KC886208,KC886209,KC886210,KC886211,KC886212,KC886213,KC886214,KC886215,KC886216,KC886217,KC886218,KC886219,KC886220,KC886221,KC886222,KC886223,KC886224,KC8…
Study421	33	0	0	0	0	0	0	0	0	0	0	0	0	0	0	0	0	0	0	0	0	0	0	0	32	0	0	0	0	0	0	0	0	0	0	1	0	Study of microbial diversity in the lake Orestiada (Kastoria, Greece)	FR694717,FR694720,FR694721,FR694722,FR694723,FR694724,FR694725,FR694726,FR694727,FR694728,FR694729,FR694730,FR694731,FR694732,FR694733,FR694734,FR694735,FR694736,FR694737,FR694738,FR694739,FR694740,FR694741,FR694742,FR694743,FR694744,FR694745,FR694746,FR694747,FR694748,FR694749,FR694750,FR694751
Study423	35	0	1	0	0	0	0	17	0	0	0	0	0	0	0	0	3	0	0	0	0	0	0	0	0	0	0	0	0	0	9	0	0	3	2	0	0	Study on the archaeal community structure in mudflat sediments in intertidal zone of inshore area	KM036383,KM036384,KM036385,KM036386,KM036390,KM036391,KM036392,KM036394,KM036395,KM036396,KM036397,KM036398,KM036400,KM036401,KM036402,KM036403,KM036404,KM036405,KM036406,KM036407,KM036408,KM036409,KM036411,KM036412,KM036413,KM036414,KM036415,KM036417,KM036418,KM036419,KM036420,KM036421,KM036422,KM036423,KM036424
Study425	65	0	0	0	0	0	0	24	0	0	0	5	0	0	22	0	0	0	4	0	0	0	0	0	3	0	0	0	0	0	2	0	1	2	2	0	0	Subseafloor microbial communities associated with rapid turbidite deposition in the Gulf of Mexico continental slope (IODP Expedition 308)	AB432997,AB432998,AB432999,AB433000,AB433001,AB433002,AB433003,AB433005,AB433006,AB433007,AB433008,AB433009,AB433010,AB433012,AB433013,AB433015,AB433016,AB433017,AB433018,AB433019,AB433020,AB433021,AB433022,AB433023,AB433024,AB433025,AB433027,AB433028,AB448779,AB448780,AB448781,AB448782,AB448783,AB448784,AB448786,AB448787,AB448788,AB448789,AB448790,AB448791,AB448792,AB448793,AB448794,AB448795,AB4…
Study426	294	0	16	0	0	0	0	0	0	20	0	0	0	5	0	0	0	0	0	0	0	0	0	0	151	0	0	0	0	0	0	0	0	74	23	5	0	Sulfide-oxidizing chemoautotrophic Epsilonproteobacteria dominate Hot Lake, a shallow-sea hydrothermal vent site off Panarea Island, Italy	HG513128,HG513130,HG513131,HG513132,HG513142,HG513145,HG513146,HG513148,HG513154,HG513155,HG513157,HG513158,HG513159,HG513161,HG513162,HG513165,HG513166,HG513167,HG513169,HG513170,HG513172,HG513174,HG513177,HG513178,HG513181,HG513185,HG513186,HG513187,HG513193,HG513195,HG513196,HG513200,HG513206,HG513208,HG513210,HG513213,HG513214,HG513215,HG513216,HG513217,HG513220,HG513221,HG513222,HG513223,HG5…
Study43	83	0	0	0	0	0	0	0	0	0	0	0	0	0	0	0	0	0	0	0	0	0	10	0	73	0	0	0	0	0	0	0	0	0	0	0	0	Archaeal Diversity in Sediment Samples from the Littoral Zone of a Major Tributary of Kentucky Lake Reservoir	EU519231,EU519232,EU519233,EU519234,EU519235,EU519236,EU519237,EU519238,EU519239,EU519240,EU519241,EU519242,EU519243,EU519244,EU519245,EU519246,EU519247,EU519248,EU519249,EU519250,EU519251,EU519252,EU519253,EU519254,EU519255,EU519256,EU519257,EU519258,EU519259,EU519260,EU519261,EU519262,EU519263,EU519264,EU519265,EU519266,EU519267,EU519268,EU519269,EU519270,EU519271,EU519272,EU519273,EU519274,EU5…
Study430	126	0	2	0	0	0	0	57	0	0	0	0	0	0	23	2	0	0	2	0	0	0	0	0	1	0	0	0	0	0	17	0	2	4	16	0	0	The Community Structure of Archaea in Deep Sea Sediment of the Ulleung Basin at East Sea	HM998397,HM998398,HM998399,HM998400,HM998401,HM998402,HM998403,HM998404,HM998405,HM998406,HM998407,HM998408,HM998409,HM998410,HM998411,HM998412,HM998413,HM998417,HM998418,HM998419,HM998420,HM998421,HM998422,HM998423,HM998424,HM998425,HM998426,HM998427,HM998428,HM998429,HM998430,HM998431,HM998432,HM998435,HM998444,HM998445,HM998446,HM998447,HM998448,HM998449,HM998450,HM998451,HM998452,HM998453,HM9…
Study431	121	1	0	0	0	0	0	68	1	0	0	0	0	0	0	0	0	0	0	0	0	0	2	0	43	0	0	0	0	0	0	0	0	1	4	0	1	The archaea community patterns from sediments of Poyang Lake, China	LN896486,LN896487,LN896491,LN896492,LN896493,LN896495,LN896496,LN896497,LN896498,LN896499,LN896500,LN896501,LN896502,LN896503,LN896505,LN896506,LN896507,LN896510,LN896511,LN896513,LN896515,LN896516,LN896517,LN896520,LN896521,LN896522,LN896524,LN896526,LN896527,LN896528,LN896530,LN896532,LN896533,LN896534,LN896536,LN896537,LN896538,LN896539,LN896540,LN896541,LN896542,LN896545,LN896546,LN896549,LN8…
Study433	53	0	0	0	0	0	0	0	0	0	0	0	0	0	0	0	0	0	0	0	1	0	0	0	0	0	0	0	0	0	52	0	0	0	0	0	0	The archaebacterial communities in Antarctic bathypelagic sediments	EF069336,EF069337,EF069338,EF069339,EF069340,EF069341,EF069342,EF069343,EF069344,EF069345,EF069346,EF069347,EF069348,EF069349,EF069350,EF069351,EF069352,EF069353,EF069354,EF069355,EF069356,EF069357,EF069358,EF069359,EF069360,EF069361,EF069362,EF069363,EF069364,EF069365,EF069366,EF069367,EF069368,EF069369,EF069370,EF069371,EF069372,EF069373,EF069374,EF069375,EF069376,EF069377,EF069378,EF069379,EF0…
Study434	36	0	2	0	0	0	0	22	0	0	0	0	0	0	0	0	1	0	0	0	0	0	0	0	3	0	0	0	0	0	0	0	0	3	5	0	0	The bacterial community of coastal sediment influenced by cage culture in Xiangshan harbor	HE648331,HE648332,HE648333,HE648335,HE648336,HE648337,HE648338,HE648339,HE648340,HE648342,HE648344,HE648345,HE648346,HE648347,HE648348,HE648349,HE648350,HE648351,HE648353,HE648354,HE648355,HE648357,HE648359,HE648360,HE648361,HE648363,HE648364,HE648365,HE648366,HE648368,HE648369,HE648370,HE648372,HE648373,HE648374,HE648377
Study435	155	0	0	0	0	0	0	147	0	0	0	8	0	0	0	0	0	0	0	0	0	0	0	0	0	0	0	0	0	0	0	0	0	0	0	0	0	The deep biosphere in terrestrial sediments in the chesapeake bay area, virginia, USA	JF500204,JF500205,JF500206,JF500207,JF500208,JF500209,JF500210,JF500211,JF500212,JF500213,JF500214,JF500215,JF500216,JF500217,JF500218,JF500219,JF500220,JF500221,JF500222,JF500223,JF500224,JF500225,JF500226,JF500227,JF500228,JF500229,JF500230,JF500231,JF500232,JF500233,JF500234,JF500235,JF500236,JF500237,JF500238,JF500239,JF500240,JF500241,JF500242,JF500243,JF500244,JF500245,JF500246,JF500247,JF5…
Study437	197	0	0	0	0	0	0	0	0	0	0	0	0	0	0	0	0	0	0	0	0	0	0	0	197	0	0	0	0	0	0	0	0	0	0	0	0	The genotypic distribution of a specialist model microorganism contrasts with that of a generalist model along an estuarine gradient	GU332303,GU332304,GU332305,GU332306,GU332307,GU332308,GU332309,GU332310,GU332311,GU332312,GU332313,GU332314,GU332315,GU332316,GU332317,GU332318,GU332319,GU332320,GU332321,GU332322,GU332323,GU332324,GU332325,GU332326,GU332327,GU332328,GU332329,GU332330,GU332331,GU332332,GU332333,GU332334,GU332335,GU332336,GU332337,GU332338,GU332339,GU332340,GU332341,GU332342,GU332343,GU332344,GU332345,GU332346,GU3…
Study438	50	0	2	0	0	0	0	19	0	0	0	0	0	0	0	0	0	0	0	0	0	0	0	0	5	0	0	6	0	0	8	4	6	0	0	0	0	The prokaryotic community of a historically mining-impacted tropical stream sediment is as diverse as that from a pristine stream sediment	JQ781216,JQ781217,JQ781218,JQ781219,JQ781220,JQ781221,JQ781222,JQ781223,JQ781224,JQ781225,JQ781226,JQ781227,JQ781228,JQ781229,JQ781230,JQ781231,JQ781232,JQ781233,JQ781234,JQ781235,JQ781236,JQ781237,JQ781238,JQ781239,JQ781240,JQ781241,JQ781242,JQ781243,JQ781244,JQ781246,JQ781247,JQ781372,JQ781373,JQ781374,JQ781375,JQ781376,JQ781377,JQ781378,JQ781379,JQ781380,JQ781381,JQ781382,JQ781383,JQ781384,JQ7…
Study44	32	0	2	1	0	0	0	14	0	0	0	0	0	0	2	0	1	0	1	0	0	0	0	0	0	0	0	0	0	0	2	0	0	3	5	1	0	Archaeal Diversity in Surface Sediments of South China Sea	FJ896063,FJ896064,FJ896065,FJ896066,FJ896067,FJ896068,FJ896070,FJ896071,FJ896072,FJ896075,FJ896076,FJ896078,FJ896079,FJ896080,FJ896082,FJ896083,FJ896084,FJ896087,FJ896088,FJ896089,FJ896090,FJ896091,FJ896092,FJ896093,FJ896094,FJ896096,FJ896098,FJ896099,FJ896100,FJ896101,FJ896102,FJ896103
Study440	127	0	0	0	0	0	0	29	2	0	0	0	0	0	1	0	0	0	0	0	0	0	13	0	57	0	0	0	0	0	11	0	1	1	9	2	1	The spatial and seasonal changes of methanogenic archaeal community in Lake Taihu	JN617305,JN617306,JN617307,JN617308,JN617309,JN617310,JN617311,JN617313,JN617314,JN617315,JN617316,JN617317,JN617318,JN617319,JN617320,JN617321,JN617322,JN617323,JN617324,JN617325,JN617326,JN617328,JN617329,JN617330,JN617331,JN617332,JN617333,JN617334,JN617335,JN617336,JN617337,JN617338,JN617339,JN617340,JN617341,JN617342,JN617343,JN617344,JN617346,JN617347,JN617348,JN617349,JN617351,JN617352,JN6…
Study449	52	0	0	0	0	0	0	4	0	0	0	0	0	0	5	0	0	0	0	0	0	0	0	0	21	0	0	0	0	0	1	0	0	10	10	1	0	Unique clusters of Archaea in Salar de Huasco, an athalassohaline evaporitic basin of the Chilean Altiplano	EU481556,EU481559,EU481561,EU481562,EU481563,EU481567,EU481570,EU481571,EU481572,EU481573,EU481574,EU481575,EU481576,EU481580,EU481581,EU481582,EU481584,EU481588,EU481589,EU481590,EU481591,EU481592,EU481593,EU481594,EU481595,EU481596,EU481597,EU481598,EU481599,EU481600,EU481604,EU481606,EU481607,EU481608,EU481609,EU481610,EU481611,EU481612,EU481613,EU481614,EU481615,EU481616,EU481619,EU481620,EU4…
Study450	36	0	0	0	0	0	0	3	0	0	0	0	11	0	0	0	0	0	0	0	0	0	0	0	19	0	0	0	0	0	0	0	2	1	0	0	0	Unique microbial communities in contrasting aquatic environments of the high altitude Andean Altiplano (northern Chile)	EF632641,EF632642,EF632643,EF632726,EF632728,EF632729,EF632730,EF632731,EF632732,EF632733,EF632734,EF632735,EF632736,EF632737,EF632738,EF632739,EF632740,EF632741,EF632742,EF632743,EF632744,EF632745,EF632746,EF632784,EF632785,EF632786,EF632787,EF632789,EF632790,EF632794,EF632796,EF632797,EF632798,EF632799,EF632925,EF632926
Study451	261	0	16	0	0	0	0	14	0	0	0	0	0	0	18	0	0	0	1	0	0	0	0	0	49	0	0	0	0	0	0	0	0	1	160	2	0	Untangling complex archaeal carbon cycling at cold seep sediments	JQ924947,JQ924949,JQ924950,JQ924951,JQ924952,JQ924953,JQ924954,JQ924955,JQ924956,JQ924957,JQ924958,JQ924959,JQ924960,JQ924961,JQ924962,JQ924963,JQ924964,JQ924965,JQ924966,JQ924968,JQ924969,JQ924970,JQ924971,JQ924972,JQ924973,JQ924974,JQ924975,JQ924976,JQ924977,JQ924978,JQ924979,JQ924980,JQ924981,JQ924982,JQ924983,JQ924984,JQ924985,JQ924986,JQ924987,JQ924988,JQ924989,JQ924990,JQ924991,JQ924992,JQ9…
Study452	143	0	1	0	0	0	0	19	0	0	0	0	0	0	4	1	4	0	0	0	0	0	0	0	62	0	0	0	0	0	48	0	0	0	3	1	0	Use of 16S rRNA gene based clone libraries to assess microbial communities potentially involved in anaerobic methane oxidation in a Mediterranean cold seep	AY591932,AY591933,AY591934,AY591935,AY591936,AY591937,AY591938,AY591939,AY591940,AY591941,AY591942,AY591943,AY591944,AY591945,AY591946,AY591947,AY591948,AY591949,AY591950,AY591951,AY591952,AY591953,AY591954,AY591955,AY591956,AY591957,AY591958,AY591959,AY591960,AY591961,AY591962,AY591963,AY591964,AY591965,AY591966,AY591967,AY591968,AY591969,AY591970,AY591971,AY591972,AY591973,AY591974,AY591975,AY5…
Study453	52	0	2	0	0	0	0	14	0	0	0	0	0	0	8	0	0	0	2	0	0	0	0	0	6	0	0	0	0	0	0	0	0	8	12	0	0	Variations in archaeal and bacterial diversity associated with the sulfate-methane transition zone in continental margin sediments (Santa Barbara Basin, California)	FJ455912,FJ455913,FJ455914,FJ455915,FJ455916,FJ455917,FJ455918,FJ455919,FJ455920,FJ455921,FJ455922,FJ455923,FJ455924,FJ455925,FJ455926,FJ455927,FJ455928,FJ455929,FJ455930,FJ455931,FJ455932,FJ455933,FJ455934,FJ455935,FJ455936,FJ455937,FJ455938,FJ455939,FJ455940,FJ455941,FJ455942,FJ455943,FJ455944,FJ455945,FJ455946,FJ455947,FJ455948,FJ455949,FJ455950,FJ455951,FJ455952,FJ455953,FJ455954,FJ455955,FJ4…
Study454	54	0	0	0	0	0	0	28	0	0	0	0	0	0	8	1	0	0	1	0	0	0	0	0	0	0	0	0	0	0	4	0	0	0	12	0	0	Vertical distribution and diversity of bacteria and archaea in methane-rich cold seep sediments located at the base of the Okhotsk Sea	FJ873191,FJ873192,FJ873193,FJ873194,FJ873195,FJ873196,FJ873197,FJ873198,FJ873199,FJ873200,FJ873201,FJ873202,FJ873203,FJ873204,FJ873206,FJ873207,FJ873208,FJ873209,FJ873210,FJ873212,FJ873213,FJ873214,FJ873216,FJ873217,FJ873218,FJ873219,FJ873221,FJ873222,FJ873225,FJ873226,FJ873227,FJ873228,FJ873229,FJ873231,FJ873232,FJ873233,FJ873234,FJ873236,FJ873237,FJ873238,FJ873239,FJ873240,FJ873241,FJ873242,FJ8…
Study455	301	0	4	0	0	0	0	101	0	0	0	44	0	0	52	1	0	0	1	0	0	0	0	0	3	0	0	0	0	0	27	0	15	6	47	0	0	Vertical distribution of archaea in the deep-sea sediments of the tropical West Pacific Continental Margin	GQ926178,GQ926179,GQ926180,GQ926181,GQ926182,GQ926183,GQ926184,GQ926185,GQ926186,GQ926187,GQ926188,GQ926189,GQ926190,GQ926191,GQ926192,GQ926193,GQ926194,GQ926195,GQ926196,GQ926197,GQ926198,GQ926199,GQ926200,GQ926201,GQ926202,GQ926204,GQ926205,GQ926206,GQ926207,GQ926208,GQ926209,GQ926210,GQ926212,GQ926213,GQ926214,GQ926215,GQ926216,GQ926217,GQ926218,GQ926219,GQ926220,GQ926221,GQ926222,GQ926223,GQ9…
Study457	346	3	31	0	0	0	0	145	13	0	0	1	0	0	8	1	9	0	4	0	0	1	0	0	53	0	0	2	0	0	0	0	0	10	61	3	1	Vertical distribution of prokaryotes and responses to their environment in Honghu Lake sediments	HM244024,HM244025,HM244026,HM244027,HM244028,HM244029,HM244030,HM244031,HM244032,HM244033,HM244034,HM244035,HM244036,HM244037,HM244038,HM244039,HM244040,HM244041,HM244042,HM244043,HM244044,HM244045,HM244046,HM244047,HM244048,HM244049,HM244050,HM244051,HM244052,HM244053,HM244054,HM244055,HM244056,HM244057,HM244058,HM244059,HM244060,HM244061,HM244062,HM244063,HM244064,HM244065,HM244066,HM244067,HM2…
Study46	37	0	2	0	0	0	0	13	0	0	1	0	0	0	2	1	0	2	0	0	0	0	0	0	0	0	0	0	0	0	0	0	1	0	1	1	13	Archaeal and bacterial communities respond differently to environmental gradients in anoxic sediments of a California hypersaline lake, the Salton Sea	EU329742,EU329745,EU329747,EU329748,EU329752,EU329755,EU329756,EU329757,EU329758,EU329759,EU329761,EU329763,EU329765,EU329766,EU329769,EU329770,EU329774,EU329775,EU329776,EU329779,EU329781,EU329785,EU329786,EU329788,EU329793,EU329799,EU329803,EU329807,EU329808,EU329823,EU329825,EU329826,EU329829,EU329832,EU329835,EU329838,EU329843
Study49	1163	4	5	0	0	34	0	103	0	0	0	341	0	0	193	3	28	0	19	0	1	0	0	0	91	0	0	0	0	0	53	0	1	69	209	8	1	Archaeal and bacterial diversity and distribution in gas hydrate potential area, SW Taiwan	JQ815943,JQ815944,JQ815945,JQ815946,JQ815947,JQ815948,JQ815949,JQ815950,JQ815951,JQ815952,JQ815953,JQ815954,JQ815955,JQ815956,JQ815957,JQ815958,JQ815959,JQ815960,JQ815961,JQ815962,JQ815963,JQ815964,JQ815965,JQ815966,JQ815967,JQ815968,JQ815969,JQ815970,JQ815971,JQ815972,JQ815973,JQ815974,JQ815975,JQ815976,JQ815977,JQ815978,JQ815979,JQ815980,JQ815981,JQ815982,JQ815983,JQ815984,JQ815985,JQ815986,JQ8…
Study5	57	0	0	0	0	0	0	0	0	0	0	0	0	0	0	0	0	0	0	0	0	0	0	0	56	0	0	0	0	0	0	0	0	0	1	0	0	16SrRNA probes of the river Leine	EU244162,EU244163,EU244164,EU244165,EU244166,EU244167,EU244168,EU244169,EU244170,EU244171,EU244172,EU244173,EU244174,EU244175,EU244176,EU244177,EU244178,EU244180,EU244181,EU244182,EU244183,EU244184,EU244185,EU244186,EU244187,EU244188,EU244189,EU244190,EU244191,EU244192,EU244193,EU244194,EU244195,EU244196,EU244197,EU244198,EU244199,EU244200,EU244201,EU244202,EU244203,EU244204,EU244205,EU244206,EU2…
Study50	127	1	2	0	0	1	0	19	0	0	0	27	0	0	29	0	2	0	2	0	0	0	0	0	14	0	0	1	0	0	1	0	0	8	18	2	0	Archaeal and bacterial diversity and distribution in methane seep of Tainan Ridge, SW Taiwan	JN123608,JN123609,JN123610,JN123611,JN123612,JN123613,JN123614,JN123615,JN123616,JN123617,JN123618,JN123619,JN123620,JN123621,JN123622,JN123623,JN123624,JN123625,JN123626,JN123627,JN123628,JN123629,JN123630,JN123631,JN123632,JN123633,JN123634,JN123635,JN123636,JN123637,JN123638,JN123639,JN123640,JN123641,JN123642,JN123643,JN123644,JN123645,JN123646,JN123647,JN123648,JN123649,JN123650,JN123651,JN1…
Study51	217	0	0	0	0	1	0	72	0	0	0	34	0	0	19	0	5	0	1	0	0	0	0	0	40	0	0	0	0	0	3	0	0	10	30	2	0	Archaeal and bacterial diversity and distribution in methane seep of Yung-An ridge, SW Taiwan	GU553435,GU553436,GU553438,GU553439,GU553440,GU553441,GU553442,GU553443,GU553444,GU553445,GU553446,GU553447,GU553448,GU553449,GU553450,GU553451,GU553452,GU553453,GU553454,GU553455,GU553456,GU553457,GU553458,GU553459,GU553460,GU553461,GU553462,GU553463,GU553464,GU553465,GU553466,GU553467,GU553468,GU553469,GU553470,GU553471,GU553472,GU553473,GU553474,GU553475,GU553476,GU553477,GU553478,GU553479,GU5…
Study53	410	0	3	0	0	0	0	316	0	0	0	0	0	0	9	0	0	0	5	0	0	0	0	0	2	0	0	0	0	0	72	0	0	0	1	2	0	Archaeal and methanogenic communities response under bioturbation and oil contamination	JF931218,JF931219,JF931220,JF931221,JF931222,JF931224,JF931225,JF931226,JF931227,JF931228,JF931229,JF931230,JF931231,JF931232,JF931233,JF931234,JF931235,JF931236,JF931237,JF931238,JF931239,JF931240,JF931241,JF931242,JF931243,JF931244,JF931245,JF931246,JF931247,JF931248,JF931249,JF931250,JF931251,JF931252,JF931253,JF931254,JF931255,JF931256,JF931257,JF931258,JF931259,JF931260,JF931261,JF931262,JF9…
Study57	45	0	0	2	0	0	0	1	0	1	0	0	0	0	0	0	6	0	1	0	0	0	0	0	0	0	0	12	0	0	22	0	0	0	0	0	0	Archaeal community composition in arsenic-rich shallow-sea hydrothermal sediments	GU137351,GU137352,GU137353,GU137354,GU137355,GU137356,GU137357,GU137358,GU137359,GU137360,GU137361,GU137362,GU137363,GU137364,GU137365,GU137366,GU137367,GU137368,GU137369,GU137370,GU137371,GU137372,GU137373,GU137374,GU137375,GU137376,GU137377,GU137378,GU137379,GU137380,GU137381,GU137382,GU137383,GU137384,GU137385,GU137386,GU137387,GU137388,GU137389,GU137390,GU137391,GU137392,GU137393,GU137394,GU1…
Study60	61	0	1	7	0	0	0	8	1	2	0	0	0	0	6	1	2	0	1	0	0	0	0	0	5	0	0	6	0	0	3	0	0	10	5	3	0	Archaeal diversity and distribution along thermal and geochemical gradients in hydrothermal sediments at the Yonaguni Knoll IV hydrothermal field in the Southern Okinawa trough	AB301972,AB301973,AB301974,AB301975,AB301976,AB301980,AB301982,AB301983,AB301984,AB301985,AB301986,AB301987,AB301988,AB301989,AB301990,AB301991,AB301992,AB301993,AB301994,AB301995,AB301996,AB301997,AB301998,AB301999,AB302000,AB302001,AB302002,AB302003,AB302006,AB302007,AB302008,AB302009,AB302010,AB302011,AB302012,AB302013,AB302014,AB302015,AB302016,AB302018,AB302019,AB302020,AB302021,AB302023,AB3…
Study61	191	0	0	0	0	0	0	79	0	0	0	0	0	0	4	0	0	0	0	0	0	1	0	0	0	0	0	0	0	0	64	0	1	3	35	0	4	Archaeal diversity and the prevalence of Crenarchaeota in salt marsh sediments	FJ655581,FJ655582,FJ655583,FJ655584,FJ655585,FJ655586,FJ655587,FJ655588,FJ655589,FJ655590,FJ655591,FJ655592,FJ655593,FJ655594,FJ655595,FJ655596,FJ655597,FJ655598,FJ655599,FJ655600,FJ655601,FJ655602,FJ655603,FJ655604,FJ655605,FJ655606,FJ655607,FJ655608,FJ655609,FJ655610,FJ655611,FJ655612,FJ655613,FJ655614,FJ655615,FJ655616,FJ655617,FJ655618,FJ655619,FJ655620,FJ655621,FJ655622,FJ655623,FJ655624,FJ6…
Study63	64	0	1	1	0	0	0	18	0	0	0	4	0	0	10	1	3	0	3	0	2	0	0	0	0	0	0	0	0	0	2	0	0	8	11	0	0	Archaeal diversity in deep subsurface sediment of South China Sea	DQ984829,DQ984830,DQ984831,DQ984832,DQ984833,DQ984834,DQ984835,DQ984836,DQ984838,DQ984839,DQ984840,DQ984841,DQ984842,DQ984843,DQ984844,DQ984845,DQ984846,DQ984847,DQ984848,DQ984849,DQ984850,DQ984851,DQ984852,DQ984853,DQ984854,DQ984855,DQ984856,DQ984857,DQ984858,DQ984859,DQ984860,DQ984861,DQ984862,DQ984863,DQ984864,DQ984865,DQ984866,DQ984867,DQ984869,DQ984870,DQ984871,DQ984872,DQ984873,DQ984874,DQ9…
Study66	139	0	0	1	0	0	0	78	0	0	0	2	0	0	17	0	1	0	1	0	0	0	0	0	1	0	0	0	0	0	3	0	0	1	33	1	0	Archaeal diversity in sediments of Victoria Harbour and its adjacent areas	EF203518,EF203519,EF203520,EF203521,EF203522,EF203523,EF203524,EF203525,EF203527,EF203528,EF203529,EF203530,EF203531,EF203532,EF203533,EF203534,EF203535,EF203536,EF203538,EF203539,EF203540,EF203541,EF203542,EF203543,EF203544,EF203545,EF203546,EF203547,EF203548,EF203549,EF203550,EF203551,EF203552,EF203553,EF203554,EF203555,EF203556,EF203557,EF203558,EF203559,EF203560,EF203561,EF203562,EF203563,EF2…
Study67	334	0	0	0	0	0	0	0	0	0	0	0	0	0	0	0	0	0	0	0	0	0	0	0	0	0	0	0	0	0	332	0	0	0	0	2	0	Archaeal diversity in surface sediments from the Pacific Arctic Ocean	FJ571652,FJ571653,FJ571654,FJ571655,FJ571656,FJ571657,FJ571658,FJ571659,FJ571660,FJ571661,FJ571662,FJ571663,FJ571664,FJ571665,FJ571666,FJ571667,FJ571668,FJ571669,FJ571670,FJ571671,FJ571672,FJ571673,FJ571674,FJ571675,FJ571676,FJ571677,FJ571678,FJ571679,FJ571680,FJ571681,FJ571682,FJ571683,FJ571684,FJ571685,FJ571686,FJ571687,FJ571688,FJ571689,FJ571690,FJ571691,FJ571692,FJ571693,FJ571694,FJ571695,FJ5…
Study68	66	0	0	0	0	0	0	37	0	0	0	0	0	0	2	0	0	0	1	0	0	0	0	0	2	0	0	0	0	0	2	0	0	3	19	0	0	Archaeal diversity in tidal flat sediment as revealed by 16S rDNA analysis	AY396615,AY396618,AY396620,AY396621,AY396623,AY396624,AY396625,AY396626,AY396627,AY396628,AY396635,AY396636,AY396637,AY396638,AY396640,AY396641,AY396642,AY396643,AY396644,AY396645,AY396646,AY396647,AY396648,AY396649,AY396651,AY396652,AY396653,AY396654,AY396655,AY396656,AY396658,AY396659,AY396660,AY396662,AY396663,AY396664,AY396666,AY396667,AY396668,AY396669,AY396670,AY396671,AY396672,AY396673,AY3…
Study69	520	2	5	0	0	0	0	104	0	0	0	7	0	0	92	1	2	0	6	0	0	0	0	0	207	0	0	0	0	0	16	0	1	45	28	4	0	Archaeal diversity patterns in relation to hydrocarbon seepage in the Gulf of Mexico	HM600867,HM600868,HM600877,HM600879,HM600880,HM600881,HM600885,HM600886,HM600887,HM600888,HM600889,HM600890,HM600891,HM600892,HM600893,HM600894,HM600895,HM600896,HM600897,HM600898,HM600899,HM600900,HM600901,HM600902,HM600903,HM600904,HM600905,HM600906,HM600907,HM600908,HM600909,HM600910,HM600911,HM600912,HM600913,HM600914,HM600915,HM600916,HM600917,HM600918,HM600919,HM600920,HM600921,HM600922,HM6…
Study7	142	0	4	0	0	0	0	116	0	0	0	2	0	0	0	0	0	0	0	0	0	0	0	0	8	0	0	3	0	0	0	0	0	0	9	0	0	A comparative molecular analysis of phreatic limestone sinkholes in northeastern Mexico	FJ901659,FJ901661,FJ901662,FJ901663,FJ901664,FJ901665,FJ901666,FJ901667,FJ901668,FJ901669,FJ901670,FJ901671,FJ901672,FJ901673,FJ901674,FJ901675,FJ901676,FJ901677,FJ901678,FJ901679,FJ901681,FJ901682,FJ901684,FJ901686,FJ901687,FJ901688,FJ901690,FJ901691,FJ901692,FJ901693,FJ901694,FJ901695,FJ901696,FJ901697,FJ901698,FJ901699,FJ901700,FJ901701,FJ901702,FJ901703,FJ901704,FJ901706,FJ901707,FJ901709,FJ9…
Study72	38	0	0	0	0	0	0	13	0	0	0	0	0	0	0	0	0	0	0	0	0	0	0	0	19	0	0	0	0	0	0	2	0	3	1	0	0	Archaebacterial diversity in mountain lake Male morske oko sediments	KC875566,KC875567,KC875568,KC875569,KC875570,KC875571,KC875572,KC875573,KC875574,KC875575,KC875576,KC875577,KC875578,KC875579,KC875580,KC875581,KC875582,KC875583,KC875584,KC875585,KC875586,KC875587,KC875589,KC875590,KC875591,KC875592,KC875595,KC875596,KC875597,KC875598,KC875599,KC875600,KC875601,KC875602,KC875605,KC875606,KC875607,KC875608
Study73	109	0	1	0	0	0	0	39	0	0	0	0	0	0	23	0	0	0	2	0	0	0	0	0	0	0	0	0	0	0	24	0	1	1	18	0	0	Archaeon diversity of deep-sea sediments from the West Pacific Ocean	GQ994250,GQ994251,GQ994252,GQ994253,GQ994254,GQ994255,GQ994256,GQ994257,GQ994258,GQ994259,GQ994260,GQ994261,GQ994262,GQ994263,GQ994264,GQ994265,GQ994266,GQ994267,GQ994268,GQ994269,GQ994270,GQ994271,GQ994272,GQ994273,GQ994274,GQ994276,GQ994277,GQ994278,GQ994279,GQ994280,GQ994281,GQ994282,GQ994283,GQ994284,GQ994285,GQ994286,GQ994287,GQ994288,GQ994289,GQ994290,GQ994291,GQ994292,GQ994293,GQ994294,GQ9…
Study74	79	0	0	0	0	0	0	0	0	0	0	0	0	0	0	0	0	0	0	0	0	0	0	0	79	0	0	0	0	0	0	0	0	0	0	0	0	Artificial electron acceptors decouple archaeal methane oxidation from sulfate reduction	KU324182,KU324183,KU324184,KU324185,KU324186,KU324187,KU324188,KU324189,KU324190,KU324191,KU324192,KU324193,KU324194,KU324195,KU324196,KU324197,KU324198,KU324199,KU324200,KU324201,KU324202,KU324203,KU324204,KU324205,KU324206,KU324207,KU324208,KU324209,KU324210,KU324211,KU324212,KU324213,KU324214,KU324215,KU324216,KU324217,KU324218,KU324219,KU324220,KU324221,KU324222,KU324223,KU324224,KU324225,KU3…
Study76	47	0	3	0	0	0	0	11	0	0	0	3	1	0	3	0	7	0	0	0	0	0	0	0	1	0	0	0	0	0	2	0	1	4	11	0	0	Bacterial and Archaeal Diversity in Cold Seep Marine Sediment from Dongsha Area of South China Sea	GU475193,GU475195,GU475196,GU475198,GU475199,GU475200,GU475201,GU475202,GU475203,GU475204,GU475205,GU475206,GU475209,GU475210,GU475211,GU475213,GU475214,GU475215,GU475216,GU475218,GU475219,GU475220,GU475221,GU475226,GU475229,GU475230,GU475231,GU475232,GU475233,GU475234,GU475235,GU475237,GU475238,GU475239,GU475241,GU475242,GU475243,GU475245,GU475247,GU475248,GU475249,GU475250,GU475251,GU475252,GU4…
Study81	76	0	0	0	0	0	0	22	0	0	0	0	0	0	0	0	0	0	0	0	0	0	0	0	0	0	0	0	0	0	5	0	7	0	42	0	0	Bacterial and archaeal phylogenetic diversity of a cold sulfur-rich spring on the shoreline of Lake Erie, Michigan	FJ968028,FJ968029,FJ968030,FJ968031,FJ968032,FJ968033,FJ968034,FJ968035,FJ968036,FJ968037,FJ968038,FJ968039,FJ968040,FJ968041,FJ968042,FJ968043,FJ968044,FJ968045,FJ968046,FJ968047,FJ968048,FJ968049,FJ968050,FJ968051,FJ968052,FJ968053,FJ968054,FJ968055,FJ968056,FJ968057,FJ968058,FJ968059,FJ968060,FJ968061,FJ968062,FJ968063,FJ968064,FJ968065,FJ968066,FJ968067,FJ968068,FJ968069,FJ968071,FJ968072,FJ9…
Study85	147	0	0	0	0	0	0	2	1	0	0	0	0	0	1	0	0	0	2	0	0	0	0	0	4	0	0	0	0	0	126	0	0	7	0	4	0	Bacterial sulfur cycling shapes microbial communities in surface sediments of an ultramafic hydrothermal vent field	FN553572,FN553573,FN553574,FN553575,FN553576,FN553577,FN553578,FN553579,FN553580,FN553581,FN553582,FN553583,FN553584,FN553678,FN553679,FN553680,FN553681,FN553682,FN553683,FN553684,FN553685,FN553686,FN553687,FN553688,FN553689,FN553690,FN553691,FN553692,FN553693,FN553694,FN553695,FN553696,FN553697,FN553698,FN553699,FN553700,FN553701,FN553702,FN553703,FN553704,FN553705,FN553706,FN553707,FN553708,FN5…
Study9	290	0	0	0	0	0	0	0	0	0	0	0	0	0	0	1	0	0	0	0	0	0	0	0	0	0	0	0	0	0	289	0	0	0	0	0	0	A comparison of microbial communities in deep-sea polymetallic nodules and the surrounding sediments in the Pacific Ocean	JX226420,JX226421,JX226422,JX226423,JX226424,JX226425,JX226426,JX226427,JX226428,JX226429,JX226430,JX226431,JX226432,JX226433,JX226434,JX226435,JX226436,JX226437,JX226438,JX226439,JX226440,JX226441,JX226442,JX226443,JX226444,JX226445,JX226446,JX226447,JX226448,JX226449,JX226450,JX226451,JX226452,JX226453,JX226454,JX226455,JX226456,JX226457,JX226458,JX226459,JX226460,JX226461,JX226462,JX226463,JX2…
Study92	137	0	6	0	0	0	0	0	0	0	0	0	0	0	4	0	0	0	0	0	0	0	0	0	91	0	0	0	0	0	0	0	0	19	17	0	0	Biogeochemistry and community composition of iron- and sulfur-precipitating microbial mats at the Chefren mud volcano (Nile Deep Sea Fan, Eastern Mediterranean)	EF687520,EF687521,EF687522,EF687523,EF687524,EF687525,EF687526,EF687527,EF687528,EF687529,EF687530,EF687531,EF687532,EF687533,EF687534,EF687535,EF687536,EF687537,EF687538,EF687539,EF687540,EF687541,EF687542,EF687543,EF687544,EF687545,EF687546,EF687547,EF687548,EF687549,EF687550,EF687551,EF687552,EF687553,EF687554,EF687555,EF687556,EF687557,EF687558,EF687559,EF687560,EF687561,EF687562,EF687563,EF6…
Study94	112	0	1	0	0	0	1	27	0	0	0	7	0	0	23	1	0	0	3	0	3	1	0	4	10	0	0	0	0	0	20	0	0	1	10	0	0	Biogeographical distribution and diversity of microbes in methane hydrate-bearing deep marine sediments on the Pacific Ocean Margin	AB176996,AB176997,AB176998,AB176999,AB177000,AB177001,AB177002,AB177003,AB177005,AB177006,AB177007,AB177009,AB177010,AB177011,AB177012,AB177013,AB177015,AB177016,AB177017,AB177018,AB177019,AB177020,AB177021,AB177022,AB177023,AB177024,AB177025,AB177026,AB177027,AB177028,AB177030,AB177031,AB177033,AB177084,AB177085,AB177086,AB177087,AB177088,AB177089,AB177090,AB177091,AB177092,AB177093,AB177094,AB1…
