# Supplementary material for: Genomic and transcriptomic insights into the ecology and metabolism of benthic archaeal cosmopolitan, Thermoprofundales (MBG-D archaea)
Source: ISME J. 2018 Dec 4;13(4):885–901. doi: 10.1038/s41396-018-0321-8 (PMC6461988; doi:10.1038/s41396-018-0321-8)
Supplement: Supplementary file 4 — Table S3 _Dataset 3 [file 41396_2018_321_MOESM4_ESM.xlsx]

## Sheet: Sheet1
Table S3 | The summary of intracellular and extracellular peptidases from eight Thermoprofundales MAGs. The MERPOS family IDs were assigned by BLAST to MERPOS database, and duplicated annotations were screened out manually. The MERPOS families which distributed in more than 75% of the eight Thermoprofundales bins were labeled in grey. The extracellular peptidases were identified by predicting the…
Extracellular peptidases
MERPOS family	M8B2D	M9B1D	M9B2D	M11B2D	3300003432D	SG8-52-3	SG8-52-4	SM1-50	Occurrence percentage
C01A	6	3	6	7	4	3	6	5	1
C10	1	1	0	0	0	2	0	0	0.375
C11	0	0	1	1	0	0	0	1	0.375
C13	0	0	0	0	0	0	0	1	0.125
C14B	1	1	0	0	0	1	3	2	0.625		MERPOS family	Type enzyme name
C15	0	0	0	0	0	0	0	1	0.125		C01A	papain
C25	9	6	9	6	13	6	8	15	1		C25	gingipain
C95	0	0	0	0	0	0	1	0	0.125		M09B	collagenase H
I42	0	0	0	0	1	0	0	0	0.125		M14A	carboxypeptidase A1
I87	0	0	1	1	0	0	0	0	0.25		M14B	carboxypeptidase E
M03B	1	1	0	0	0	0	0	0	0.25		M28A	aminopeptidase S
M06	0	0	0	0	0	1	0	0	0.125		M28E	aminopeptidase Ap1
M09B	13	11	11	5	13	7	20	6	1
M14A	0	0	4	2	1	3	3	4	0.75
M14B	0	0	1	1	2	1	2	1	0.75
M28A	1	2	5	4	2	1	3	3	1
M28D	0	0	0	0	1	0	0	0	0.125
M28E	1	1	1	1	1	3	1	0	0.875
S01C	1	1	0	0	1	0	1	1	0.625
S08A	0	1	0	0	2	4	6	2	0.625
S12	0	0	1	0	1	0	0	0	0.25
S45	0	0	0	0	0	1	0	1	0.25
Intracellular peptidases
MERPOS family	M8B2D	M9B1D	M9B2D	M11B2D	3300003432D	SG8-52-3	SG8-52-4	SM1-50	Occurrence percentage
A03A	0	0	0	0	0	1	0	0	0.125
A11A	0	0	0	3	0	0	0	0	0.125
A22B	1	1	1	1	1	1	1	1	1
A24B	0	1	0	0	1	1	1	1	0.625		MERPOS family	Type enzyme name
A31	3	1	2	1	3	3	2	2	1		A22B	impas 1 peptidase
C01A	4	3	1	0	0	2	0	1	0.625		A31	HybD peptidase
C01X	0	0	0	0	0	1	0	0	0.125		C14B	metacaspase Yca1
C10	1	1	1	1	1	0	0	0	0.625		C25	gingipain
C11	0	0	0	0	1	0	0	0	0.125		C26	gamma-glutamyl hydrolase
C14B	1	1	2	2	1	3	1	1	1		C44	amidophosphoribosyltransferase precursor
C15	1	1	2	1	0	0	0	0	0.5		I87	band-7 protein
C25	8	7	8	11	2	4	6	6	1		M09B	collagenase H
C26	8	6	5	4	3	3	2	4	1		M14A	carboxypeptidase A1
C40	1	1	0	0	0	0	0	0	0.25		M18	aminopeptidase I
C44	0	1	3	3	2	2	1	3	0.875		M20C	Xaa-His dipeptidase
C48	0	0	0	0	1	1	0	0	0.25		M24A	methionyl aminopeptidase 1
C56	0	0	2	1	0	0	0	0	0.25		M24B	aminopeptidase P
C82	0	0	0	0	1	0	0	0	0.125		M28A	aminopeptidase S
C95	0	0	0	0	0	1	0	0	0.125		M32	carboxypeptidase Taq
I04	2	1	0	0	0	1	0	0	0.375		M38	isoaspartyl dipeptidase
I20	0	0	0	0	0	0	0	1	0.125		M48B	HtpX peptidase
I29	0	0	0	0	0	0	0	1	0.125		M50B	sporulation factor SpoIVFB
I51	0	0	0	0	0	0	0	1	0.125		M79	RCE1 peptidase
I71	0	0	0	0	0	0	0	1	0.125		S08A	subtilisin Carlsberg
I87	2	2	0	0	1	1	1	1	0.75		S12	D-Ala-D-Ala carboxypeptidase B
M03A	0	0	1	0	0	0	0	0	0.125		S16	Lon-A peptidase
M03B	0	0	1	0	0	0	0	0	0.125		S49C	archaean signal peptide peptidase 1
M09B	7	9	9	8	4	2	4	12	1		S54	rhomboid-1
M11	1	0	0	0	0	0	0	0	0.125		T01A	archaean proteasome, beta component
M14A	3	1	1	1	2	1	0	1	0.875		U32	collagenase
M15C	2	1	0	0	0	0	0	0	0.25
M16B	1	0	0	0	0	0	0	0	0.125
M18	1	1	1	1	1	1	0	1	0.875
M19	0	0	0	0	1	0	0	0	0.125
M20A	0	0	0	0	0	0	1	0	0.125
M20C	1	1	1	1	1	1	1	1	1
M23B	2	0	1	0	0	0	0	1	0.375
M24A	1	1	1	1	1	1	1	1	1
M24B	1	1	1	1	1	1	0	1	0.875
M28A	1	1	2	1	1	2	0	2	0.875
M28D	1	1	0	0	1	0	0	0	0.375
M28E	0	0	0	0	1	0	0	1	0.25
M29	0	0	3	1	1	0	0	1	0.5
M32	2	1	2	1	0	1	1	1	0.875
M38	3	3	4	1	2	1	2	3	1
M42	0	0	0	0	1	0	0	0	0.125
M43B	0	0	0	0	1	0	0	0	0.125
M48B	2	2	1	1	2	1	0	1	0.875
M50B	5	5	5	2	3	3	2	4	1
M56	1	1	0	0	0	0	0	0	0.25
M67B	0	0	1	1	1	0	1	1	0.625
M67C	0	0	0	0	0	1	0	0	0.125
M79	1	1	1	1	2	1	0	4	0.875
M82	1	1	1	1	1	0	0	0	0.625
M96	0	0	0	0	0	0	1	0	0.125
N10	0	0	1	2	1	1	0	0	0.5
S01C	1	0	1	0	1	0	0	1	0.5
S08A	1	1	0	2	1	1	1	0	0.75
S09C	0	0	4	0	0	0	1	2	0.375
S09X	0	0	4	0	0	0	0	1	0.25
S12	0	0	6	1	2	1	4	2	0.75
S16	3	2	6	2	2	2	2	2	1
S33	2	0	0	1	1	0	0	1	0.5
S45	0	0	1	1	0	0	0	0	0.25
S49C	1	1	1	1	0	1	1	1	0.875
S51	1	1	1	1	0	0	0	0	0.5
S54	1	1	1	1	1	1	1	1	1
S77	0	0	0	2	0	0	0	0	0.125
S78	1	0	0	0	1	0	0	0	0.25
T01A	3	2	2	2	3	2	2	2	1
T01X	0	0	0	0	0	1	1	0	0.25
U32	1	1	1	1	1	1	0	1	0.875
U62	0	0	2	0	0	0	0	0	0.125
