# Supplementary material for: Genomic and transcriptomic insights into the ecology and metabolism of benthic archaeal cosmopolitan, Thermoprofundales (MBG-D archaea)
Source: ISME J. 2018 Dec 4;13(4):885–901. doi: 10.1038/s41396-018-0321-8 (PMC6461988; doi:10.1038/s41396-018-0321-8)
Supplement: Supplementary file 5 — Table S4 _Dataset 4 [file 41396_2018_321_MOESM5_ESM.xlsx]

## Sheet: Sheet1
Table S4 | Annotation of eight Thermoprofundales bins by nr database, BlastKOALA, and EggNOG 4.5.1. The nr annotation and the corresponding taxonomy information were retrieved from the non-hypothetic protein top-hit. The top arNOG hit was assigned by EggNOG 4.5.1 database using HMM mapping mode. The resulted arCOG numbers were used to search against arCOG database (ftp://ftp.ncbi.nih.gov/pub/koon…
Amino acids and Peptides membrane transport
	KO annotation		arNOG annotation								nr annotation
Protein ID	KO	KO protein name	arNOG hit	arNOG hit e-value	arNOG hit bitscore	arNOG protein name	arCOG db protein abbr.	arCOG db protein name	arCOG db COG no.	COG Cat.	nr accession	nr annotation	taxonomy	identity	e-value	bitscore
M8B2D_scaffold_334_5			arCOG00009	8.1e-127	423.7	amino acid	PotE	Amino acid transporter	COG0531	E	EMR74965.1	amino acid transporter	Thermoplasmatales archaeon SCGC AB-540-F20	69.745	0	897
M8B2D_scaffold_614_3			arCOG00009	2.2e-133	445.4	amino acid	PotE	Amino acid transporter	COG0531	E	EMR74965.1	amino acid transporter	Thermoplasmatales archaeon SCGC AB-540-F20	66.077	0	855
M8B2D_scaffold_943_2			arCOG00009	1.2e-115	386.8	amino acid	PotE	Amino acid transporter	COG0531	E	WP_069583024.1	amino acid transporter	Methanobacterium sp. A39	48.201	1.98e-135	403
M9B1D_scaffold_414_2			arCOG00009	8.1e-127	423.7	amino acid	PotE	Amino acid transporter	COG0531	E	EMR74965.1	amino acid transporter	Thermoplasmatales archaeon SCGC AB-540-F20	69.745	0	897
M9B2D_scaffold_9_57	K03294	TC.APA; basic amino acid/polyamine antiporter, APA family	arCOG00009	3.9e-116	388.4	amino acid	PotE	Amino acid transporter	COG0531	E	WP_069583024.1	amino acid transporter	Methanobacterium sp. A39	48.675	8.8e-137	407
SG8-52-3_KYK32673.1			arCOG00009	5.1e-129	431	amino acid	PotE	Amino acid transporter	COG0531	E	EMR74965.1	amino acid transporter	Thermoplasmatales archaeon SCGC AB-540-F20	77.368	0	1001
SM1-50_KYK24768.1			arCOG00009	7.4e-108	361.1	amino acid	PotE	Amino acid transporter	COG0531	E	WP_069583024.1	amino acid transporter	Methanobacterium sp. A39	46.265	3.91e-130	390
M11B2D_scaffold_137_3			arCOG00181	2.2e-167	557.8	Oligopeptide dipeptide ABC transporter ATPase subunit	DppD	ABC-type dipeptide/oligopeptide/nickel transport system, ATPase component	COG0444	E	KYK31634.1	peptide ABC transporter ATP-binding protein	Thermoplasmatales archaeon SG8-52-3	85.714	0	662
M8B2D_scaffold_1047_2			arCOG00181	1.8e-153	511.8	Oligopeptide dipeptide ABC transporter ATPase subunit	DppD	ABC-type dipeptide/oligopeptide/nickel transport system, ATPase component	COG0444	E	KYK31634.1	peptide ABC transporter ATP-binding protein	Thermoplasmatales archaeon SG8-52-3	83.686	0	587
M8B2D_scaffold_649_4			arCOG00181	9.8e-153	509.4	Oligopeptide dipeptide ABC transporter ATPase subunit	DppD	ABC-type dipeptide/oligopeptide/nickel transport system, ATPase component	COG0444	E	KYK31634.1	peptide ABC transporter ATP-binding protein	Thermoplasmatales archaeon SG8-52-3	84.498	0	584
M9B2D_scaffold_1043_2			arCOG00181	3.6e-99	332.4	Oligopeptide dipeptide ABC transporter ATPase subunit	DppD	ABC-type dipeptide/oligopeptide/nickel transport system, ATPase component	COG0444	E	WP_066413501.1	peptide ABC transporter ATP-binding protein	Bacillus cohnii	35.655	7.7e-70	231
M9B2D_scaffold_115_6			arCOG00181	2.2e-167	557.8	Oligopeptide dipeptide ABC transporter ATPase subunit	DppD	ABC-type dipeptide/oligopeptide/nickel transport system, ATPase component	COG0444	E	KYK31634.1	peptide ABC transporter ATP-binding protein	Thermoplasmatales archaeon SG8-52-3	85.714	0	662
M9B2D_scaffold_3332_2			arCOG00181	1.8e-153	511.8	Oligopeptide dipeptide ABC transporter ATPase subunit	DppD	ABC-type dipeptide/oligopeptide/nickel transport system, ATPase component	COG0444	E	KYK31634.1	peptide ABC transporter ATP-binding protein	Thermoplasmatales archaeon SG8-52-3	83.686	0	587
M9B2D_scaffold_745_4	K02031	ABC.PE.A; peptide/nickel transport system ATP-binding protein	arCOG00181	1.2e-145	486	Oligopeptide dipeptide ABC transporter ATPase subunit	DppD	ABC-type dipeptide/oligopeptide/nickel transport system, ATPase component	COG0444	E	KXH74310.1	dipeptide/oligopeptide/nickel ABC transporter ATP-binding protein	Candidatus Thorarchaeota archaeon SMTZ1-45	85.981	0	557
M9B2D_scaffold_937_6	K02031	ABC.PE.A; peptide/nickel transport system ATP-binding protein	arCOG00181	5.7e-124	414.3	Oligopeptide dipeptide ABC transporter ATPase subunit	DppD	ABC-type dipeptide/oligopeptide/nickel transport system, ATPase component	COG0444	E	KXH74310.1	dipeptide/oligopeptide/nickel ABC transporter ATP-binding protein	Candidatus Thorarchaeota archaeon SMTZ1-45	79.751	6.79e-179	504
SG8-52-3_KYK31634.1			arCOG00181	1.6e-167	558.2	Oligopeptide dipeptide ABC transporter ATPase subunit	DppD	ABC-type dipeptide/oligopeptide/nickel transport system, ATPase component	COG0444	E	KYK31634.1	peptide ABC transporter ATP-binding protein	Thermoplasmatales archaeon SG8-52-3	100	0	751
M11B2D_scaffold_137_2	K10823	oppF; oligopeptide transport system ATP-binding protein	arCOG00184	3.2e-158	527.7	Oligopeptide dipeptide ABC transporter ATPase subunit	AppF	ABC-type oligopeptide transport system, ATPase component	COG4608	E	KYK31633.1	peptide ABC transporter substrate-binding protein	Thermoplasmatales archaeon SG8-52-3	81.988	0	549
M8B2D_scaffold_1047_3	K10823	oppF; oligopeptide transport system ATP-binding protein	arCOG00184	1.3e-154	515.7	Oligopeptide dipeptide ABC transporter ATPase subunit	AppF	ABC-type oligopeptide transport system, ATPase component	COG4608	E	KYK31633.1	peptide ABC transporter substrate-binding protein	Thermoplasmatales archaeon SG8-52-3	79.937	0	535
M8B2D_scaffold_649_3	K10823	oppF; oligopeptide transport system ATP-binding protein	arCOG00184	9.2e-157	522.8	Oligopeptide dipeptide ABC transporter ATPase subunit	AppF	ABC-type oligopeptide transport system, ATPase component	COG4608	E	KYK31633.1	peptide ABC transporter substrate-binding protein	Thermoplasmatales archaeon SG8-52-3	80.251	0	537
M9B2D_scaffold_115_5	K10823	oppF; oligopeptide transport system ATP-binding protein	arCOG00184	3.2e-158	527.7	Oligopeptide dipeptide ABC transporter ATPase subunit	AppF	ABC-type oligopeptide transport system, ATPase component	COG4608	E	KYK31633.1	peptide ABC transporter substrate-binding protein	Thermoplasmatales archaeon SG8-52-3	81.988	0	549
M9B2D_scaffold_3332_1	K10823	oppF; oligopeptide transport system ATP-binding protein	arCOG00184	1.1e-93	314.3	Oligopeptide dipeptide ABC transporter ATPase subunit	AppF	ABC-type oligopeptide transport system, ATPase component	COG4608	E	KYK31633.1	peptide ABC transporter substrate-binding protein	Thermoplasmatales archaeon SG8-52-3	79.897	3.79e-111	328
M9B2D_scaffold_745_5	K10823	oppF; oligopeptide transport system ATP-binding protein	arCOG00184	2.2e-141	472	Oligopeptide dipeptide ABC transporter ATPase subunit	AppF	ABC-type oligopeptide transport system, ATPase component	COG4608	E	KXH72898.1	peptide ABC transporter substrate-binding protein	Candidatus Thorarchaeota archaeon SMTZ-45	81.902	0	568
M9B2D_scaffold_937_5	K10823	oppF; oligopeptide transport system ATP-binding protein	arCOG00184	3.4e-139	464.8	Oligopeptide dipeptide ABC transporter ATPase subunit	AppF	ABC-type oligopeptide transport system, ATPase component	COG4608	E	KXH72898.1	peptide ABC transporter substrate-binding protein	Candidatus Thorarchaeota archaeon SMTZ-45	81.288	0	567
SG8-52-3_KYK31633.1	K10823	oppF; oligopeptide transport system ATP-binding protein	arCOG00184	9.4e-157	522.8	Oligopeptide dipeptide ABC transporter ATPase subunit	AppF	ABC-type oligopeptide transport system, ATPase component	COG4608	E	KYK31633.1	peptide ABC transporter substrate-binding protein	Thermoplasmatales archaeon SG8-52-3	100	0	660
M11B2D_scaffold_137_4	K02034	ABC.PE.P1; peptide/nickel transport system permease protein	arCOG00748	3.1e-113	378.4	binding-protein-dependent transport systems inner membrane component	DppC	ABC-type dipeptide/oligopeptide/nickel transport system, permease component	COG1173	E	KYK31642.1	D-ala-D-ala transporter subunit	Thermoplasmatales archaeon SG8-52-3	88.925	2.86e-179	505
M8B2D_scaffold_1047_1	K02034	ABC.PE.P1; peptide/nickel transport system permease protein	arCOG00748	1.5e-62	211.2	binding-protein-dependent transport systems inner membrane component	DppC	ABC-type dipeptide/oligopeptide/nickel transport system, permease component	COG1173	E	KYK31642.1	D-ala-D-ala transporter subunit	Thermoplasmatales archaeon SG8-52-3	87.681	1.89e-83	255
M8B2D_scaffold_649_5	K02034	ABC.PE.P1; peptide/nickel transport system permease protein	arCOG00748	4.1e-95	318.6	binding-protein-dependent transport systems inner membrane component	DppC	ABC-type dipeptide/oligopeptide/nickel transport system, permease component	COG1173	E	KYK31642.1	D-ala-D-ala transporter subunit	Thermoplasmatales archaeon SG8-52-3	88.318	6e-125	364
M8B2D_scaffold_713_3	K02034	ABC.PE.P1; peptide/nickel transport system permease protein	arCOG00748	6.6e-87	291.5	binding-protein-dependent transport systems inner membrane component	DppC	ABC-type dipeptide/oligopeptide/nickel transport system, permease component	COG1173	E	KYK31642.1	D-ala-D-ala transporter subunit	Thermoplasmatales archaeon SG8-52-3	86.111	1.91e-124	363
M9B2D_scaffold_115_7	K02034	ABC.PE.P1; peptide/nickel transport system permease protein	arCOG00748	3.1e-113	378.4	binding-protein-dependent transport systems inner membrane component	DppC	ABC-type dipeptide/oligopeptide/nickel transport system, permease component	COG1173	E	KYK31642.1	D-ala-D-ala transporter subunit	Thermoplasmatales archaeon SG8-52-3	88.925	2.86e-179	505
M9B2D_scaffold_1396_3	K02034	ABC.PE.P1; peptide/nickel transport system permease protein	arCOG00748	2.6e-54	184	binding-protein-dependent transport systems inner membrane component	DppC	ABC-type dipeptide/oligopeptide/nickel transport system, permease component	COG1173	E	KYK31642.1	D-ala-D-ala transporter subunit	Thermoplasmatales archaeon SG8-52-3	85.235	2.12e-78	244
M9B2D_scaffold_3332_3	K02034	ABC.PE.P1; peptide/nickel transport system permease protein	arCOG00748	4.3e-77	259.2	binding-protein-dependent transport systems inner membrane component	DppC	ABC-type dipeptide/oligopeptide/nickel transport system, permease component	COG1173	E	KYK31642.1	D-ala-D-ala transporter subunit	Thermoplasmatales archaeon SG8-52-3	89.535	6.21e-107	317
M9B2D_scaffold_745_3	K02034	ABC.PE.P1; peptide/nickel transport system permease protein	arCOG00748	2.9e-101	338.9	binding-protein-dependent transport systems inner membrane component	DppC	ABC-type dipeptide/oligopeptide/nickel transport system, permease component	COG1173	E	WP_004068926.1	ABC transporter permease	Thermococcus litoralis	45.652	5.82e-77	252
M9B2D_scaffold_937_7	K02034	ABC.PE.P1; peptide/nickel transport system permease protein	arCOG00748	1.3e-102	343.3	binding-protein-dependent transport systems inner membrane component	DppC	ABC-type dipeptide/oligopeptide/nickel transport system, permease component	COG1173	E	WP_004068926.1	ABC transporter permease	Thermococcus litoralis	45.652	1.47e-75	249
SG8-52-3_KYK31642.1	K02034	ABC.PE.P1; peptide/nickel transport system permease protein	arCOG00748	2e-113	379	binding-protein-dependent transport systems inner membrane component	DppC	ABC-type dipeptide/oligopeptide/nickel transport system, permease component	COG1173	E	KYK31642.1	D-ala-D-ala transporter subunit	Thermoplasmatales archaeon SG8-52-3	100	0	624
M11B2D_scaffold_137_5	K02033	ABC.PE.P; peptide/nickel transport system permease protein	arCOG00751	3.4e-98	329.2	binding-protein-dependent transport systems inner membrane component	DppB	ABC-type dipeptide/oligopeptide/nickel transport system, permease component	COG0601	E	KYK31635.1	peptide ABC transporter permease	Thermoplasmatales archaeon SG8-52-3	88.824	0	595
M8B2D_scaffold_713_2	K02033	ABC.PE.P; peptide/nickel transport system permease protein	arCOG00751	1e-95	321	binding-protein-dependent transport systems inner membrane component	DppB	ABC-type dipeptide/oligopeptide/nickel transport system, permease component	COG0601	E	KYK31635.1	peptide ABC transporter permease	Thermoplasmatales archaeon SG8-52-3	88.824	0	588
M9B2D_scaffold_115_8	K02033	ABC.PE.P; peptide/nickel transport system permease protein	arCOG00751	3.6e-97	325.8	binding-protein-dependent transport systems inner membrane component	DppB	ABC-type dipeptide/oligopeptide/nickel transport system, permease component	COG0601	E	KYK31635.1	peptide ABC transporter permease	Thermoplasmatales archaeon SG8-52-3	88.824	0	593
M9B2D_scaffold_1396_2	K02033	ABC.PE.P; peptide/nickel transport system permease protein	arCOG00751	1e-95	321	binding-protein-dependent transport systems inner membrane component	DppB	ABC-type dipeptide/oligopeptide/nickel transport system, permease component	COG0601	E	KYK31635.1	peptide ABC transporter permease	Thermoplasmatales archaeon SG8-52-3	88.824	0	588
M9B2D_scaffold_745_2	K02033	ABC.PE.P; peptide/nickel transport system permease protein	arCOG00751	1.2e-91	307.5	binding-protein-dependent transport systems inner membrane component	DppB	ABC-type dipeptide/oligopeptide/nickel transport system, permease component	COG0601	E	SCK01510.1	Glutathione transport system permease protein gsiC	uncultured Eubacterium sp.	38.994	1.45e-83	264
M9B2D_scaffold_937_8	K02033	ABC.PE.P; peptide/nickel transport system permease protein	arCOG00751	3.9e-85	286	binding-protein-dependent transport systems inner membrane component	DppB	ABC-type dipeptide/oligopeptide/nickel transport system, permease component	COG0601	E	SCK01510.1	Glutathione transport system permease protein gsiC	uncultured Eubacterium sp.	39.557	2.52e-81	258
SG8-52-3_KYK31635.1	K02033	ABC.PE.P; peptide/nickel transport system permease protein	arCOG00751	3.3e-95	319.3	binding-protein-dependent transport systems inner membrane component	DppB	ABC-type dipeptide/oligopeptide/nickel transport system, permease component	COG0601	E	KYK31635.1	peptide ABC transporter permease	Thermoplasmatales archaeon SG8-52-3	100	0	676
3300003432D_scaffold_12_39	K02028	ABC.PA.A; polar amino acid transport system ATP-binding protein [EC:3.6.3.21]	arCOG00923	3.5e-113	376.1	ABC transporter	GlnQ	ABC-type polar amino acid transport system, ATPase component	COG1126	E	KYK24146.1	glutamine ABC transporter ATP-binding protein	Thermoplasmatales archaeon SM1-50	78.776	3.06e-143	409
M11B2D_scaffold_337_10	K02028	ABC.PA.A; polar amino acid transport system ATP-binding protein [EC:3.6.3.21]	arCOG00923	1.2e-115	384.2	ABC transporter	GlnQ	ABC-type polar amino acid transport system, ATPase component	COG1126	E	KYK24146.1	glutamine ABC transporter ATP-binding protein	Thermoplasmatales archaeon SM1-50	92.308	1.1e-166	469
M9B2D_scaffold_2326_3	K02028	ABC.PA.A; polar amino acid transport system ATP-binding protein [EC:3.6.3.21]	arCOG00923	3.6e-115	382.7	ABC transporter	GlnQ	ABC-type polar amino acid transport system, ATPase component	COG1126	E	KYK24146.1	glutamine ABC transporter ATP-binding protein	Thermoplasmatales archaeon SM1-50	93.117	1.16e-169	476
SM1-50_KYK24146.1	K02028	ABC.PA.A; polar amino acid transport system ATP-binding protein [EC:3.6.3.21]	arCOG00923	5.4e-114	378.8	ABC transporter	GlnQ	ABC-type polar amino acid transport system, ATPase component	COG1126	E	KYK24146.1	glutamine ABC transporter ATP-binding protein	Thermoplasmatales archaeon SM1-50	100	0	504
M8B2D_scaffold_795_1	K01999	livK; branched-chain amino acid transport system substrate-binding protein	arCOG01020	1.2e-36	125.7	ABC transporter substrate-binding protein	LivK	ABC-type branched-chain amino acid transport system, periplasmic component	COG0683	E	KRT70935.1	Leu/Ile/Val-binding protein 5, branched-chain amino acid transport system substrate-binding protein	candidate division NC10 bacterium CSP1-5	65.035	7.19e-57	191
M9B2D_scaffold_691_4	K01999	livK; branched-chain amino acid transport system substrate-binding protein	arCOG01020	3.3e-61	206.6	ABC transporter substrate-binding protein	LivK	ABC-type branched-chain amino acid transport system, periplasmic component	COG0683	E	KPK88593.1	ABC transporter substrate-binding protein	Deltaproteobacteria bacterium SM23_61	31.783	1.45e-60	212
3300003432D_scaffold_10_35	K02035	ABC.PE.S; peptide/nickel transport system substrate-binding protein	arCOG01534	5.1e-105	351.9	Extracellular solute-binding protein, family 5	DdpA	ABC-type transport system, periplasmic component	COG0747	E	KQC10454.1	peptide ABC transporter substrate-binding protein	Candidatus Cloacimonas sp. SDB	68.401	0	777
3300003432D_scaffold_17_14	K02035	ABC.PE.S; peptide/nickel transport system substrate-binding protein	arCOG01534	1.8e-79	267.5	Extracellular solute-binding protein, family 5	DdpA	ABC-type transport system, periplasmic component	COG0747	E	KYK23173.1	hypothetical protein AYK25_02220	Thermoplasmatales archaeon SM1-50	71.713	0	773
3300003432D_scaffold_35_10	K02035	ABC.PE.S; peptide/nickel transport system substrate-binding protein	arCOG01534	4.4e-77	259.6	Extracellular solute-binding protein, family 5	DdpA	ABC-type transport system, periplasmic component	COG0747	E	KYK24361.1	hypothetical protein AYK25_00570	Thermoplasmatales archaeon SM1-50	70.097	0	766
M11B2D_scaffold_137_6	K02035	ABC.PE.S; peptide/nickel transport system substrate-binding protein	arCOG01534	1.4e-106	357	Extracellular solute-binding protein, family 5	DdpA	ABC-type transport system, periplasmic component	COG0747	E	WP_008082817.1	ABC transporter substrate-binding protein	Aciduliprofundum boonei	46.58	6.03e-151	454
M11B2D_scaffold_168_8	K02035	ABC.PE.S; peptide/nickel transport system substrate-binding protein	arCOG01534	1e-78	265	Extracellular solute-binding protein, family 5	DdpA	ABC-type transport system, periplasmic component	COG0747	E	KYK23173.1	hypothetical protein AYK25_02220	Thermoplasmatales archaeon SM1-50	90.504	0	953
M8B2D_scaffold_320_2	K02035	ABC.PE.S; peptide/nickel transport system substrate-binding protein	arCOG01534	2e-74	250.8	Extracellular solute-binding protein, family 5	DdpA	ABC-type transport system, periplasmic component	COG0747	E	KYK20023.1	hypothetical protein AYK24_04415	Thermoplasmatales archaeon SG8-52-4	53.846	0	569
M8B2D_scaffold_713_1	K02035	ABC.PE.S; peptide/nickel transport system substrate-binding protein	arCOG01534	5.4e-103	345.2	Extracellular solute-binding protein, family 5	DdpA	ABC-type transport system, periplasmic component	COG0747	E	WP_008082817.1	ABC transporter substrate-binding protein	Aciduliprofundum boonei	44.693	3.1e-141	428
M9B1D_scaffold_440_8	K02035	ABC.PE.S; peptide/nickel transport system substrate-binding protein	arCOG01534	2e-74	250.8	Extracellular solute-binding protein, family 5	DdpA	ABC-type transport system, periplasmic component	COG0747	E	KYK20023.1	hypothetical protein AYK24_04415	Thermoplasmatales archaeon SG8-52-4	53.846	0	569
M9B2D_scaffold_115_9	K02035	ABC.PE.S; peptide/nickel transport system substrate-binding protein	arCOG01534	1.4e-106	357.1	Extracellular solute-binding protein, family 5	DdpA	ABC-type transport system, periplasmic component	COG0747	E	WP_008082817.1	ABC transporter substrate-binding protein	Aciduliprofundum boonei	46.58	6.37e-151	454
M9B2D_scaffold_1333_2			arCOG01534	2.4e-62	210.9	Extracellular solute-binding protein, family 5	DdpA	ABC-type transport system, periplasmic component	COG0747	E	WP_004068921.1	peptide-binding protein	Thermococcus litoralis	25.078	6.64e-22	109
M9B2D_scaffold_1366_5			arCOG01534	2.1e-27	95.5	Extracellular solute-binding protein, family 5	DdpA	ABC-type transport system, periplasmic component	COG0747	E	WP_012448619.1	family 5 extracellular solute-binding protein	Natranaerobius thermophilus	29.642	9.75e-21	103
M9B2D_scaffold_137_19	K02035	ABC.PE.S; peptide/nickel transport system substrate-binding protein	arCOG01534	5e-71	239.6	Extracellular solute-binding protein, family 5	DdpA	ABC-type transport system, periplasmic component	COG0747	E	KYK24361.1	hypothetical protein AYK25_00570	Thermoplasmatales archaeon SM1-50	71.674	0	719
M9B2D_scaffold_1396_1	K02035	ABC.PE.S; peptide/nickel transport system substrate-binding protein	arCOG01534	1.8e-103	346.8	Extracellular solute-binding protein, family 5	DdpA	ABC-type transport system, periplasmic component	COG0747	E	WP_008082817.1	ABC transporter substrate-binding protein	Aciduliprofundum boonei	44.693	5.1e-141	428
M9B2D_scaffold_1591_2			arCOG01534	9.5e-51	172.6	Extracellular solute-binding protein, family 5	DdpA	ABC-type transport system, periplasmic component	COG0747	E	KUK61984.1	Extracellular solute-binding protein family 5, partial	Synergistales bacterium 57_84	22.396	8.61e-26	122
M9B2D_scaffold_47_26	K02035	ABC.PE.S; peptide/nickel transport system substrate-binding protein	arCOG01534	1e-78	265	Extracellular solute-binding protein, family 5	DdpA	ABC-type transport system, periplasmic component	COG0747	E	KYK23173.1	hypothetical protein AYK25_02220	Thermoplasmatales archaeon SM1-50	90.504	0	953
M9B2D_scaffold_553_5	K02035	ABC.PE.S; peptide/nickel transport system substrate-binding protein	arCOG01534	5.4e-74	249.4	Extracellular solute-binding protein, family 5	DdpA	ABC-type transport system, periplasmic component	COG0747	E	KYK20023.1	hypothetical protein AYK24_04415	Thermoplasmatales archaeon SG8-52-4	46.408	2.35e-153	456
SG8-52-3_KYK31573.1	K02035	ABC.PE.S; peptide/nickel transport system substrate-binding protein	arCOG01534	5.9e-82	275.7	Extracellular solute-binding protein, family 5	DdpA	ABC-type transport system, periplasmic component	COG0747	E	KYK31573.1	hypothetical protein AYK22_02460	Thermoplasmatales archaeon SG8-52-3	100	0	1065
SG8-52-3_KYK31636.1	K02035	ABC.PE.S; peptide/nickel transport system substrate-binding protein	arCOG01534	4e-101	339.1	Extracellular solute-binding protein, family 5	DdpA	ABC-type transport system, periplasmic component	COG0747	E	WP_008082817.1	ABC transporter substrate-binding protein	Aciduliprofundum boonei	43.094	3.12e-138	421
SG8-52-3_KYK34698.1	K02035	ABC.PE.S; peptide/nickel transport system substrate-binding protein	arCOG01534	7.3e-79	265.5	Extracellular solute-binding protein, family 5	DdpA	ABC-type transport system, periplasmic component	COG0747	E	KYK34698.1	hypothetical protein AYK22_04880	Thermoplasmatales archaeon SG8-52-3	100	0	1050
SG8-52-4_KYK20023.1	K02035	ABC.PE.S; peptide/nickel transport system substrate-binding protein	arCOG01534	1.4e-76	258	Extracellular solute-binding protein, family 5	DdpA	ABC-type transport system, periplasmic component	COG0747	E	KYK20023.1	hypothetical protein AYK24_04415	Thermoplasmatales archaeon SG8-52-4	100	0	1077
SM1-50_KYK23173.1	K02035	ABC.PE.S; peptide/nickel transport system substrate-binding protein	arCOG01534	3.3e-75	253.4	Extracellular solute-binding protein, family 5	DdpA	ABC-type transport system, periplasmic component	COG0747	E	KYK23173.1	hypothetical protein AYK25_02220	Thermoplasmatales archaeon SM1-50	100	0	1060
SM1-50_KYK24361.1	K02035	ABC.PE.S; peptide/nickel transport system substrate-binding protein	arCOG01534	4.4e-77	259.6	Extracellular solute-binding protein, family 5	DdpA	ABC-type transport system, periplasmic component	COG0747	E	KYK24361.1	hypothetical protein AYK25_00570	Thermoplasmatales archaeon SM1-50	100	0	1070
SM1-50_KYK24675.1	K02035	ABC.PE.S; peptide/nickel transport system substrate-binding protein	arCOG01534	6.5e-85	285.5	Extracellular solute-binding protein, family 5	DdpA	ABC-type transport system, periplasmic component	COG0747	E	KYK24675.1	hypothetical protein AYK25_06030	Thermoplasmatales archaeon SM1-50	100	0	1079
3300003432D_scaffold_12_38	K02029	ABC.PA.P; polar amino acid transport system permease protein	arCOG01798	1.3e-82	277.1	polar amino acid ABC transporter, inner membrane subunit	HisM	ABC-type amino acid transport system, permease component	COG0765	E	KUK98667.1	Polar amino acid ABC transporter, inner membrane subunit	Parcubacteria bacterium 32_520	51.835	1.75e-69	221
3300003432D_scaffold_12_40	K02029	ABC.PA.P; polar amino acid transport system permease protein	arCOG01798	1.2e-90	303.5	polar amino acid ABC transporter, inner membrane subunit	HisM	ABC-type amino acid transport system, permease component	COG0765	E	KYK24165.1	amino acid ABC transporter permease	Thermoplasmatales archaeon SM1-50	65.919	1.71e-106	315
M11B2D_scaffold_337_9	K02029	ABC.PA.P; polar amino acid transport system permease protein	arCOG01798	3.9e-75	252.6	polar amino acid ABC transporter, inner membrane subunit	HisM	ABC-type amino acid transport system, permease component	COG0765	E	KUK98667.1	Polar amino acid ABC transporter, inner membrane subunit	Parcubacteria bacterium 32_520	50	9.17e-64	206
M9B2D_scaffold_2326_2	K02029	ABC.PA.P; polar amino acid transport system permease protein	arCOG01798	3.9e-75	252.6	polar amino acid ABC transporter, inner membrane subunit	HisM	ABC-type amino acid transport system, permease component	COG0765	E	KUK98667.1	Polar amino acid ABC transporter, inner membrane subunit	Parcubacteria bacterium 32_520	50	9.17e-64	206
M9B2D_scaffold_2326_4	K02029	ABC.PA.P; polar amino acid transport system permease protein	arCOG01798	8.8e-87	290.8	polar amino acid ABC transporter, inner membrane subunit	HisM	ABC-type amino acid transport system, permease component	COG0765	E	KYK24165.1	amino acid ABC transporter permease	Thermoplasmatales archaeon SM1-50	93.392	5.66e-150	425
SG8-52-3_KYK31526.1	K02029	ABC.PA.P; polar amino acid transport system permease protein	arCOG01798	1.1e-54	185.4	polar amino acid ABC transporter, inner membrane subunit	HisM	ABC-type amino acid transport system, permease component	COG0765	E	KYK20523.1	amino acid ABC transporter permease	Thermoplasmatales archaeon SG8-52-2	88.235	8.16e-80	243
SM1-50_KYK24147.1	K02029	ABC.PA.P; polar amino acid transport system permease protein	arCOG01798	4.3e-74	249.1	polar amino acid ABC transporter, inner membrane subunit	HisM	ABC-type amino acid transport system, permease component	COG0765	E	KUK98667.1	Polar amino acid ABC transporter, inner membrane subunit	Parcubacteria bacterium 32_520	49.057	1.92e-60	197
SM1-50_KYK24165.1	K02029	ABC.PA.P; polar amino acid transport system permease protein	arCOG01798	3.5e-85	285.6	polar amino acid ABC transporter, inner membrane subunit	HisM	ABC-type amino acid transport system, permease component	COG0765	E	KYK24165.1	amino acid ABC transporter permease	Thermoplasmatales archaeon SM1-50	100	2.01e-159	449
3300003432D_scaffold_12_37	K02030	ABC.PA.S; polar amino acid transport system substrate-binding protein	arCOG01799	1.4e-54	185.1	extracellular solute-binding protein, family 3	HisJ	ABC-type amino acid transport/signal transduction system, periplasmic component/domain	COG0834	E	WP_048810949.1	basic amino acid ABC transporter substrate-binding protein	Thermococcus gammatolerans	48.207	2.98e-65	212
M11B2D_scaffold_337_8	K02030	ABC.PA.S; polar amino acid transport system substrate-binding protein	arCOG01799	8.3e-57	192.5	extracellular solute-binding protein, family 3	HisJ	ABC-type amino acid transport/signal transduction system, periplasmic component/domain	COG0834	E	WP_014122778.1	basic amino acid ABC transporter substrate-binding protein	Thermococcus sp. AM4	39.382	7.04e-57	191
M9B2D_scaffold_2326_1			arCOG01799	6.8e-12	44	extracellular solute-binding protein, family 3	HisJ	ABC-type amino acid transport/signal transduction system, periplasmic component/domain	COG0834	E	ADM28360.1	extracellular solute-binding protein family 3	Ignisphaera aggregans DSM 17230	45.055	5.95e-17	82.4
SM1-50_KYK24148.1	K02030	ABC.PA.S; polar amino acid transport system substrate-binding protein	arCOG01799	1.3e-61	208.3	extracellular solute-binding protein, family 3	HisJ	ABC-type amino acid transport/signal transduction system, periplasmic component/domain	COG0834	E	WP_014122778.1	basic amino acid ABC transporter substrate-binding protein	Thermococcus sp. AM4	41.699	3.79e-62	204
3300003432D_scaffold_66_1			arCOG04807	4.8e-57	192.9	oligopeptide transporter	OPT	Uncharacterized membrane protein, oligopeptide transporter (OPT) family	COG1297	S	EMR73761.1	putative oligopeptide transporter, OPT family	Thermoplasmatales archaeon SCGC AB-539-N05	79.795	8.55e-158	464
M11B2D_scaffold_1403_1			arCOG04807	3.7e-143	477.3	oligopeptide transporter	OPT	Uncharacterized membrane protein, oligopeptide transporter (OPT) family	COG1297	S	KYK22378.1	peptide transporter	Thermoplasmatales archaeon SG8-52-2	79.499	0	1004
M11B2D_scaffold_575_3			arCOG04807	8.2e-132	439.8	oligopeptide transporter	OPT	Uncharacterized membrane protein, oligopeptide transporter (OPT) family	COG1297	S	KYK24338.1	peptide transporter	Thermoplasmatales archaeon SM1-50	95.9	0	1206
M11B2D_scaffold_869_3			arCOG04807	3.7e-136	454.1	oligopeptide transporter	OPT	Uncharacterized membrane protein, oligopeptide transporter (OPT) family	COG1297	S	KYK25405.1	peptide transporter	Thermoplasmatales archaeon SM1-50	85.886	0	1110
M8B2D_scaffold_1327_3			arCOG04807	3e-28	97.9	oligopeptide transporter	OPT	Uncharacterized membrane protein, oligopeptide transporter (OPT) family	COG1297	S	KYK29677.1	peptide transporter	Thermoplasmatales archaeon SG8-52-1	92.308	2.47e-54	188
M8B2D_scaffold_233_1			arCOG04807	8.4e-115	383.6	oligopeptide transporter	OPT	Uncharacterized membrane protein, oligopeptide transporter (OPT) family	COG1297	S	KYK29677.1	peptide transporter	Thermoplasmatales archaeon SG8-52-1	80.414	0	910
M8B2D_scaffold_292_5			arCOG04807	6.9e-130	433.4	oligopeptide transporter	OPT	Uncharacterized membrane protein, oligopeptide transporter (OPT) family	COG1297	S	KYK29184.1	peptide transporter	Thermoplasmatales archaeon SG8-52-1	84.94	0	1092
M8B2D_scaffold_557_1			arCOG04807	5.2e-135	450.4	oligopeptide transporter	OPT	Uncharacterized membrane protein, oligopeptide transporter (OPT) family	COG1297	S	KYK30787.1	peptide transporter	Thermoplasmatales archaeon SG8-52-3	76.957	0	952
M9B1D_scaffold_1257_1			arCOG04807	4.5e-16	57.6	oligopeptide transporter	OPT	Uncharacterized membrane protein, oligopeptide transporter (OPT) family	COG1297	S	ENO12372.1	putative membrane protein, partial	Thermoplasmatales archaeon SCGC AB-539-C06	82.09	3.59e-31	112
M9B1D_scaffold_1538_1			arCOG04807	1.7e-84	283.6	oligopeptide transporter	OPT	Uncharacterized membrane protein, oligopeptide transporter (OPT) family	COG1297	S	KYK23461.1	peptide transporter	Thermoplasmatales archaeon SG8-52-2	84.978	0	747
M9B1D_scaffold_188_22			arCOG04807	2.5e-135	451.4	oligopeptide transporter	OPT	Uncharacterized membrane protein, oligopeptide transporter (OPT) family	COG1297	S	KYK29677.1	peptide transporter	Thermoplasmatales archaeon SG8-52-1	81.662	0	1035
M9B1D_scaffold_516_1			arCOG04807	1.7e-128	428.8	oligopeptide transporter	OPT	Uncharacterized membrane protein, oligopeptide transporter (OPT) family	COG1297	S	KYK22378.1	peptide transporter	Thermoplasmatales archaeon SG8-52-2	77.573	0	919
M9B1D_scaffold_95_19			arCOG04807	1e-14	53.1	oligopeptide transporter	OPT	Uncharacterized membrane protein, oligopeptide transporter (OPT) family	COG1297	S	ENO12372.1	putative membrane protein, partial	Thermoplasmatales archaeon SCGC AB-539-C06	75.342	1.02e-31	113
M9B2D_scaffold_161_6			arCOG04807	3.7e-136	454.1	oligopeptide transporter	OPT	Uncharacterized membrane protein, oligopeptide transporter (OPT) family	COG1297	S	KYK25405.1	peptide transporter	Thermoplasmatales archaeon SM1-50	85.886	0	1110
M9B2D_scaffold_189_1			arCOG04807	3.6e-143	477.3	oligopeptide transporter	OPT	Uncharacterized membrane protein, oligopeptide transporter (OPT) family	COG1297	S	KYK22378.1	peptide transporter	Thermoplasmatales archaeon SG8-52-2	79.499	0	1004
M9B2D_scaffold_289_8			arCOG04807	9.9e-132	439.5	oligopeptide transporter	OPT	Uncharacterized membrane protein, oligopeptide transporter (OPT) family	COG1297	S	KYK24338.1	peptide transporter	Thermoplasmatales archaeon SM1-50	96.047	0	1208
SG8-52-3_KYK30787.1			arCOG04807	7.3e-130	433.4	oligopeptide transporter	OPT	Uncharacterized membrane protein, oligopeptide transporter (OPT) family	COG1297	S	KYK30787.1	peptide transporter	Thermoplasmatales archaeon SG8-52-3	100	0	1323
SG8-52-3_KYK32005.1			arCOG04807	4.9e-130	433.9	oligopeptide transporter	OPT	Uncharacterized membrane protein, oligopeptide transporter (OPT) family	COG1297	S	KYK32005.1	peptide transporter	Thermoplasmatales archaeon SG8-52-3	100	0	1280
SG8-52-3_KYK33602.1			arCOG04807	6.9e-137	456.6	oligopeptide transporter	OPT	Uncharacterized membrane protein, oligopeptide transporter (OPT) family	COG1297	S	KYK33602.1	peptide transporter	Thermoplasmatales archaeon SG8-52-3	100	0	1319
SG8-52-4_KYK23869.1			arCOG04807	3.1e-132	441.2	oligopeptide transporter	OPT	Uncharacterized membrane protein, oligopeptide transporter (OPT) family	COG1297	S	KYK23869.1	peptide transporter	Thermoplasmatales archaeon SG8-52-4	100	0	1286
SM1-50_KYK24338.1			arCOG04807	7e-133	443.3	oligopeptide transporter	OPT	Uncharacterized membrane protein, oligopeptide transporter (OPT) family	COG1297	S	KYK24338.1	peptide transporter	Thermoplasmatales archaeon SM1-50	100	0	1320
SM1-50_KYK25405.1			arCOG04807	6.3e-117	390.6	oligopeptide transporter	OPT	Uncharacterized membrane protein, oligopeptide transporter (OPT) family	COG1297	S	KYK25405.1	peptide transporter	Thermoplasmatales archaeon SM1-50	100	0	1221

## Sheet: Sheet2
Aminotransferases and Ammonium metabolism
	KO annotation		arNOG annotation								nr annotation
Protein ID	KO	KO protein name	arNOG hit	arNOG hit e-value	arNOG hit bitscore	arNOG protein name	arCOG db protein abbr.	arCOG db protein name	arCOG db COG no.	COG Cat.	nr accession	nr annotation	taxonomy	identity	e-value	bitscore
3300003432D_scaffold_3_2	K03918	lat; L-lysine 6-transaminase [EC:2.6.1.36]	02TAQ	9.8e-119	396.1	4-aminobutyrate aminotransferase				E	KYK20941.1	L-lysine 6-transaminase	Thermoplasmatales archaeon SM1-50	81.05	0	761
M11B2D_scaffold_63_4	K03918	lat; L-lysine 6-transaminase [EC:2.6.1.36]	02TAQ	1.2e-114	382.6	4-aminobutyrate aminotransferase				E	KYK20941.1	L-lysine 6-transaminase	Thermoplasmatales archaeon SM1-50	89.726	0	840
M8B2D_scaffold_939_3			02TAQ	1.9e-09	35.9	4-aminobutyrate aminotransferase				E	KYK20990.1	L-lysine 6-transaminase	Thermoplasmatales archaeon SG8-52-2	74	1.11e-47	166
M9B1D_scaffold_726_4	K03918	lat; L-lysine 6-transaminase [EC:2.6.1.36]	02TAQ	4e-114	380.9	4-aminobutyrate aminotransferase				E	KYK20990.1	L-lysine 6-transaminase	Thermoplasmatales archaeon SG8-52-2	71.526	0	682
M9B2D_scaffold_30_39	K03918	lat; L-lysine 6-transaminase [EC:2.6.1.36]	02TAQ	5.2e-115	383.8	4-aminobutyrate aminotransferase				E	KYK20941.1	L-lysine 6-transaminase	Thermoplasmatales archaeon SM1-50	89.954	0	842
SG8-52-4_KYK24877.1	K03918	lat; L-lysine 6-transaminase [EC:2.6.1.36]	02TAQ	3e-114	381.3	4-aminobutyrate aminotransferase				E	KYK24877.1	L-lysine 6-transaminase	Thermoplasmatales archaeon SG8-52-4	100	0	897
SM1-50_KYK20941.1	K03918	lat; L-lysine 6-transaminase [EC:2.6.1.36]	02TAQ	3e-113	378	4-aminobutyrate aminotransferase				E	KYK20941.1	L-lysine 6-transaminase	Thermoplasmatales archaeon SM1-50	100	0	911
3300003432D_scaffold_28_10	K05825	LYSN; 2-aminoadipate transaminase [EC:2.6.1.-]	arCOG00492	1.8e-157	523.5	GntR family transcriptional regulator	ARO8	Transcriptional regulators containing a DNA-binding HTH domain and an aminotransferase domain (MocR family)	COG1167	K	KYK20921.1	aminotransferase	Thermoplasmatales archaeon SM1-50	90.625	0	796
3300003432D_scaffold_84_11	K05825	LYSN; 2-aminoadipate transaminase [EC:2.6.1.-]	arCOG00492	2e-158	526.6	GntR family transcriptional regulator	ARO8	Transcriptional regulators containing a DNA-binding HTH domain and an aminotransferase domain (MocR family)	COG1167	K	KYK25581.1	aminotransferase	Thermoplasmatales archaeon SM1-50	83.047	0	717
M11B2D_scaffold_1653_2	K05825	LYSN; 2-aminoadipate transaminase [EC:2.6.1.-]	arCOG00492	2.8e-159	529.5	GntR family transcriptional regulator	ARO8	Transcriptional regulators containing a DNA-binding HTH domain and an aminotransferase domain (MocR family)	COG1167	K	KYK20921.1	aminotransferase	Thermoplasmatales archaeon SM1-50	95.913	0	837
M11B2D_scaffold_981_1	K05825	LYSN; 2-aminoadipate transaminase [EC:2.6.1.-]	arCOG00492	2.6e-80	269.4	GntR family transcriptional regulator	ARO8	Transcriptional regulators containing a DNA-binding HTH domain and an aminotransferase domain (MocR family)	COG1167	K	KYK25581.1	aminotransferase	Thermoplasmatales archaeon SM1-50	92.453	8.3e-144	415
M8B2D_scaffold_328_6	K05825	LYSN; 2-aminoadipate transaminase [EC:2.6.1.-]	arCOG00492	3.3e-162	539.1	GntR family transcriptional regulator	ARO8	Transcriptional regulators containing a DNA-binding HTH domain and an aminotransferase domain (MocR family)	COG1167	K	KYK27728.1	aminotransferase	Thermoplasmatales archaeon SG8-52-1	80.741	0	700
M8B2D_scaffold_625_4	K05825	LYSN; 2-aminoadipate transaminase [EC:2.6.1.-]	arCOG00492	1.9e-160	533.3	GntR family transcriptional regulator	ARO8	Transcriptional regulators containing a DNA-binding HTH domain and an aminotransferase domain (MocR family)	COG1167	K	KYK20921.1	aminotransferase	Thermoplasmatales archaeon SM1-50	66.908	0	609
M9B1D_scaffold_105_24	K05825	LYSN; 2-aminoadipate transaminase [EC:2.6.1.-]	arCOG00492	3.3e-162	539.1	GntR family transcriptional regulator	ARO8	Transcriptional regulators containing a DNA-binding HTH domain and an aminotransferase domain (MocR family)	COG1167	K	KYK27728.1	aminotransferase	Thermoplasmatales archaeon SG8-52-1	80.741	0	700
M9B1D_scaffold_174_8	K05825	LYSN; 2-aminoadipate transaminase [EC:2.6.1.-]	arCOG00492	1.9e-160	533.3	GntR family transcriptional regulator	ARO8	Transcriptional regulators containing a DNA-binding HTH domain and an aminotransferase domain (MocR family)	COG1167	K	KYK20921.1	aminotransferase	Thermoplasmatales archaeon SM1-50	66.908	0	609
M9B2D_scaffold_2201_2	K05825	LYSN; 2-aminoadipate transaminase [EC:2.6.1.-]	arCOG00492	2.3e-157	523.2	GntR family transcriptional regulator	ARO8	Transcriptional regulators containing a DNA-binding HTH domain and an aminotransferase domain (MocR family)	COG1167	K	KYK25581.1	aminotransferase	Thermoplasmatales archaeon SM1-50	90.931	0	776
M9B2D_scaffold_30_60	K05825	LYSN; 2-aminoadipate transaminase [EC:2.6.1.-]	arCOG00492	2.8e-159	529.5	GntR family transcriptional regulator	ARO8	Transcriptional regulators containing a DNA-binding HTH domain and an aminotransferase domain (MocR family)	COG1167	K	KYK20921.1	aminotransferase	Thermoplasmatales archaeon SM1-50	95.913	0	837
SG8-52-3_KYK31555.1	K05825	LYSN; 2-aminoadipate transaminase [EC:2.6.1.-]	arCOG00492	3.2e-154	512.8	GntR family transcriptional regulator	ARO8	Transcriptional regulators containing a DNA-binding HTH domain and an aminotransferase domain (MocR family)	COG1167	K	KYK20921.1	aminotransferase	Thermoplasmatales archaeon SM1-50	66.827	0	608
SG8-52-3_KYK34709.1	K05825	LYSN; 2-aminoadipate transaminase [EC:2.6.1.-]	arCOG00492	2.4e-158	526.4	GntR family transcriptional regulator	ARO8	Transcriptional regulators containing a DNA-binding HTH domain and an aminotransferase domain (MocR family)	COG1167	K	KYK34709.1	aminotransferase	Thermoplasmatales archaeon SG8-52-3	100	0	833
SG8-52-4_KYK21199.1	K05825	LYSN; 2-aminoadipate transaminase [EC:2.6.1.-]	arCOG00492	2.5e-159	529.7	GntR family transcriptional regulator	ARO8	Transcriptional regulators containing a DNA-binding HTH domain and an aminotransferase domain (MocR family)	COG1167	K	KYK21199.1	aminotransferase	Thermoplasmatales archaeon SG8-52-4	100	0	834
SM1-50_KYK20921.1	K05825	LYSN; 2-aminoadipate transaminase [EC:2.6.1.-]	arCOG00492	1.6e-158	527	GntR family transcriptional regulator	ARO8	Transcriptional regulators containing a DNA-binding HTH domain and an aminotransferase domain (MocR family)	COG1167	K	KYK20921.1	aminotransferase	Thermoplasmatales archaeon SM1-50	100	0	864
SM1-50_KYK25581.1	K05825	LYSN; 2-aminoadipate transaminase [EC:2.6.1.-]	arCOG00492	4.3e-159	528.8	GntR family transcriptional regulator	ARO8	Transcriptional regulators containing a DNA-binding HTH domain and an aminotransferase domain (MocR family)	COG1167	K	KYK25581.1	aminotransferase	Thermoplasmatales archaeon SM1-50	100	0	845
SG8-52-4_KYK23790.1	K05830	lysJ, argD; LysW-gamma-L-lysine/LysW-L-ornithine aminotransferase [EC:2.6.1.-]	arCOG00914	3.2e-144	479.9	acetylornithine aminotransferase	ArgD	Ornithine/acetylornithine aminotransferase	COG4992	E	KYK23790.1	acetylornithine aminotransferase	Thermoplasmatales archaeon SG8-52-4	100	0	786
3300003432D_scaffold_190_3	K00812	aspB; aspartate aminotransferase [EC:2.6.1.1]	arCOG01130	5.5e-128	426.5	Aminotransferase	-	Aspartate/tyrosine/aromatic aminotransferase	COG0436	E	WP_012106749.1	aspartate aminotransferase	Methanoregula boonei	77.348	0	603
3300003432D_scaffold_326_1	K10907	K10907; aminotransferase [EC:2.6.1.-]	arCOG01130	3e-47	160.7	Aminotransferase	-	Aspartate/tyrosine/aromatic aminotransferase	COG0436	E	WP_011991015.1	aminotransferase A	Methanoregula boonei	76.923	5.72e-84	260
3300003432D_scaffold_85_7	K00812	aspB; aspartate aminotransferase [EC:2.6.1.1]	arCOG01130	1.1e-128	428.8	Aminotransferase	-	Aspartate/tyrosine/aromatic aminotransferase	COG0436	E	WP_015285445.1	aspartate/tyrosine/aromatic aminotransferase	Methanoregula formicica	77.901	0	595
M8B2D_scaffold_341_2			arCOG01130	4.4e-126	420.2	Aminotransferase	-	Aspartate/tyrosine/aromatic aminotransferase	COG0436	E	KYK22380.1	aspartate aminotransferase	Thermoplasmatales archaeon SG8-52-2	83.896	0	690
M8B2D_scaffold_60_25			arCOG01130	1.7e-126	421.5	Aminotransferase	-	Aspartate/tyrosine/aromatic aminotransferase	COG0436	E	KYK29324.1	aspartate aminotransferase	Thermoplasmatales archaeon SG8-52-1	83.636	0	690
M9B1D_scaffold_99_53			arCOG01130	1.7e-126	421.5	Aminotransferase	-	Aspartate/tyrosine/aromatic aminotransferase	COG0436	E	KYK29324.1	aspartate aminotransferase	Thermoplasmatales archaeon SG8-52-1	83.636	0	690
SG8-52-3_KYK30786.1			arCOG01130	2.1e-123	411.4	Aminotransferase	-	Aspartate/tyrosine/aromatic aminotransferase	COG0436	E	KYK30786.1	aspartate aminotransferase	Thermoplasmatales archaeon SG8-52-3	100	0	791
SG8-52-4_KYK22552.1			arCOG01130	3.3e-124	414	Aminotransferase	-	Aspartate/tyrosine/aromatic aminotransferase	COG0436	E	KYK22552.1	aspartate aminotransferase	Thermoplasmatales archaeon SG8-52-4	100	0	797
SM1-50_KYK21869.1			arCOG01130	2.3e-124	414.6	Aminotransferase	-	Aspartate/tyrosine/aromatic aminotransferase	COG0436	E	KYK21869.1	aspartate aminotransferase	Thermoplasmatales archaeon SM1-50	100	0	796
3300003432D_scaffold_20_18			arCOG01131	2.2e-167	556.2	alanine aminotransferase	-	Aspartate/tyrosine/aromatic aminotransferase	COG0436	E	KYK21096.1	alanine aminotransferase	Thermoplasmatales archaeon SM1-50	87.25	0	747
M8B2D_scaffold_1173_1			arCOG01131	4.8e-74	248.8	alanine aminotransferase	-	Aspartate/tyrosine/aromatic aminotransferase	COG0436	E	KYK33551.1	alanine aminotransferase	Thermoplasmatales archaeon SG8-52-3	75.676	2.53e-98	298
M8B2D_scaffold_148_11			arCOG01131	6.2e-165	548.1	alanine aminotransferase	-	Aspartate/tyrosine/aromatic aminotransferase	COG0436	E	KYK33551.1	alanine aminotransferase	Thermoplasmatales archaeon SG8-52-3	77.638	0	671
M9B1D_scaffold_320_9			arCOG01131	6.2e-165	548.1	alanine aminotransferase	-	Aspartate/tyrosine/aromatic aminotransferase	COG0436	E	KYK33551.1	alanine aminotransferase	Thermoplasmatales archaeon SG8-52-3	77.638	0	671
M9B2D_scaffold_2539_2			arCOG01131	1.2e-155	517.6	alanine aminotransferase	-	Aspartate/tyrosine/aromatic aminotransferase	COG0436	E	KXH74232.1	alanine aminotransferase	Candidatus Thorarchaeota archaeon SMTZ1-45	82.707	0	694
M9B2D_scaffold_51_7			arCOG01131	5.8e-166	551.5	alanine aminotransferase	-	Aspartate/tyrosine/aromatic aminotransferase	COG0436	E	KYK21096.1	alanine aminotransferase	Thermoplasmatales archaeon SM1-50	90.299	0	778
SG8-52-3_KYK33551.1			arCOG01131	3.3e-165	549	alanine aminotransferase	-	Aspartate/tyrosine/aromatic aminotransferase	COG0436	E	KYK33551.1	alanine aminotransferase	Thermoplasmatales archaeon SG8-52-3	100	0	829
SG8-52-4_KYK24213.1			arCOG01131	2.1e-164	546.3	alanine aminotransferase	-	Aspartate/tyrosine/aromatic aminotransferase	COG0436	E	KYK24213.1	alanine aminotransferase	Thermoplasmatales archaeon SG8-52-4	100	0	835
SM1-50_KYK21096.1			arCOG01131	6.7e-166	551.3	alanine aminotransferase	-	Aspartate/tyrosine/aromatic aminotransferase	COG0436	E	KYK21096.1	alanine aminotransferase	Thermoplasmatales archaeon SM1-50	100	0	841
3300003432D_scaffold_2_21	K00261	GLUD1_2, gdhA; glutamate dehydrogenase (NAD(P)+) [EC:1.4.1.3]	arCOG01352	2.4e-156	520	glutamate dehydrogenase	GdhA	Glutamate dehydrogenase/leucine dehydrogenase	COG0334	E	KYK32352.1	glutamate dehydrogenase	Thermoplasmatales archaeon SG8-52-3	76.056	0	726
3300003432D_scaffold_2_24	K00262	E1.4.1.4, gdhA; glutamate dehydrogenase (NADP+) [EC:1.4.1.4]	arCOG01352	7.2e-127	422.9	glutamate dehydrogenase	GdhA	Glutamate dehydrogenase/leucine dehydrogenase	COG0334	E	KYK22128.1	glutamate dehydrogenase	Thermoplasmatales archaeon SM1-50	91.236	0	856
M8B2D_scaffold_1264_2	K00262	E1.4.1.4, gdhA; glutamate dehydrogenase (NADP+) [EC:1.4.1.4]	arCOG01352	1e-124	415.8	glutamate dehydrogenase	GdhA	Glutamate dehydrogenase/leucine dehydrogenase	COG0334	E	KYK28779.1	glutamate dehydrogenase	Thermoplasmatales archaeon SG8-52-1	87.416	0	829
M8B2D_scaffold_155_2	K00261	GLUD1_2, gdhA; glutamate dehydrogenase (NAD(P)+) [EC:1.4.1.3]	arCOG01352	2.6e-158	526.4	glutamate dehydrogenase	GdhA	Glutamate dehydrogenase/leucine dehydrogenase	COG0334	E	KYK28885.1	glutamate dehydrogenase	Thermoplasmatales archaeon SG8-52-1	87.321	0	784
M8B2D_scaffold_155_4	K00262	E1.4.1.4, gdhA; glutamate dehydrogenase (NADP+) [EC:1.4.1.4]	arCOG01352	2.3e-124	414.6	glutamate dehydrogenase	GdhA	Glutamate dehydrogenase/leucine dehydrogenase	COG0334	E	KYK28779.1	glutamate dehydrogenase	Thermoplasmatales archaeon SG8-52-1	87.416	0	827
M8B2D_scaffold_300_2	K00261	GLUD1_2, gdhA; glutamate dehydrogenase (NAD(P)+) [EC:1.4.1.3]	arCOG01352	5.8e-157	522	glutamate dehydrogenase	GdhA	Glutamate dehydrogenase/leucine dehydrogenase	COG0334	E	KYK28885.1	glutamate dehydrogenase	Thermoplasmatales archaeon SG8-52-1	87.321	0	788
M9B1D_scaffold_367_6	K00262	E1.4.1.4, gdhA; glutamate dehydrogenase (NADP+) [EC:1.4.1.4]	arCOG01352	2.3e-124	414.6	glutamate dehydrogenase	GdhA	Glutamate dehydrogenase/leucine dehydrogenase	COG0334	E	KYK28779.1	glutamate dehydrogenase	Thermoplasmatales archaeon SG8-52-1	87.416	0	827
M9B1D_scaffold_367_8	K00261	GLUD1_2, gdhA; glutamate dehydrogenase (NAD(P)+) [EC:1.4.1.3]	arCOG01352	1.6e-153	510.7	glutamate dehydrogenase	GdhA	Glutamate dehydrogenase/leucine dehydrogenase	COG0334	E	KYK28885.1	glutamate dehydrogenase	Thermoplasmatales archaeon SG8-52-1	86.902	0	743
M9B2D_scaffold_268_12	K00262	E1.4.1.4, gdhA; glutamate dehydrogenase (NADP+) [EC:1.4.1.4]	arCOG01352	2.5e-49	167.5	glutamate dehydrogenase	GdhA	Glutamate dehydrogenase/leucine dehydrogenase	COG0334	E	KXH70304.1	glutamate dehydrogenase	Candidatus Thorarchaeota archaeon SMTZ1-45	87.719	8.83e-110	328
SG8-52-3_KYK32352.1	K00261	GLUD1_2, gdhA; glutamate dehydrogenase (NAD(P)+) [EC:1.4.1.3]	arCOG01352	1.5e-157	524	glutamate dehydrogenase	GdhA	Glutamate dehydrogenase/leucine dehydrogenase	COG0334	E	KYK32352.1	glutamate dehydrogenase	Thermoplasmatales archaeon SG8-52-3	100	0	889
SG8-52-4_KYK21786.1	K00261	GLUD1_2, gdhA; glutamate dehydrogenase (NAD(P)+) [EC:1.4.1.3]	arCOG01352	2.1e-157	523.4	glutamate dehydrogenase	GdhA	Glutamate dehydrogenase/leucine dehydrogenase	COG0334	E	KYK21786.1	glutamate dehydrogenase	Thermoplasmatales archaeon SG8-52-4	100	0	867
SM1-50_KYK22128.1	K00262	E1.4.1.4, gdhA; glutamate dehydrogenase (NADP+) [EC:1.4.1.4]	arCOG01352	1e-127	425.6	glutamate dehydrogenase	GdhA	Glutamate dehydrogenase/leucine dehydrogenase	COG0334	E	KYK22128.1	glutamate dehydrogenase	Thermoplasmatales archaeon SM1-50	100	0	920
3300003432D_scaffold_2_27	K01915	glnA, GLUL; glutamine synthetase [EC:6.3.1.2]	arCOG01909	7.9e-171	568	glutamine synthetase	GlnA	Glutamine synthetase	COG0174	E	KYK22125.1	glutamine synthetase	Thermoplasmatales archaeon SM1-50	85.618	0	818
3300003432D_scaffold_5_37	K01915	glnA, GLUL; glutamine synthetase [EC:6.3.1.2]	arCOG01909	7.1e-150	499	glutamine synthetase	GlnA	Glutamine synthetase	COG0174	E	WP_054695860.1	type I glutamate--ammonia ligase	Syntrophomonas palmitatica	40.632	7.37e-113	347
M8B2D_scaffold_1264_1			arCOG01909	2.4e-21	75.4	glutamine synthetase	GlnA	Glutamine synthetase	COG0174	E	EMR73402.1	glutamine synthetase, partial	Thermoplasmatales archaeon SCGC AB-539-N05	82.353	1.04e-40	142
M8B2D_scaffold_155_6	K01915	glnA, GLUL; glutamine synthetase [EC:6.3.1.2]	arCOG01909	1.7e-177	589.9	glutamine synthetase	GlnA	Glutamine synthetase	COG0174	E	KYK28774.1	glutamine synthetase	Thermoplasmatales archaeon SG8-52-1	82.005	0	757
M8B2D_scaffold_155_7	K01915	glnA, GLUL; glutamine synthetase [EC:6.3.1.2]	arCOG01909	1.7e-148	494.4	glutamine synthetase	GlnA	Glutamine synthetase	COG0174	E	WP_005580909.1	type I glutamate--ammonia ligase	Natronobacterium gregoryi	40.682	1.43e-107	333
M8B2D_scaffold_696_1	K01915	glnA, GLUL; glutamine synthetase [EC:6.3.1.2]	arCOG01909	1.5e-101	339.7	glutamine synthetase	GlnA	Glutamine synthetase	COG0174	E	WP_057730223.1	type I glutamate--ammonia ligase	Lactobacillus helveticus	46.094	4.25e-76	246
M9B1D_scaffold_367_3	K01915	glnA, GLUL; glutamine synthetase [EC:6.3.1.2]	arCOG01909	8.2e-149	495.5	glutamine synthetase	GlnA	Glutamine synthetase	COG0174	E	WP_005580909.1	type I glutamate--ammonia ligase	Natronobacterium gregoryi	40.774	1.21e-107	334
M9B1D_scaffold_367_4	K01915	glnA, GLUL; glutamine synthetase [EC:6.3.1.2]	arCOG01909	1.7e-177	589.9	glutamine synthetase	GlnA	Glutamine synthetase	COG0174	E	KYK28774.1	glutamine synthetase	Thermoplasmatales archaeon SG8-52-1	82.005	0	757
M9B2D_scaffold_526_2	K01915	glnA, GLUL; glutamine synthetase [EC:6.3.1.2]	arCOG01909	2.5e-168	559.8	glutamine synthetase	GlnA	Glutamine synthetase	COG0174	E	KYK22125.1	glutamine synthetase	Thermoplasmatales archaeon SM1-50	93.541	0	884
M9B2D_scaffold_82_20	K01915	glnA, GLUL; glutamine synthetase [EC:6.3.1.2]	arCOG01909	5.3e-59	199.5	glutamine synthetase	GlnA	Glutamine synthetase	COG0174	E	WP_022796871.1	glutamine synthetase	Bavariicoccus seileri	48.428	8.29e-44	158
SG8-52-3_KYK34114.1	K01915	glnA, GLUL; glutamine synthetase [EC:6.3.1.2]	arCOG01909	1.1e-149	498.3	glutamine synthetase	GlnA	Glutamine synthetase	COG0174	E	WP_056939727.1	type I glutamate--ammonia ligase	Lactobacillus amylovorus	41.031	1.47e-112	346
SG8-52-4_KYK19941.1	K01915	glnA, GLUL; glutamine synthetase [EC:6.3.1.2]	arCOG01909	5.1e-145	482.9	glutamine synthetase	GlnA	Glutamine synthetase	COG0174	E	WP_025005345.1	type I glutamate--ammonia ligase	Lactobacillus gallinarum	41.002	7.81e-110	339
SM1-50_KYK21743.1	K01915	glnA, GLUL; glutamine synthetase [EC:6.3.1.2]	arCOG01909	2.4e-142	474.1	glutamine synthetase	GlnA	Glutamine synthetase	COG0174	E	WP_054695860.1	type I glutamate--ammonia ligase	Syntrophomonas palmitatica	39.278	2.81e-107	333
SM1-50_KYK22125.1	K01915	glnA, GLUL; glutamine synthetase [EC:6.3.1.2]	arCOG01909	8.9e-167	554.7	glutamine synthetase	GlnA	Glutamine synthetase	COG0174	E	KYK22125.1	glutamine synthetase	Thermoplasmatales archaeon SM1-50	100	0	934
3300003432D_scaffold_0_86			arCOG04333	3.4e-72	242.7	Aminotransferase	-	Aspartate/tyrosine/aromatic aminotransferase	COG0436	E	WP_047071358.1	aminotransferase	Brevibacillus formosus	32.5	1.22e-57	201
M11B2D_scaffold_740_1			arCOG04333	1.5e-71	240.6	Aminotransferase	-	Aspartate/tyrosine/aromatic aminotransferase	COG0436	E	WP_025093566.1	MULTISPECIES: aminotransferase	Bacillus	32.703	1.08e-55	195
M9B2D_scaffold_39_27			arCOG04333	1.5e-71	240.6	Aminotransferase	-	Aspartate/tyrosine/aromatic aminotransferase	COG0436	E	WP_025093566.1	MULTISPECIES: aminotransferase	Bacillus	32.703	1.08e-55	195

## Sheet: Sheet3
Ethanol fermentation
	KO annotation		arNOG annotation								nr annotation
Protein ID	KO	KO protein name	arNOG hit	arNOG hit e-value	arNOG hit bitscore	arNOG protein name	arCOG db protein abbr.	arCOG db protein name	arCOG db COG no.	COG Cat.	nr accession	nr annotation	taxonomy	identity	e-value	bitscore
M11B2D_scaffold_196_6	K01905	E6.2.1.13; acetyl-CoA synthetase (ADP-forming) [EC:6.2.1.13]	arCOG01338	2.3e-68	229.2	domain protein	-	Acyl-CoA synthetase, ATP-grasp containing subunit	COG1042	C	WP_008084351.1	acetyl-CoA synthetase	Aciduliprofundum boonei	47.03	1.33e-55	184
M9B2D_scaffold_189_8	K01905	E6.2.1.13; acetyl-CoA synthetase (ADP-forming) [EC:6.2.1.13]	arCOG01338	2.3e-68	229.2	domain protein	-	Acyl-CoA synthetase, ATP-grasp containing subunit	COG1042	C	WP_008084351.1	acetyl-CoA synthetase	Aciduliprofundum boonei	47.03	1.33e-55	184
SG8-52-4_KYK23829.1	K01905	E6.2.1.13; acetyl-CoA synthetase (ADP-forming) [EC:6.2.1.13]	arCOG01338	1.1e-67	227	domain protein	-	Acyl-CoA synthetase, ATP-grasp containing subunit	COG1042	C	WP_008084351.1	acetyl-CoA synthetase	Aciduliprofundum boonei	50	5.95e-59	192
SM1-50_KYK22613.1	K01905	E6.2.1.13; acetyl-CoA synthetase (ADP-forming) [EC:6.2.1.13]	arCOG01338	1.3e-67	226.8	domain protein	-	Acyl-CoA synthetase, ATP-grasp containing subunit	COG1042	C	WP_008084351.1	acetyl-CoA synthetase	Aciduliprofundum boonei	48.515	2.94e-56	186
3300003432D_scaffold_27_8	K01895	ACSS, acs; acetyl-CoA synthetase [EC:6.2.1.1]	arCOG01529	3e-290	963.3	synthetase	Acs	Acyl-coenzyme A synthetase/AMP-(fatty) acid ligase	COG0365	I	EMR73471.1	acetyl-coenzyme A synthetase	Thermoplasmatales archaeon SCGC AB-539-N05	78.802	0	1096
M11B2D_scaffold_698_2	K01895	ACSS, acs; acetyl-CoA synthetase [EC:6.2.1.1]	arCOG01529	6.7e-291	965.4	synthetase	Acs	Acyl-coenzyme A synthetase/AMP-(fatty) acid ligase	COG0365	I	EMR73471.1	acetyl-coenzyme A synthetase	Thermoplasmatales archaeon SCGC AB-539-N05	78.923	0	1101
M8B2D_scaffold_142_4	K01895	ACSS, acs; acetyl-CoA synthetase [EC:6.2.1.1]	arCOG01529	5.9e-292	968.9	synthetase	Acs	Acyl-coenzyme A synthetase/AMP-(fatty) acid ligase	COG0365	I	KYK27565.1	acetyl-coenzyme A synthetase	Thermoplasmatales archaeon SG8-52-1	84.308	0	1160
M8B2D_scaffold_418_1	K01895	ACSS, acs; acetyl-CoA synthetase [EC:6.2.1.1]	arCOG01529	1.2e-179	597.9	synthetase	Acs	Acyl-coenzyme A synthetase/AMP-(fatty) acid ligase	COG0365	I	EMR73566.1	acyl-CoA synthetase/AMP-acid ligase	Thermoplasmatales archaeon SCGC AB-539-N05	85.539	0	730
M8B2D_scaffold_734_2	K01895	ACSS, acs; acetyl-CoA synthetase [EC:6.2.1.1]	arCOG01529	2.7e-296	983.3	synthetase	Acs	Acyl-coenzyme A synthetase/AMP-(fatty) acid ligase	COG0365	I	KYK27565.1	acetyl-coenzyme A synthetase	Thermoplasmatales archaeon SG8-52-1	86.329	0	1193
M9B1D_scaffold_256_9	K01895	ACSS, acs; acetyl-CoA synthetase [EC:6.2.1.1]	arCOG01529	2.2e-268	891.1	synthetase	Acs	Acyl-coenzyme A synthetase/AMP-(fatty) acid ligase	COG0365	I	EMR73566.1	acyl-CoA synthetase/AMP-acid ligase	Thermoplasmatales archaeon SCGC AB-539-N05	80.901	0	1080
M9B1D_scaffold_265_5	K01895	ACSS, acs; acetyl-CoA synthetase [EC:6.2.1.1]	arCOG01529	5.9e-292	968.9	synthetase	Acs	Acyl-coenzyme A synthetase/AMP-(fatty) acid ligase	COG0365	I	KYK27565.1	acetyl-coenzyme A synthetase	Thermoplasmatales archaeon SG8-52-1	84.308	0	1160
M9B2D_scaffold_310_20	K01895	ACSS, acs; acetyl-CoA synthetase [EC:6.2.1.1]	arCOG01529	6.7e-291	965.4	synthetase	Acs	Acyl-coenzyme A synthetase/AMP-(fatty) acid ligase	COG0365	I	EMR73471.1	acetyl-coenzyme A synthetase	Thermoplasmatales archaeon SCGC AB-539-N05	78.923	0	1101
SG8-52-3_KYK34849.1	K01895	ACSS, acs; acetyl-CoA synthetase [EC:6.2.1.1]	arCOG01529	3.2e-296	983	synthetase	Acs	Acyl-coenzyme A synthetase/AMP-(fatty) acid ligase	COG0365	I	KYK34849.1	acetyl-coenzyme A synthetase	Thermoplasmatales archaeon SG8-52-3	100	0	1335
SM1-50_KYK20767.1	K01895	ACSS, acs; acetyl-CoA synthetase [EC:6.2.1.1]	arCOG01529	1.6e-78	263.8	synthetase	Acs	Acyl-coenzyme A synthetase/AMP-(fatty) acid ligase	COG0365	I	KYK34849.1	acetyl-coenzyme A synthetase	Thermoplasmatales archaeon SG8-52-3	84.118	6.37e-95	296
3300003432D_scaffold_13_20	K03738	aor; aldehyde:ferredoxin oxidoreductase [EC:1.2.7.5]	arCOG00706	6.1e-104	348	Aldehyde ferredoxin oxidoreductase	-	Aldehyde:ferredoxin oxidoreductase	COG2414	C	KYK20475.1	aldehyde:ferredoxin oxidoreductase	Thermoplasmatales archaeon SM1-50	87.209	0	1456
M11B2D_scaffold_265_1	K03738	aor; aldehyde:ferredoxin oxidoreductase [EC:1.2.7.5]	arCOG00706	8.9e-91	304.6	Aldehyde ferredoxin oxidoreductase	-	Aldehyde:ferredoxin oxidoreductase	COG2414	C	KYK20475.1	aldehyde:ferredoxin oxidoreductase	Thermoplasmatales archaeon SM1-50	90.378	0	1120
M8B2D_scaffold_1433_3	K03738	aor; aldehyde:ferredoxin oxidoreductase [EC:1.2.7.5]	arCOG00706	5.7e-103	344.8	Aldehyde ferredoxin oxidoreductase	-	Aldehyde:ferredoxin oxidoreductase	COG2414	C	WP_014805989.1	aldehyde ferredoxin oxidoreductase	Anaerobaculum mobile	45.745	5.27e-72	241
M8B2D_scaffold_341_1	K03738	aor; aldehyde:ferredoxin oxidoreductase [EC:1.2.7.5]	arCOG00706	7.3e-111	370.9	Aldehyde ferredoxin oxidoreductase	-	Aldehyde:ferredoxin oxidoreductase	COG2414	C	WP_012308914.1	aldehyde ferredoxin oxidoreductase	Candidatus Korarchaeum cryptofilum	43.836	7.32e-93	298
M8B2D_scaffold_560_6	K03738	aor; aldehyde:ferredoxin oxidoreductase [EC:1.2.7.5]	arCOG00706	3.9e-101	338.8	Aldehyde ferredoxin oxidoreductase	-	Aldehyde:ferredoxin oxidoreductase	COG2414	C	KYH39233.1	aldehyde ferredoxin oxidoreductase, partial	Candidatus Bathyarchaeota archaeon B25	44.366	2.13e-70	229
M8B2D_scaffold_60_26	K03738	aor; aldehyde:ferredoxin oxidoreductase [EC:1.2.7.5]	arCOG00706	1.9e-47	161.4	Aldehyde ferredoxin oxidoreductase	-	Aldehyde:ferredoxin oxidoreductase	COG2414	C	KUK85875.1	Aldehyde ferredoxin oxidoreductase	Synergistales bacterium 58_81	51.445	2.04e-47	171
M9B1D_scaffold_463_1	K03738	aor; aldehyde:ferredoxin oxidoreductase [EC:1.2.7.5]	arCOG00706	2e-80	270.4	Aldehyde ferredoxin oxidoreductase	-	Aldehyde:ferredoxin oxidoreductase	COG2414	C	KYK23002.1	aldehyde:ferredoxin oxidoreductase	Thermoplasmatales archaeon SG8-52-2	82.418	0	803
M9B1D_scaffold_953_7	K03738	aor; aldehyde:ferredoxin oxidoreductase [EC:1.2.7.5]	arCOG00706	1e-112	377.1	Aldehyde ferredoxin oxidoreductase	-	Aldehyde:ferredoxin oxidoreductase	COG2414	C	KYH39233.1	aldehyde ferredoxin oxidoreductase, partial	Candidatus Bathyarchaeota archaeon B25	43.519	1.91e-77	248
M9B1D_scaffold_99_54	K03738	aor; aldehyde:ferredoxin oxidoreductase [EC:1.2.7.5]	arCOG00706	1.5e-52	178.3	Aldehyde ferredoxin oxidoreductase	-	Aldehyde:ferredoxin oxidoreductase	COG2414	C	KUK61469.1	Aldehyde ferredoxin oxidoreductase	Synergistales bacterium 57_84	52.198	3.5e-53	187
M9B2D_scaffold_137_18	K03738	aor; aldehyde:ferredoxin oxidoreductase [EC:1.2.7.5]	arCOG00706	4.1e-170	566.6	Aldehyde ferredoxin oxidoreductase	-	Aldehyde:ferredoxin oxidoreductase	COG2414	C	KYK24754.1	aldehyde:ferredoxin oxidoreductase	Thermoplasmatales archaeon SM1-50	79.281	0	993
M9B2D_scaffold_497_1	K03738	aor; aldehyde:ferredoxin oxidoreductase [EC:1.2.7.5]	arCOG00706	1.8e-77	260.6	Aldehyde ferredoxin oxidoreductase	-	Aldehyde:ferredoxin oxidoreductase	COG2414	C	EFI35369.1	Aldehyde ferredoxin oxidoreductase	Desulfonatronospira thiodismutans ASO3-1	44.053	8.17e-53	189
M9B2D_scaffold_9_34	K03738	aor; aldehyde:ferredoxin oxidoreductase [EC:1.2.7.5]	arCOG00706	2.5e-107	359.2	Aldehyde ferredoxin oxidoreductase	-	Aldehyde:ferredoxin oxidoreductase	COG2414	C	KYK20475.1	aldehyde:ferredoxin oxidoreductase	Thermoplasmatales archaeon SM1-50	89.793	0	1488
SG8-52-3_KYK30650.1	K03738	aor; aldehyde:ferredoxin oxidoreductase [EC:1.2.7.5]	arCOG00706	3.9e-111	371.8	Aldehyde ferredoxin oxidoreductase	-	Aldehyde:ferredoxin oxidoreductase	COG2414	C	KYK30650.1	aldehyde:ferredoxin oxidoreductase	Thermoplasmatales archaeon SG8-52-3	100	0	1598
SG8-52-3_KYK30785.1	K03738	aor; aldehyde:ferredoxin oxidoreductase [EC:1.2.7.5]	arCOG00706	3e-216	718.9	Aldehyde ferredoxin oxidoreductase	-	Aldehyde:ferredoxin oxidoreductase	COG2414	C	WP_012308914.1	aldehyde ferredoxin oxidoreductase	Candidatus Korarchaeum cryptofilum	41.983	2.46e-164	491
SG8-52-3_KYK34026.1	K03738	aor; aldehyde:ferredoxin oxidoreductase [EC:1.2.7.5]	arCOG00706	8.2e-181	601.9	Aldehyde ferredoxin oxidoreductase	-	Aldehyde:ferredoxin oxidoreductase	COG2414	C	KYK34026.1	aldehyde:ferredoxin oxidoreductase	Thermoplasmatales archaeon SG8-52-3	100	0	1254
SG8-52-4_KYK22553.1	K03738	aor; aldehyde:ferredoxin oxidoreductase [EC:1.2.7.5]	arCOG00706	5.3e-207	688.4	Aldehyde ferredoxin oxidoreductase	-	Aldehyde:ferredoxin oxidoreductase	COG2414	C	KUK85875.1	Aldehyde ferredoxin oxidoreductase	Synergistales bacterium 58_81	44.098	2.87e-166	496
SG8-52-4_KYK24416.1	K03738	aor; aldehyde:ferredoxin oxidoreductase [EC:1.2.7.5]	arCOG00706	1.4e-106	356.8	Aldehyde ferredoxin oxidoreductase	-	Aldehyde:ferredoxin oxidoreductase	COG2414	C	KYK24416.1	aldehyde:ferredoxin oxidoreductase	Thermoplasmatales archaeon SG8-52-4	100	0	1608
SG8-52-4_KYK24715.1	K03738	aor; aldehyde:ferredoxin oxidoreductase [EC:1.2.7.5]	arCOG00706	1.7e-184	614.1	Aldehyde ferredoxin oxidoreductase	-	Aldehyde:ferredoxin oxidoreductase	COG2414	C	KYK24715.1	aldehyde:ferredoxin oxidoreductase	Thermoplasmatales archaeon SG8-52-4	100	0	1252
SM1-50_KYK20475.1	K03738	aor; aldehyde:ferredoxin oxidoreductase [EC:1.2.7.5]	arCOG00706	4.5e-104	348.5	Aldehyde ferredoxin oxidoreductase	-	Aldehyde:ferredoxin oxidoreductase	COG2414	C	KYK20475.1	aldehyde:ferredoxin oxidoreductase	Thermoplasmatales archaeon SM1-50	100	0	1621
SM1-50_KYK24754.1	K03738	aor; aldehyde:ferredoxin oxidoreductase [EC:1.2.7.5]	arCOG00706	1.8e-170	567.8	Aldehyde ferredoxin oxidoreductase	-	Aldehyde:ferredoxin oxidoreductase	COG2414	C	KYK24754.1	aldehyde:ferredoxin oxidoreductase	Thermoplasmatales archaeon SM1-50	100	0	1217
SM1-50_KYK25495.1	K03738	aor; aldehyde:ferredoxin oxidoreductase [EC:1.2.7.5]	arCOG00706	7.9e-181	602	Aldehyde ferredoxin oxidoreductase	-	Aldehyde:ferredoxin oxidoreductase	COG2414	C	KYK25495.1	aldehyde:ferredoxin oxidoreductase	Thermoplasmatales archaeon SM1-50	100	0	1258
3300003432D_scaffold_9_19			arCOG00984	1.4e-75	254	alcohol dehydrogenase	EutG	Alcohol dehydrogenase, class IV	COG1454	C	KYK25018.1	butanol dehydrogenase	Thermoplasmatales archaeon SM1-50	72.28	0	603
M11B2D_scaffold_594_2			arCOG00984	2.3e-73	246.7	alcohol dehydrogenase	EutG	Alcohol dehydrogenase, class IV	COG1454	C	KYK25018.1	butanol dehydrogenase	Thermoplasmatales archaeon SM1-50	77.69	0	625
M9B2D_scaffold_32_27			arCOG00984	2.8e-73	246.4	alcohol dehydrogenase	EutG	Alcohol dehydrogenase, class IV	COG1454	C	KYK25018.1	butanol dehydrogenase	Thermoplasmatales archaeon SM1-50	77.428	0	623
SM1-50_KYK25018.1			arCOG00984	1.3e-66	224.5	alcohol dehydrogenase	EutG	Alcohol dehydrogenase, class IV	COG1454	C	KYK25018.1	butanol dehydrogenase	Thermoplasmatales archaeon SM1-50	100	0	801
SG8-52-3_KYK34007.1	K13953	adhP; alcohol dehydrogenase, propanol-preferring [EC:1.1.1.1]	arCOG01455	4.7e-65	219.1	alcohol dehydrogenase	AdhP	Zn-dependent alcohol dehydrogenase	COG1064	C	BAL57032.1	6-hydroxycylohex-1-ene-1-carboxyl-CoA dehydrogenase	uncultured crenarchaeote	32.398	7.35e-49	177
SG8-52-4_KYK20412.1	K13953	adhP; alcohol dehydrogenase, propanol-preferring [EC:1.1.1.1]	arCOG01455	1e-64	218	alcohol dehydrogenase	AdhP	Zn-dependent alcohol dehydrogenase	COG1064	C	BAJ49376.1	alcohol dehydrogenase	Candidatus Caldiarchaeum subterraneum	32.57	5.03e-48	175
SM1-50_KYK25482.1			arCOG01455	4.9e-62	209.2	alcohol dehydrogenase	AdhP	Zn-dependent alcohol dehydrogenase	COG1064	C	BAJ49376.1	alcohol dehydrogenase	Candidatus Caldiarchaeum subterraneum	33.163	4.41e-49	177

## Sheet: Sheet4
Pyruvate metabolism
	KO annotation		arNOG annotation								nr annotation
Protein ID	KO	KO protein name	arNOG hit	arNOG hit e-value	arNOG hit bitscore	arNOG protein name	arCOG db protein abbr.	arCOG db protein name	arCOG db COG no.	COG Cat.	nr accession	nr annotation	taxonomy	identity	e-value	bitscore
M11B2D_scaffold_51_4	K00175	korB, oorB, oforB; 2-oxoglutarate/2-oxoacid ferredoxin oxidoreductase subunit beta [EC:1.2.7.3 1.2.7.11]	arCOG01599	6.5e-101	336.7	oxidoreductase, subunit beta	PorB	Pyruvate:ferredoxin oxidoreductase or related 2-oxoacid:ferredoxin oxidoreductase, beta subunit	COG1013	C	KYK34965.1	2-oxoglutarate synthase	Thermoplasmatales archaeon SG8-52-3	84.375	0	521
M8B2D_scaffold_55_31	K00175	korB, oorB, oforB; 2-oxoglutarate/2-oxoacid ferredoxin oxidoreductase subunit beta [EC:1.2.7.3 1.2.7.11]	arCOG01599	1.8e-93	312.2	oxidoreductase, subunit beta	PorB	Pyruvate:ferredoxin oxidoreductase or related 2-oxoacid:ferredoxin oxidoreductase, beta subunit	COG1013	C	KYK33424.1	2-oxoglutarate synthase	Thermoplasmatales archaeon DG-70-1	68.727	6.94e-144	413
M8B2D_scaffold_60_16	K00175	korB, oorB, oforB; 2-oxoglutarate/2-oxoacid ferredoxin oxidoreductase subunit beta [EC:1.2.7.3 1.2.7.11]	arCOG01599	2.5e-99	331.5	oxidoreductase, subunit beta	PorB	Pyruvate:ferredoxin oxidoreductase or related 2-oxoacid:ferredoxin oxidoreductase, beta subunit	COG1013	C	KYK22372.1	2-oxoglutarate synthase	Thermoplasmatales archaeon SG8-52-2	85.765	0	523
M8B2D_scaffold_97_18	K00175	korB, oorB, oforB; 2-oxoglutarate/2-oxoacid ferredoxin oxidoreductase subunit beta [EC:1.2.7.3 1.2.7.11]	arCOG01599	7.7e-99	329.9	oxidoreductase, subunit beta	PorB	Pyruvate:ferredoxin oxidoreductase or related 2-oxoacid:ferredoxin oxidoreductase, beta subunit	COG1013	C	KYK22372.1	2-oxoglutarate synthase	Thermoplasmatales archaeon SG8-52-2	83.275	0	520
M9B1D_scaffold_92_20	K00175	korB, oorB, oforB; 2-oxoglutarate/2-oxoacid ferredoxin oxidoreductase subunit beta [EC:1.2.7.3 1.2.7.11]	arCOG01599	1.8e-93	312.2	oxidoreductase, subunit beta	PorB	Pyruvate:ferredoxin oxidoreductase or related 2-oxoacid:ferredoxin oxidoreductase, beta subunit	COG1013	C	KYK33424.1	2-oxoglutarate synthase	Thermoplasmatales archaeon DG-70-1	68.727	6.94e-144	413
M9B1D_scaffold_99_44	K00175	korB, oorB, oforB; 2-oxoglutarate/2-oxoacid ferredoxin oxidoreductase subunit beta [EC:1.2.7.3 1.2.7.11]	arCOG01599	2.5e-99	331.5	oxidoreductase, subunit beta	PorB	Pyruvate:ferredoxin oxidoreductase or related 2-oxoacid:ferredoxin oxidoreductase, beta subunit	COG1013	C	KYK22372.1	2-oxoglutarate synthase	Thermoplasmatales archaeon SG8-52-2	85.765	0	523
M9B2D_scaffold_22_15	K00175	korB, oorB, oforB; 2-oxoglutarate/2-oxoacid ferredoxin oxidoreductase subunit beta [EC:1.2.7.3 1.2.7.11]	arCOG01599	6.5e-101	336.7	oxidoreductase, subunit beta	PorB	Pyruvate:ferredoxin oxidoreductase or related 2-oxoacid:ferredoxin oxidoreductase, beta subunit	COG1013	C	KYK34965.1	2-oxoglutarate synthase	Thermoplasmatales archaeon SG8-52-3	84.375	0	521
M9B2D_scaffold_3574_2	K00175	korB, oorB, oforB; 2-oxoglutarate/2-oxoacid ferredoxin oxidoreductase subunit beta [EC:1.2.7.3 1.2.7.11]	arCOG01599	2.6e-88	295.3	oxidoreductase, subunit beta	PorB	Pyruvate:ferredoxin oxidoreductase or related 2-oxoacid:ferredoxin oxidoreductase, beta subunit	COG1013	C	KFN39851.1	2-oxoglutarate ferredoxin oxidoreductase subunit beta	Sulfuricurvum sp. MLSB	91.197	0	548
SG8-52-3_KYK34965.1	K00175	korB, oorB, oforB; 2-oxoglutarate/2-oxoacid ferredoxin oxidoreductase subunit beta [EC:1.2.7.3 1.2.7.11]	arCOG01599	1.3e-99	332.3	oxidoreductase, subunit beta	PorB	Pyruvate:ferredoxin oxidoreductase or related 2-oxoacid:ferredoxin oxidoreductase, beta subunit	COG1013	C	KYK34965.1	2-oxoglutarate synthase	Thermoplasmatales archaeon SG8-52-3	100	0	607
SM1-50_KYK24920.1	K00175	korB, oorB, oforB; 2-oxoglutarate/2-oxoacid ferredoxin oxidoreductase subunit beta [EC:1.2.7.3 1.2.7.11]	arCOG01599	1.2e-98	329.3	oxidoreductase, subunit beta	PorB	Pyruvate:ferredoxin oxidoreductase or related 2-oxoacid:ferredoxin oxidoreductase, beta subunit	COG1013	C	KYK24920.1	2-oxoglutarate synthase	Thermoplasmatales archaeon SM1-50	100	0	611
M9B2D_scaffold_644_3	K00177	korC, oorC; 2-oxoglutarate ferredoxin oxidoreductase subunit gamma [EC:1.2.7.3]	arCOG01600	2.8e-43	147.2	Oxidoreductase	PorG	Pyruvate:ferredoxin oxidoreductase or related 2-oxoacid:ferredoxin oxidoreductase, beta and gamma subunit	COG1014	C	WP_012545226.1	ketoisovalerate oxidoreductase subunit VorA	Thermodesulfovibrio yellowstonii	51.412	3.27e-56	183
3300003432D_scaffold_20_9	K00170	porB; pyruvate ferredoxin oxidoreductase beta subunit [EC:1.2.7.1]	arCOG01601	5.6e-115	382.9	ferredoxin oxidoreductase, subunit beta	PorB	Pyruvate:ferredoxin oxidoreductase or related 2-oxoacid:ferredoxin oxidoreductase, beta subunit	COG1013	C	KYK21123.1	2-ketoisovalerate ferredoxin oxidoreductase	Thermoplasmatales archaeon SM1-50	86.333	0	541
M11B2D_scaffold_535_3	K00170	porB; pyruvate ferredoxin oxidoreductase beta subunit [EC:1.2.7.1]	arCOG01601	7e-115	382.6	ferredoxin oxidoreductase, subunit beta	PorB	Pyruvate:ferredoxin oxidoreductase or related 2-oxoacid:ferredoxin oxidoreductase, beta subunit	COG1013	C	KYK21123.1	2-ketoisovalerate ferredoxin oxidoreductase	Thermoplasmatales archaeon SM1-50	94.389	0	574
M8B2D_scaffold_202_3	K00170	porB; pyruvate ferredoxin oxidoreductase beta subunit [EC:1.2.7.1]	arCOG01601	1.5e-118	394.6	ferredoxin oxidoreductase, subunit beta	PorB	Pyruvate:ferredoxin oxidoreductase or related 2-oxoacid:ferredoxin oxidoreductase, beta subunit	COG1013	C	KYK22559.1	2-ketoisovalerate ferredoxin oxidoreductase	Thermoplasmatales archaeon SG8-52-4	86.379	0	525
M9B1D_scaffold_1835_2	K00170	porB; pyruvate ferredoxin oxidoreductase beta subunit [EC:1.2.7.1]	arCOG01601	1.5e-118	394.6	ferredoxin oxidoreductase, subunit beta	PorB	Pyruvate:ferredoxin oxidoreductase or related 2-oxoacid:ferredoxin oxidoreductase, beta subunit	COG1013	C	KYK22559.1	2-ketoisovalerate ferredoxin oxidoreductase	Thermoplasmatales archaeon SG8-52-4	86.379	0	525
M9B2D_scaffold_51_12	K00170	porB; pyruvate ferredoxin oxidoreductase beta subunit [EC:1.2.7.1]	arCOG01601	7e-115	382.6	ferredoxin oxidoreductase, subunit beta	PorB	Pyruvate:ferredoxin oxidoreductase or related 2-oxoacid:ferredoxin oxidoreductase, beta subunit	COG1013	C	KYK21123.1	2-ketoisovalerate ferredoxin oxidoreductase	Thermoplasmatales archaeon SM1-50	94.389	0	574
SG8-52-3_KYK30779.1	K00170	porB; pyruvate ferredoxin oxidoreductase beta subunit [EC:1.2.7.1]	arCOG01601	5.5e-116	386.2	ferredoxin oxidoreductase, subunit beta	PorB	Pyruvate:ferredoxin oxidoreductase or related 2-oxoacid:ferredoxin oxidoreductase, beta subunit	COG1013	C	KYK30779.1	2-ketoisovalerate ferredoxin oxidoreductase	Thermoplasmatales archaeon SG8-52-3	100	0	627
SG8-52-4_KYK22559.1	K00170	porB; pyruvate ferredoxin oxidoreductase beta subunit [EC:1.2.7.1]	arCOG01601	3e-115	383.8	ferredoxin oxidoreductase, subunit beta	PorB	Pyruvate:ferredoxin oxidoreductase or related 2-oxoacid:ferredoxin oxidoreductase, beta subunit	COG1013	C	KYK22559.1	2-ketoisovalerate ferredoxin oxidoreductase	Thermoplasmatales archaeon SG8-52-4	100	0	626
SM1-50_KYK21123.1	K00170	porB; pyruvate ferredoxin oxidoreductase beta subunit [EC:1.2.7.1]	arCOG01601	3.7e-115	383.5	ferredoxin oxidoreductase, subunit beta	PorB	Pyruvate:ferredoxin oxidoreductase or related 2-oxoacid:ferredoxin oxidoreductase, beta subunit	COG1013	C	KYK21123.1	2-ketoisovalerate ferredoxin oxidoreductase	Thermoplasmatales archaeon SM1-50	100	0	633
M11B2D_scaffold_434_5	K00180	iorB; indolepyruvate ferredoxin oxidoreductase, beta subunit [EC:1.2.7.8]	arCOG01602	7e-59	198.2	oxidoreductase, subunit	PorG	Pyruvate:ferredoxin oxidoreductase or related 2-oxoacid:ferredoxin oxidoreductase, gamma subunit	COG1014	C	EMR74829.1	indolepyruvate ferredoxin oxidoreductase, subunit iorB	Thermoplasmatales archaeon SCGC AB-540-F20	69.388	3.06e-98	291
M11B2D_scaffold_51_5	K00177	korC, oorC; 2-oxoglutarate ferredoxin oxidoreductase subunit gamma [EC:1.2.7.3]	arCOG01602	2.3e-51	173.7	oxidoreductase, subunit	PorG	Pyruvate:ferredoxin oxidoreductase or related 2-oxoacid:ferredoxin oxidoreductase, gamma subunit	COG1014	C	KYK22371.1	2-oxoglutarate ferredoxin oxidoreductase subunit gamma	Thermoplasmatales archaeon SG8-52-2	82.778	4.62e-105	307
M8B2D_scaffold_60_15	K00177	korC, oorC; 2-oxoglutarate ferredoxin oxidoreductase subunit gamma [EC:1.2.7.3]	arCOG01602	9e-52	175	oxidoreductase, subunit	PorG	Pyruvate:ferredoxin oxidoreductase or related 2-oxoacid:ferredoxin oxidoreductase, gamma subunit	COG1014	C	KYK29318.1	2-oxoglutarate ferredoxin oxidoreductase subunit gamma	Thermoplasmatales archaeon SG8-52-1	81.111	1.25e-104	306
M8B2D_scaffold_97_17	K00177	korC, oorC; 2-oxoglutarate ferredoxin oxidoreductase subunit gamma [EC:1.2.7.3]	arCOG01602	2.5e-51	173.6	oxidoreductase, subunit	PorG	Pyruvate:ferredoxin oxidoreductase or related 2-oxoacid:ferredoxin oxidoreductase, gamma subunit	COG1014	C	KYK29318.1	2-oxoglutarate ferredoxin oxidoreductase subunit gamma	Thermoplasmatales archaeon SG8-52-1	81.111	1.94e-104	305
M9B1D_scaffold_1827_2	K00180	iorB; indolepyruvate ferredoxin oxidoreductase, beta subunit [EC:1.2.7.8]	arCOG01602	1.2e-56	191	oxidoreductase, subunit	PorG	Pyruvate:ferredoxin oxidoreductase or related 2-oxoacid:ferredoxin oxidoreductase, gamma subunit	COG1014	C	EMR74829.1	indolepyruvate ferredoxin oxidoreductase, subunit iorB	Thermoplasmatales archaeon SCGC AB-540-F20	66.837	4.69e-93	278
M9B1D_scaffold_99_43	K00177	korC, oorC; 2-oxoglutarate ferredoxin oxidoreductase subunit gamma [EC:1.2.7.3]	arCOG01602	9e-52	175	oxidoreductase, subunit	PorG	Pyruvate:ferredoxin oxidoreductase or related 2-oxoacid:ferredoxin oxidoreductase, gamma subunit	COG1014	C	KYK29318.1	2-oxoglutarate ferredoxin oxidoreductase subunit gamma	Thermoplasmatales archaeon SG8-52-1	81.111	1.25e-104	306
M9B2D_scaffold_22_14	K00177	korC, oorC; 2-oxoglutarate ferredoxin oxidoreductase subunit gamma [EC:1.2.7.3]	arCOG01602	2.3e-51	173.7	oxidoreductase, subunit	PorG	Pyruvate:ferredoxin oxidoreductase or related 2-oxoacid:ferredoxin oxidoreductase, gamma subunit	COG1014	C	KYK22371.1	2-oxoglutarate ferredoxin oxidoreductase subunit gamma	Thermoplasmatales archaeon SG8-52-2	82.778	4.62e-105	307
M9B2D_scaffold_605_5	K00180	iorB; indolepyruvate ferredoxin oxidoreductase, beta subunit [EC:1.2.7.8]	arCOG01602	1.1e-58	197.6	oxidoreductase, subunit	PorG	Pyruvate:ferredoxin oxidoreductase or related 2-oxoacid:ferredoxin oxidoreductase, gamma subunit	COG1014	C	EMR74829.1	indolepyruvate ferredoxin oxidoreductase, subunit iorB	Thermoplasmatales archaeon SCGC AB-540-F20	69.898	3.81e-99	293
SG8-52-3_KYK34964.1	K00177	korC, oorC; 2-oxoglutarate ferredoxin oxidoreductase subunit gamma [EC:1.2.7.3]	arCOG01602	1.8e-52	177.3	oxidoreductase, subunit	PorG	Pyruvate:ferredoxin oxidoreductase or related 2-oxoacid:ferredoxin oxidoreductase, gamma subunit	COG1014	C	KYK34964.1	2-oxoglutarate ferredoxin oxidoreductase subunit gamma	Thermoplasmatales archaeon SG8-52-3	100	3.02e-127	363
SM1-50_KYK23429.1	K00180	iorB; indolepyruvate ferredoxin oxidoreductase, beta subunit [EC:1.2.7.8]	arCOG01602	3.2e-58	196.1	oxidoreductase, subunit	PorG	Pyruvate:ferredoxin oxidoreductase or related 2-oxoacid:ferredoxin oxidoreductase, gamma subunit	COG1014	C	EMR74829.1	indolepyruvate ferredoxin oxidoreductase, subunit iorB	Thermoplasmatales archaeon SCGC AB-540-F20	70.408	3.67e-96	286
SM1-50_KYK24921.1	K00177	korC, oorC; 2-oxoglutarate ferredoxin oxidoreductase subunit gamma [EC:1.2.7.3]	arCOG01602	3e-51	173.3	oxidoreductase, subunit	PorG	Pyruvate:ferredoxin oxidoreductase or related 2-oxoacid:ferredoxin oxidoreductase, gamma subunit	COG1014	C	KYK24921.1	2-oxoglutarate ferredoxin oxidoreductase subunit gamma	Thermoplasmatales archaeon SM1-50	100	1.09e-128	367
3300003432D_scaffold_20_11	K00172	porG; pyruvate ferredoxin oxidoreductase gamma subunit [EC:1.2.7.1]	arCOG01603	1.7e-65	219.5	oxidoreductase subunit gamma	PorG	Pyruvate:ferredoxin oxidoreductase or related 2-oxoacid:ferredoxin oxidoreductase, gamma subunit	COG1014	C	EMR73811.1	Pyruvate/ketoisovalerate oxidoreductase (POR/VOR) subunit delta	Thermoplasmatales archaeon SCGC AB-539-N05	71.875	1.52e-89	269
M11B2D_scaffold_535_5	K00172	porG; pyruvate ferredoxin oxidoreductase gamma subunit [EC:1.2.7.1]	arCOG01603	1.7e-64	216.3	oxidoreductase subunit gamma	PorG	Pyruvate:ferredoxin oxidoreductase or related 2-oxoacid:ferredoxin oxidoreductase, gamma subunit	COG1014	C	EMR73811.1	Pyruvate/ketoisovalerate oxidoreductase (POR/VOR) subunit delta	Thermoplasmatales archaeon SCGC AB-539-N05	72.396	3.5e-90	271
M8B2D_scaffold_560_2	K00172	porG; pyruvate ferredoxin oxidoreductase gamma subunit [EC:1.2.7.1]	arCOG01603	2.3e-68	228.9	oxidoreductase subunit gamma	PorG	Pyruvate:ferredoxin oxidoreductase or related 2-oxoacid:ferredoxin oxidoreductase, gamma subunit	COG1014	C	EMR73811.1	Pyruvate/ketoisovalerate oxidoreductase (POR/VOR) subunit delta	Thermoplasmatales archaeon SCGC AB-539-N05	75.661	1.56e-92	276
M9B1D_scaffold_953_3	K00172	porG; pyruvate ferredoxin oxidoreductase gamma subunit [EC:1.2.7.1]	arCOG01603	2.3e-68	228.9	oxidoreductase subunit gamma	PorG	Pyruvate:ferredoxin oxidoreductase or related 2-oxoacid:ferredoxin oxidoreductase, gamma subunit	COG1014	C	EMR73811.1	Pyruvate/ketoisovalerate oxidoreductase (POR/VOR) subunit delta	Thermoplasmatales archaeon SCGC AB-539-N05	75.661	1.56e-92	276
M9B2D_scaffold_51_10	K00172	porG; pyruvate ferredoxin oxidoreductase gamma subunit [EC:1.2.7.1]	arCOG01603	1.7e-64	216.3	oxidoreductase subunit gamma	PorG	Pyruvate:ferredoxin oxidoreductase or related 2-oxoacid:ferredoxin oxidoreductase, gamma subunit	COG1014	C	EMR73811.1	Pyruvate/ketoisovalerate oxidoreductase (POR/VOR) subunit delta	Thermoplasmatales archaeon SCGC AB-539-N05	72.396	3.5e-90	271
SG8-52-3_KYK30793.1	K00172	porG; pyruvate ferredoxin oxidoreductase gamma subunit [EC:1.2.7.1]	arCOG01603	1.4e-67	226.4	oxidoreductase subunit gamma	PorG	Pyruvate:ferredoxin oxidoreductase or related 2-oxoacid:ferredoxin oxidoreductase, gamma subunit	COG1014	C	EMR73811.1	Pyruvate/ketoisovalerate oxidoreductase (POR/VOR) subunit delta	Thermoplasmatales archaeon SCGC AB-539-N05	73.684	3.51e-92	276
SG8-52-4_KYK22557.1	K00172	porG; pyruvate ferredoxin oxidoreductase gamma subunit [EC:1.2.7.1]	arCOG01603	1.3e-67	226.4	oxidoreductase subunit gamma	PorG	Pyruvate:ferredoxin oxidoreductase or related 2-oxoacid:ferredoxin oxidoreductase, gamma subunit	COG1014	C	EMR73811.1	Pyruvate/ketoisovalerate oxidoreductase (POR/VOR) subunit delta	Thermoplasmatales archaeon SCGC AB-539-N05	73.684	2.06e-91	273
SM1-50_KYK21098.1	K00172	porG; pyruvate ferredoxin oxidoreductase gamma subunit [EC:1.2.7.1]	arCOG01603	8.7e-67	223.7	oxidoreductase subunit gamma	PorG	Pyruvate:ferredoxin oxidoreductase or related 2-oxoacid:ferredoxin oxidoreductase, gamma subunit	COG1014	C	EMR73811.1	Pyruvate/ketoisovalerate oxidoreductase (POR/VOR) subunit delta	Thermoplasmatales archaeon SCGC AB-539-N05	70.312	2.4e-86	261
M8B2D_scaffold_202_1	K00171	porD; pyruvate ferredoxin oxidoreductase delta subunit [EC:1.2.7.1]	arCOG01605	4e-17	61.3	pyruvate ferredoxin flavodoxin oxidoreductase, delta subunit	PorD	Pyruvate:ferredoxin oxidoreductase or related 2-oxoacid:ferredoxin oxidoreductase, delta subunit	COG1144	C	KYK27258.1	ferredoxin	Thermoplasmatales archaeon SG8-52-1	85.185	1.33e-27	102
M8B2D_scaffold_560_1	K00171	porD; pyruvate ferredoxin oxidoreductase delta subunit [EC:1.2.7.1]	arCOG01605	1.4e-25	89.2	pyruvate ferredoxin flavodoxin oxidoreductase, delta subunit	PorD	Pyruvate:ferredoxin oxidoreductase or related 2-oxoacid:ferredoxin oxidoreductase, delta subunit	COG1144	C	EMR73810.1	2-oxoacid:acceptor oxidoreductase, delta subunit, pyruvate/2-ketoisovalerate family	Thermoplasmatales archaeon SCGC AB-539-N05	91.463	2.29e-49	159
M9B1D_scaffold_953_2	K00171	porD; pyruvate ferredoxin oxidoreductase delta subunit [EC:1.2.7.1]	arCOG01605	2.2e-27	95.1	pyruvate ferredoxin flavodoxin oxidoreductase, delta subunit	PorD	Pyruvate:ferredoxin oxidoreductase or related 2-oxoacid:ferredoxin oxidoreductase, delta subunit	COG1144	C	EMR73810.1	2-oxoacid:acceptor oxidoreductase, delta subunit, pyruvate/2-ketoisovalerate family	Thermoplasmatales archaeon SCGC AB-539-N05	88.506	7.87e-52	166
SG8-52-3_KYK30781.1	K00171	porD; pyruvate ferredoxin oxidoreductase delta subunit [EC:1.2.7.1]	arCOG01605	1.8e-26	92.1	pyruvate ferredoxin flavodoxin oxidoreductase, delta subunit	PorD	Pyruvate:ferredoxin oxidoreductase or related 2-oxoacid:ferredoxin oxidoreductase, delta subunit	COG1144	C	KYK30781.1	ferredoxin	Thermoplasmatales archaeon SG8-52-3	100	1.22e-58	182
SM1-50_KYK21122.1	K00171	porD; pyruvate ferredoxin oxidoreductase delta subunit [EC:1.2.7.1]	arCOG01605	4.6e-26	90.8	pyruvate ferredoxin flavodoxin oxidoreductase, delta subunit	PorD	Pyruvate:ferredoxin oxidoreductase or related 2-oxoacid:ferredoxin oxidoreductase, delta subunit	COG1144	C	KYK21122.1	ferredoxin	Thermoplasmatales archaeon SM1-50	100	1.14e-46	151
M8B2D_scaffold_55_32	K00174	korA, oorA, oforA; 2-oxoglutarate/2-oxoacid ferredoxin oxidoreductase subunit alpha [EC:1.2.7.3 1.2.7.11]	arCOG01606	2.9e-164	547	Ferredoxin oxidoreductase	PorA	Pyruvate:ferredoxin oxidoreductase or related 2-oxoacid:ferredoxin oxidoreductase, alpha subunit and gamma	COG0674	C	KPL03219.1	2-oxoacid:ferredoxin oxidoreductase subunit alpha	candidate division Zixibacteria bacterium SM23_73_2	61.091	0	704
M9B1D_scaffold_92_21	K00174	korA, oorA, oforA; 2-oxoglutarate/2-oxoacid ferredoxin oxidoreductase subunit alpha [EC:1.2.7.3 1.2.7.11]	arCOG01606	3.3e-163	543.5	Ferredoxin oxidoreductase	PorA	Pyruvate:ferredoxin oxidoreductase or related 2-oxoacid:ferredoxin oxidoreductase, alpha subunit and gamma	COG0674	C	KPL03219.1	2-oxoacid:ferredoxin oxidoreductase subunit alpha	candidate division Zixibacteria bacterium SM23_73_2	61.091	0	701
M11B2D_scaffold_51_3	K00174	korA, oorA, oforA; 2-oxoglutarate/2-oxoacid ferredoxin oxidoreductase subunit alpha [EC:1.2.7.3 1.2.7.11]	arCOG01607	1.2e-145	485.6	Ferredoxin oxidoreductase	PorA	Pyruvate:ferredoxin oxidoreductase or related 2-oxoacid:ferredoxin oxidoreductase, alpha subunit	COG0674	C	KYK29319.1	2-oxoglutarate ferredoxin oxidoreductase subunit alpha	Thermoplasmatales archaeon SG8-52-1	82.741	0	684
M8B2D_scaffold_60_17	K00174	korA, oorA, oforA; 2-oxoglutarate/2-oxoacid ferredoxin oxidoreductase subunit alpha [EC:1.2.7.3 1.2.7.11]	arCOG01607	1.7e-144	481.9	Ferredoxin oxidoreductase	PorA	Pyruvate:ferredoxin oxidoreductase or related 2-oxoacid:ferredoxin oxidoreductase, alpha subunit	COG0674	C	KYK29319.1	2-oxoglutarate ferredoxin oxidoreductase subunit alpha	Thermoplasmatales archaeon SG8-52-1	86.802	0	712
M8B2D_scaffold_654_1	K00174	korA, oorA, oforA; 2-oxoglutarate/2-oxoacid ferredoxin oxidoreductase subunit alpha [EC:1.2.7.3 1.2.7.11]	arCOG01607	7.5e-134	446.7	Ferredoxin oxidoreductase	PorA	Pyruvate:ferredoxin oxidoreductase or related 2-oxoacid:ferredoxin oxidoreductase, alpha subunit	COG0674	C	KYK29319.1	2-oxoglutarate ferredoxin oxidoreductase subunit alpha	Thermoplasmatales archaeon SG8-52-1	86.919	0	628
M8B2D_scaffold_97_19			arCOG01607	1.9e-21	75.6	Ferredoxin oxidoreductase	PorA	Pyruvate:ferredoxin oxidoreductase or related 2-oxoacid:ferredoxin oxidoreductase, alpha subunit	COG0674	C	KYK29319.1	2-oxoglutarate ferredoxin oxidoreductase subunit alpha	Thermoplasmatales archaeon SG8-52-1	75.269	7.45e-42	149
M9B1D_scaffold_99_45	K00174	korA, oorA, oforA; 2-oxoglutarate/2-oxoacid ferredoxin oxidoreductase subunit alpha [EC:1.2.7.3 1.2.7.11]	arCOG01607	1.7e-144	481.9	Ferredoxin oxidoreductase	PorA	Pyruvate:ferredoxin oxidoreductase or related 2-oxoacid:ferredoxin oxidoreductase, alpha subunit	COG0674	C	KYK29319.1	2-oxoglutarate ferredoxin oxidoreductase subunit alpha	Thermoplasmatales archaeon SG8-52-1	86.802	0	712
M9B2D_scaffold_1754_1	K00174	korA, oorA, oforA; 2-oxoglutarate/2-oxoacid ferredoxin oxidoreductase subunit alpha [EC:1.2.7.3 1.2.7.11]	arCOG01607	4.6e-80	269.1	Ferredoxin oxidoreductase	PorA	Pyruvate:ferredoxin oxidoreductase or related 2-oxoacid:ferredoxin oxidoreductase, alpha subunit	COG0674	C	KJU87494.1	pyruvate flavodoxin/ferredoxin oxidoreductase domain-containing protein	Candidatus Magnetobacterium bavaricum	65.248	2.19e-135	395
M9B2D_scaffold_22_16	K00174	korA, oorA, oforA; 2-oxoglutarate/2-oxoacid ferredoxin oxidoreductase subunit alpha [EC:1.2.7.3 1.2.7.11]	arCOG01607	1.2e-145	485.6	Ferredoxin oxidoreductase	PorA	Pyruvate:ferredoxin oxidoreductase or related 2-oxoacid:ferredoxin oxidoreductase, alpha subunit	COG0674	C	KYK29319.1	2-oxoglutarate ferredoxin oxidoreductase subunit alpha	Thermoplasmatales archaeon SG8-52-1	82.741	0	684
M9B2D_scaffold_2728_2	K00174	korA, oorA, oforA; 2-oxoglutarate/2-oxoacid ferredoxin oxidoreductase subunit alpha [EC:1.2.7.3 1.2.7.11]	arCOG01607	1.4e-112	376.5	Ferredoxin oxidoreductase	PorA	Pyruvate:ferredoxin oxidoreductase or related 2-oxoacid:ferredoxin oxidoreductase, alpha subunit	COG0674	C	WP_040335283.1	3-methyl-2-oxobutanoate dehydrogenase subunit VorB	Candidatus Magnetobacterium casensis	69.075	8.5e-172	490
M9B2D_scaffold_3574_1	K00174	korA, oorA, oforA; 2-oxoglutarate/2-oxoacid ferredoxin oxidoreductase subunit alpha [EC:1.2.7.3 1.2.7.11]	arCOG01607	4.7e-122	407.7	Ferredoxin oxidoreductase	PorA	Pyruvate:ferredoxin oxidoreductase or related 2-oxoacid:ferredoxin oxidoreductase, alpha subunit	COG0674	C	WP_013326923.1	2-oxoglutarate synthase subunit alpha	Sulfurimonas autotrophica	86.198	0	687
SG8-52-3_KYK34966.1	K00174	korA, oorA, oforA; 2-oxoglutarate/2-oxoacid ferredoxin oxidoreductase subunit alpha [EC:1.2.7.3 1.2.7.11]	arCOG01607	5.4e-146	486.8	Ferredoxin oxidoreductase	PorA	Pyruvate:ferredoxin oxidoreductase or related 2-oxoacid:ferredoxin oxidoreductase, alpha subunit	COG0674	C	KYK34966.1	2-oxoglutarate ferredoxin oxidoreductase subunit alpha	Thermoplasmatales archaeon SG8-52-3	100	0	818
SM1-50_KYK24919.1	K00174	korA, oorA, oforA; 2-oxoglutarate/2-oxoacid ferredoxin oxidoreductase subunit alpha [EC:1.2.7.3 1.2.7.11]	arCOG01607	2.9e-142	474.5	Ferredoxin oxidoreductase	PorA	Pyruvate:ferredoxin oxidoreductase or related 2-oxoacid:ferredoxin oxidoreductase, alpha subunit	COG0674	C	KYK24919.1	2-oxoglutarate ferredoxin oxidoreductase subunit alpha	Thermoplasmatales archaeon SM1-50	100	0	819
3300003432D_scaffold_20_10	K00169	porA; pyruvate ferredoxin oxidoreductase alpha subunit [EC:1.2.7.1]	arCOG01608	1.8e-151	503.7	Ferredoxin oxidoreductase	PorA	Pyruvate:ferredoxin oxidoreductase or related 2-oxoacid:ferredoxin oxidoreductase, alpha subunit	COG0674	C	EMR73809.1	Pyruvate/ketoisovalerate oxidoreductase (POR/VOR) subunit alpha	Thermoplasmatales archaeon SCGC AB-539-N05	76.562	0	613
M11B2D_scaffold_535_4	K00169	porA; pyruvate ferredoxin oxidoreductase alpha subunit [EC:1.2.7.1]	arCOG01608	2.3e-150	500	Ferredoxin oxidoreductase	PorA	Pyruvate:ferredoxin oxidoreductase or related 2-oxoacid:ferredoxin oxidoreductase, alpha subunit	COG0674	C	EMR73809.1	Pyruvate/ketoisovalerate oxidoreductase (POR/VOR) subunit alpha	Thermoplasmatales archaeon SCGC AB-539-N05	74.737	0	588
M8B2D_scaffold_202_2	K00169	porA; pyruvate ferredoxin oxidoreductase alpha subunit [EC:1.2.7.1]	arCOG01608	1.6e-153	510.4	Ferredoxin oxidoreductase	PorA	Pyruvate:ferredoxin oxidoreductase or related 2-oxoacid:ferredoxin oxidoreductase, alpha subunit	COG0674	C	EMR73809.1	Pyruvate/ketoisovalerate oxidoreductase (POR/VOR) subunit alpha	Thermoplasmatales archaeon SCGC AB-539-N05	79.947	0	628
M9B1D_scaffold_1835_1	K00169	porA; pyruvate ferredoxin oxidoreductase alpha subunit [EC:1.2.7.1]	arCOG01608	1.6e-153	510.4	Ferredoxin oxidoreductase	PorA	Pyruvate:ferredoxin oxidoreductase or related 2-oxoacid:ferredoxin oxidoreductase, alpha subunit	COG0674	C	EMR73809.1	Pyruvate/ketoisovalerate oxidoreductase (POR/VOR) subunit alpha	Thermoplasmatales archaeon SCGC AB-539-N05	79.947	0	628
M9B2D_scaffold_51_11	K00169	porA; pyruvate ferredoxin oxidoreductase alpha subunit [EC:1.2.7.1]	arCOG01608	1.4e-150	500.7	Ferredoxin oxidoreductase	PorA	Pyruvate:ferredoxin oxidoreductase or related 2-oxoacid:ferredoxin oxidoreductase, alpha subunit	COG0674	C	EMR73809.1	Pyruvate/ketoisovalerate oxidoreductase (POR/VOR) subunit alpha	Thermoplasmatales archaeon SCGC AB-539-N05	74.674	0	593
SG8-52-3_KYK30780.1	K00169	porA; pyruvate ferredoxin oxidoreductase alpha subunit [EC:1.2.7.1]	arCOG01608	2.4e-152	506.6	Ferredoxin oxidoreductase	PorA	Pyruvate:ferredoxin oxidoreductase or related 2-oxoacid:ferredoxin oxidoreductase, alpha subunit	COG0674	C	EMR73809.1	Pyruvate/ketoisovalerate oxidoreductase (POR/VOR) subunit alpha	Thermoplasmatales archaeon SCGC AB-539-N05	76.883	0	615
SG8-52-4_KYK22558.1	K00169	porA; pyruvate ferredoxin oxidoreductase alpha subunit [EC:1.2.7.1]	arCOG01608	8.3e-153	508.1	Ferredoxin oxidoreductase	PorA	Pyruvate:ferredoxin oxidoreductase or related 2-oxoacid:ferredoxin oxidoreductase, alpha subunit	COG0674	C	EMR73809.1	Pyruvate/ketoisovalerate oxidoreductase (POR/VOR) subunit alpha	Thermoplasmatales archaeon SCGC AB-539-N05	77.662	0	613
SM1-50_KYK21099.1	K00169	porA; pyruvate ferredoxin oxidoreductase alpha subunit [EC:1.2.7.1]	arCOG01608	1.8e-145	483.9	Ferredoxin oxidoreductase	PorA	Pyruvate:ferredoxin oxidoreductase or related 2-oxoacid:ferredoxin oxidoreductase, alpha subunit	COG0674	C	EMR73809.1	Pyruvate/ketoisovalerate oxidoreductase (POR/VOR) subunit alpha	Thermoplasmatales archaeon SCGC AB-539-N05	74.737	0	583
M11B2D_scaffold_434_4	K00179	iorA; indolepyruvate ferredoxin oxidoreductase, alpha subunit [EC:1.2.7.8]	arCOG01609	6.7e-223	740.9	Indolepyruvate ferredoxin oxidoreductase, subunit alpha	-	Indolepyruvate ferredoxin oxidoreductase, alpha and beta subunit	COG4231	C	KYK28557.1	indolepyruvate ferredoxin oxidoreductase subunit alpha	Thermoplasmatales archaeon SG8-52-1	74.919	0	1005
M9B1D_scaffold_1827_3	K00179	iorA; indolepyruvate ferredoxin oxidoreductase, alpha subunit [EC:1.2.7.8]	arCOG01609	5.4e-200	665.3	Indolepyruvate ferredoxin oxidoreductase, subunit alpha	-	Indolepyruvate ferredoxin oxidoreductase, alpha and beta subunit	COG4231	C	KYK28062.1	indolepyruvate ferredoxin oxidoreductase subunit alpha	Thermoplasmatales archaeon SG8-52-1	78.442	0	934
M9B2D_scaffold_605_4	K00179	iorA; indolepyruvate ferredoxin oxidoreductase, alpha subunit [EC:1.2.7.8]	arCOG01609	6.7e-223	740.9	Indolepyruvate ferredoxin oxidoreductase, subunit alpha	-	Indolepyruvate ferredoxin oxidoreductase, alpha and beta subunit	COG4231	C	KYK28557.1	indolepyruvate ferredoxin oxidoreductase subunit alpha	Thermoplasmatales archaeon SG8-52-1	74.919	0	1005

## Sheet: Sheet5
TCA cycle
	KO annotation		arNOG annotation								nr annotation
Protein ID	KO	KO protein name	arNOG hit	arNOG hit e-value	arNOG hit bitscore	arNOG protein name	arCOG db protein abbr.	arCOG db protein name	arCOG db COG no.	COG Cat.	nr accession	nr annotation	taxonomy	identity	e-value	bitscore
M11B2D_scaffold_51_2	K00239	sdhA, frdA; succinate dehydrogenase / fumarate reductase, flavoprotein subunit [EC:1.3.5.1 1.3.5.4]	arCOG00571	2.5e-133	444.7	succinate dehydrogenase	SdhA	Succinate dehydrogenase/fumarate reductase, flavoprotein subunit	COG1053	C	KYK22548.1	fumarate reductase	Thermoplasmatales archaeon SG8-52-4	86.131	0	975
M8B2D_scaffold_60_19	K00239	sdhA, frdA; succinate dehydrogenase / fumarate reductase, flavoprotein subunit [EC:1.3.5.1 1.3.5.4]	arCOG00571	1.4e-134	448.8	succinate dehydrogenase	SdhA	Succinate dehydrogenase/fumarate reductase, flavoprotein subunit	COG1053	C	KYK22548.1	fumarate reductase	Thermoplasmatales archaeon SG8-52-4	86.679	0	982
M8B2D_scaffold_654_3	K00239	sdhA, frdA; succinate dehydrogenase / fumarate reductase, flavoprotein subunit [EC:1.3.5.1 1.3.5.4]	arCOG00571	2.1e-134	448.2	succinate dehydrogenase	SdhA	Succinate dehydrogenase/fumarate reductase, flavoprotein subunit	COG1053	C	KYK22548.1	fumarate reductase	Thermoplasmatales archaeon SG8-52-4	87.044	0	982
M9B1D_scaffold_99_47	K00239	sdhA, frdA; succinate dehydrogenase / fumarate reductase, flavoprotein subunit [EC:1.3.5.1 1.3.5.4]	arCOG00571	1.4e-134	448.8	succinate dehydrogenase	SdhA	Succinate dehydrogenase/fumarate reductase, flavoprotein subunit	COG1053	C	KYK22548.1	fumarate reductase	Thermoplasmatales archaeon SG8-52-4	86.679	0	982
M9B2D_scaffold_22_18	K00239	sdhA, frdA; succinate dehydrogenase / fumarate reductase, flavoprotein subunit [EC:1.3.5.1 1.3.5.4]	arCOG00571	2.5e-133	444.7	succinate dehydrogenase	SdhA	Succinate dehydrogenase/fumarate reductase, flavoprotein subunit	COG1053	C	KYK22548.1	fumarate reductase	Thermoplasmatales archaeon SG8-52-4	86.131	0	975
SG8-52-3_KYK34969.1	K00239	sdhA, frdA; succinate dehydrogenase / fumarate reductase, flavoprotein subunit [EC:1.3.5.1 1.3.5.4]	arCOG00571	9.7e-136	452.6	succinate dehydrogenase	SdhA	Succinate dehydrogenase/fumarate reductase, flavoprotein subunit	COG1053	C	KYK34969.1	fumarate reductase	Thermoplasmatales archaeon SG8-52-3	100	0	1102
SG8-52-4_KYK22548.1	K00239	sdhA, frdA; succinate dehydrogenase / fumarate reductase, flavoprotein subunit [EC:1.3.5.1 1.3.5.4]	arCOG00571	1.2e-131	439.1	succinate dehydrogenase	SdhA	Succinate dehydrogenase/fumarate reductase, flavoprotein subunit	COG1053	C	KYK22548.1	fumarate reductase	Thermoplasmatales archaeon SG8-52-4	100	0	1117
SM1-50_KYK24928.1	K00239	sdhA, frdA; succinate dehydrogenase / fumarate reductase, flavoprotein subunit [EC:1.3.5.1 1.3.5.4]	arCOG00571	2.7e-135	451.2	succinate dehydrogenase	SdhA	Succinate dehydrogenase/fumarate reductase, flavoprotein subunit	COG1053	C	KYK24928.1	fumarate reductase	Thermoplasmatales archaeon SM1-50	100	0	1105
3300003432D_scaffold_1_25	K00027	ME2, sfcA, maeA; malate dehydrogenase (oxaloacetate-decarboxylating) [EC:1.1.1.38]	arCOG00853	7.8e-186	619	Malate dehydrogenase	SfcA	Malic enzyme	COG00281	C	KYK36753.1	malate dehydrogenase	Thermoplasmatales archaeon DG-70	73.333	0	692
M8B2D_scaffold_66_7	K00027	ME2, sfcA, maeA; malate dehydrogenase (oxaloacetate-decarboxylating) [EC:1.1.1.38]	arCOG00853	6.5e-89	298.5	Malate dehydrogenase	SfcA	Malic enzyme	COG00281	C	WP_042031581.1	malate dehydrogenase	Aeromonas jandaei	46.261	4.2e-164	488
M9B1D_scaffold_99_14	K00027	ME2, sfcA, maeA; malate dehydrogenase (oxaloacetate-decarboxylating) [EC:1.1.1.38]	arCOG00853	6.5e-89	298.5	Malate dehydrogenase	SfcA	Malic enzyme	COG00281	C	WP_042031581.1	malate dehydrogenase	Aeromonas jandaei	46.261	4.2e-164	488
SG8-52-3_KYK32348.1	K00027	ME2, sfcA, maeA; malate dehydrogenase (oxaloacetate-decarboxylating) [EC:1.1.1.38]	arCOG00853	8.1e-84	281.7	Malate dehydrogenase	SfcA	Malic enzyme	COG00281	C	WP_027158097.1	malate dehydrogenase	Methylobacter luteus	44.542	4.1e-163	485
M11B2D_scaffold_51_1			arCOG00963	1.5e-26	92.4	(Succinate dehydrogenase fumarate reductase), iron-sulfur subunit	GlpC	Succinate dehydrogenase/fumarate reductase, Fe-S protein subunit	COG0479	C	KYK22591.1	4Fe-4S ferredoxin	Thermoplasmatales archaeon SG8-52-4	82.008	7.2e-145	413
M8B2D_scaffold_60_20			arCOG00963	3.2e-27	94.7	(Succinate dehydrogenase fumarate reductase), iron-sulfur subunit	GlpC	Succinate dehydrogenase/fumarate reductase, Fe-S protein subunit	COG0479	C	KYK22395.1	4Fe-4S ferredoxin	Thermoplasmatales archaeon SG8-52-2	85.345	1.58e-144	412
M8B2D_scaffold_654_4			arCOG00963	3.6e-27	94.5	(Succinate dehydrogenase fumarate reductase), iron-sulfur subunit	GlpC	Succinate dehydrogenase/fumarate reductase, Fe-S protein subunit	COG0479	C	KYK22591.1	4Fe-4S ferredoxin	Thermoplasmatales archaeon SG8-52-4	82.427	9.6e-147	418
M9B1D_scaffold_99_48			arCOG00963	3.2e-27	94.7	(Succinate dehydrogenase fumarate reductase), iron-sulfur subunit	GlpC	Succinate dehydrogenase/fumarate reductase, Fe-S protein subunit	COG0479	C	KYK22395.1	4Fe-4S ferredoxin	Thermoplasmatales archaeon SG8-52-2	85.345	1.58e-144	412
M9B2D_scaffold_22_19			arCOG00963	2.6e-26	91.7	(Succinate dehydrogenase fumarate reductase), iron-sulfur subunit	GlpC	Succinate dehydrogenase/fumarate reductase, Fe-S protein subunit	COG0479	C	KYK22591.1	4Fe-4S ferredoxin	Thermoplasmatales archaeon SG8-52-4	82.427	1.14e-146	418
SG8-52-4_KYK22591.1			arCOG00963	1e-27	96.3	(Succinate dehydrogenase fumarate reductase), iron-sulfur subunit	GlpC	Succinate dehydrogenase/fumarate reductase, Fe-S protein subunit	COG0479	C	KYK22591.1	4Fe-4S ferredoxin	Thermoplasmatales archaeon SG8-52-4	100	2.12e-176	492
SM1-50_KYK24927.1			arCOG00963	7.2e-28	96.8	(Succinate dehydrogenase fumarate reductase), iron-sulfur subunit	GlpC	Succinate dehydrogenase/fumarate reductase, Fe-S protein subunit	COG0479	C	KYK24927.1	4Fe-4S ferredoxin	Thermoplasmatales archaeon SM1-50	100	1.31e-176	493
3300003432D_scaffold_14_10			arCOG01163	3.3e-121	403.9	dehydrogenase (EC 1.1.1.85)	LeuB	Isocitrate/isopropylmalate dehydrogenase	COG0473	C	KYK21943.1	3-isopropylmalate dehydrogenase	Thermoplasmatales archaeon SM1-50	87.399	0	695
M11B2D_scaffold_2208_2			arCOG01163	1.5e-120	401.7	dehydrogenase (EC 1.1.1.85)	LeuB	Isocitrate/isopropylmalate dehydrogenase	COG0473	C	KYK21943.1	3-isopropylmalate dehydrogenase	Thermoplasmatales archaeon SM1-50	93.011	0	731
M8B2D_scaffold_1111_1			arCOG01163	3.7e-108	361	dehydrogenase (EC 1.1.1.85)	LeuB	Isocitrate/isopropylmalate dehydrogenase	COG0473	C	KYK28172.1	3-isopropylmalate dehydrogenase	Thermoplasmatales archaeon SG8-52-1	88.358	0	627
M8B2D_scaffold_505_10			arCOG01163	4.7e-108	360.6	dehydrogenase (EC 1.1.1.85)	LeuB	Isocitrate/isopropylmalate dehydrogenase	COG0473	C	KYK28172.1	3-isopropylmalate dehydrogenase	Thermoplasmatales archaeon SG8-52-1	88.06	0	622
M9B1D_scaffold_3421_3			arCOG01163	1.5e-111	372.1	dehydrogenase (EC 1.1.1.85)	LeuB	Isocitrate/isopropylmalate dehydrogenase	COG0473	C	KYK28172.1	3-isopropylmalate dehydrogenase	Thermoplasmatales archaeon SG8-52-1	89.595	0	651
M9B2D_scaffold_55_24			arCOG01163	1.5e-120	401.7	dehydrogenase (EC 1.1.1.85)	LeuB	Isocitrate/isopropylmalate dehydrogenase	COG0473	C	KYK21943.1	3-isopropylmalate dehydrogenase	Thermoplasmatales archaeon SM1-50	93.011	0	731
SM1-50_KYK21943.1			arCOG01163	1.6e-121	404.9	dehydrogenase (EC 1.1.1.85)	LeuB	Isocitrate/isopropylmalate dehydrogenase	COG0473	C	KYK21943.1	3-isopropylmalate dehydrogenase	Thermoplasmatales archaeon SM1-50	100	0	782
M11B2D_scaffold_2186_2	K01903	sucC; succinyl-CoA synthetase beta subunit [EC:6.2.1.5]	arCOG01337	2.8e-124	414.2	succinyl-CoA synthetase subunit beta	SucC	Succinyl-CoA synthetase, beta subunit	COG0045	C	EMR74356.1	succinyl-CoA synthetase, beta subunit	Thermoplasmatales archaeon SCGC AB-539-N05	72.207	0	552
M8B2D_scaffold_341_5	K01903	sucC; succinyl-CoA synthetase beta subunit [EC:6.2.1.5]	arCOG01337	5.7e-129	429.6	succinyl-CoA synthetase subunit beta	SucC	Succinyl-CoA synthetase, beta subunit	COG0045	C	KYK29322.1	succinyl-CoA synthetase (ADP-forming) beta subunit	Thermoplasmatales archaeon SG8-52-1	83.288	0	615
M8B2D_scaffold_60_22	K01903	sucC; succinyl-CoA synthetase beta subunit [EC:6.2.1.5]	arCOG01337	5.3e-126	419.8	succinyl-CoA synthetase subunit beta	SucC	Succinyl-CoA synthetase, beta subunit	COG0045	C	EMR74356.1	succinyl-CoA synthetase, beta subunit	Thermoplasmatales archaeon SCGC AB-539-N05	82.24	0	618
M9B1D_scaffold_99_50	K01903	sucC; succinyl-CoA synthetase beta subunit [EC:6.2.1.5]	arCOG01337	5.3e-126	419.8	succinyl-CoA synthetase subunit beta	SucC	Succinyl-CoA synthetase, beta subunit	COG0045	C	EMR74356.1	succinyl-CoA synthetase, beta subunit	Thermoplasmatales archaeon SCGC AB-539-N05	82.24	0	618
M9B2D_scaffold_22_21	K01903	sucC; succinyl-CoA synthetase beta subunit [EC:6.2.1.5]	arCOG01337	2.6e-124	414.3	succinyl-CoA synthetase subunit beta	SucC	Succinyl-CoA synthetase, beta subunit	COG0045	C	EMR74356.1	succinyl-CoA synthetase, beta subunit	Thermoplasmatales archaeon SCGC AB-539-N05	72.207	0	551
SG8-52-3_KYK30789.1	K01903	sucC; succinyl-CoA synthetase beta subunit [EC:6.2.1.5]	arCOG01337	5.8e-130	432.9	succinyl-CoA synthetase subunit beta	SucC	Succinyl-CoA synthetase, beta subunit	COG0045	C	KYK30789.1	succinyl-CoA synthetase (ADP-forming) beta subunit	Thermoplasmatales archaeon SG8-52-3	100	0	731
SG8-52-4_KYK22550.1	K01903	sucC; succinyl-CoA synthetase beta subunit [EC:6.2.1.5]	arCOG01337	2.4e-128	427.6	succinyl-CoA synthetase subunit beta	SucC	Succinyl-CoA synthetase, beta subunit	COG0045	C	KYK22550.1	succinyl-CoA synthetase (ADP-forming) beta subunit	Thermoplasmatales archaeon SG8-52-4	100	0	732
SM1-50_KYK24916.1	K01903	sucC; succinyl-CoA synthetase beta subunit [EC:6.2.1.5]	arCOG01337	2.1e-123	411.3	succinyl-CoA synthetase subunit beta	SucC	Succinyl-CoA synthetase, beta subunit	COG0045	C	KYK24916.1	succinyl-CoA synthetase (ADP-forming) beta subunit	Thermoplasmatales archaeon SM1-50	100	0	738
M11B2D_scaffold_2186_3	K01902	sucD; succinyl-CoA synthetase alpha subunit [EC:6.2.1.5]	arCOG01339	6.8e-63	212.2	Succinyl-CoA ligase ADP-forming subunit alpha	SucD	Succinyl-CoA synthetase, alpha subunit	COG0074	C	EMR74355.1	succinyl-CoA synthetase (ADP-forming) alpha subunit	Thermoplasmatales archaeon SCGC AB-539-N05	87.879	7.28e-99	295
M11B2D_scaffold_415_9	K01902	sucD; succinyl-CoA synthetase alpha subunit [EC:6.2.1.5]	arCOG01339	1.3e-48	165	Succinyl-CoA ligase ADP-forming subunit alpha	SucD	Succinyl-CoA synthetase, alpha subunit	COG0074	C	KYK24915.1	succinate--CoA ligase subunit alpha	Thermoplasmatales archaeon SM1-50	93.277	6.02e-72	224
M8B2D_scaffold_341_4	K01902	sucD; succinyl-CoA synthetase alpha subunit [EC:6.2.1.5]	arCOG01339	3.4e-117	391.5	Succinyl-CoA ligase ADP-forming subunit alpha	SucD	Succinyl-CoA synthetase, alpha subunit	COG0074	C	EMR75366.1	succinyl-CoA synthetase, alpha subunit	Thermoplasmatales archaeon SCGC AB-540-F20	86.063	1.13e-177	499
M8B2D_scaffold_60_23	K01902	sucD; succinyl-CoA synthetase alpha subunit [EC:6.2.1.5]	arCOG01339	4.1e-117	391.2	Succinyl-CoA ligase ADP-forming subunit alpha	SucD	Succinyl-CoA synthetase, alpha subunit	COG0074	C	EMR75366.1	succinyl-CoA synthetase, alpha subunit	Thermoplasmatales archaeon SCGC AB-540-F20	86.063	8.51e-178	500
M9B1D_scaffold_99_51	K01902	sucD; succinyl-CoA synthetase alpha subunit [EC:6.2.1.5]	arCOG01339	4.1e-117	391.2	Succinyl-CoA ligase ADP-forming subunit alpha	SucD	Succinyl-CoA synthetase, alpha subunit	COG0074	C	EMR75366.1	succinyl-CoA synthetase, alpha subunit	Thermoplasmatales archaeon SCGC AB-540-F20	86.063	8.51e-178	500
M9B2D_scaffold_22_22	K01902	sucD; succinyl-CoA synthetase alpha subunit [EC:6.2.1.5]	arCOG01339	9.1e-117	390.1	Succinyl-CoA ligase ADP-forming subunit alpha	SucD	Succinyl-CoA synthetase, alpha subunit	COG0074	C	KYK24915.1	succinate--CoA ligase subunit alpha	Thermoplasmatales archaeon SM1-50	87.5	1.99e-179	504
SG8-52-3_KYK30788.1	K01902	sucD; succinyl-CoA synthetase alpha subunit [EC:6.2.1.5]	arCOG01339	8.1e-116	387	Succinyl-CoA ligase ADP-forming subunit alpha	SucD	Succinyl-CoA synthetase, alpha subunit	COG0074	C	KYK30788.1	succinate--CoA ligase subunit alpha	Thermoplasmatales archaeon SG8-52-3	100	0	565
SG8-52-4_KYK22551.1	K01902	sucD; succinyl-CoA synthetase alpha subunit [EC:6.2.1.5]	arCOG01339	2.5e-118	395.2	Succinyl-CoA ligase ADP-forming subunit alpha	SucD	Succinyl-CoA synthetase, alpha subunit	COG0074	C	KYK22551.1	succinate--CoA ligase subunit alpha	Thermoplasmatales archaeon SG8-52-4	100	0	575
SM1-50_KYK24915.1	K01902	sucD; succinyl-CoA synthetase alpha subunit [EC:6.2.1.5]	arCOG01339	2.3e-116	388.8	Succinyl-CoA ligase ADP-forming subunit alpha	SucD	Succinyl-CoA synthetase, alpha subunit	COG0074	C	KYK24915.1	succinate--CoA ligase subunit alpha	Thermoplasmatales archaeon SM1-50	100	0	578
3300003432D_scaffold_18_24	K01959	pycA; pyruvate carboxylase subunit A [EC:6.4.1.1]	arCOG01590	4.6e-134	446.9	Pyruvate carboxylase, subunit A	AccC	Biotin carboxylase	COG0439	I	KYK21181.1	pyruvate carboxylase subunit A	Thermoplasmatales archaeon SM1-50	93.772	0	541
M11B2D_scaffold_754_2	K01959	pycA; pyruvate carboxylase subunit A [EC:6.4.1.1]	arCOG01590	1.5e-214	712.4	Pyruvate carboxylase, subunit A	AccC	Biotin carboxylase	COG0439	I	KYK21181.1	pyruvate carboxylase subunit A	Thermoplasmatales archaeon SM1-50	95.248	0	918
M8B2D_scaffold_228_7	K01959	pycA; pyruvate carboxylase subunit A [EC:6.4.1.1]	arCOG01590	6.1e-214	710.4	Pyruvate carboxylase, subunit A	AccC	Biotin carboxylase	COG0439	I	ENO11972.1	pyruvate carboxylase subunit A	Thermoplasmatales archaeon SCGC AB-539-C06	86.42	0	863
M9B2D_scaffold_144_5	K01959	pycA; pyruvate carboxylase subunit A [EC:6.4.1.1]	arCOG01590	1.5e-214	712.4	Pyruvate carboxylase, subunit A	AccC	Biotin carboxylase	COG0439	I	KYK21181.1	pyruvate carboxylase subunit A	Thermoplasmatales archaeon SM1-50	95.248	0	918
SM1-50_KYK21181.1	K01959	pycA; pyruvate carboxylase subunit A [EC:6.4.1.1]	arCOG01590	2.1e-213	708.6	Pyruvate carboxylase, subunit A	AccC	Biotin carboxylase	COG0439	I	KYK21181.1	pyruvate carboxylase subunit A	Thermoplasmatales archaeon SM1-50	100	0	1006
3300003432D_scaffold_27_6	K01681	ACO, acnA; aconitate hydratase [EC:4.2.1.3]	arCOG01697	3.8e-187	623.3	Aconitate hydratase	AcnA	Aconitase A	COG1048	C	KYK27563.1	aconitate hydratase	Thermoplasmatales archaeon SG8-52-1	76.78	0	1047
M11B2D_scaffold_1455_2	K01681	ACO, acnA; aconitate hydratase [EC:4.2.1.3]	arCOG01697	1.5e-188	627.9	Aconitate hydratase	AcnA	Aconitase A	COG1048	C	KYK34852.1	aconitate hydratase	Thermoplasmatales archaeon SG8-52-3	77.554	0	1055
M8B2D_scaffold_142_2	K01681	ACO, acnA; aconitate hydratase [EC:4.2.1.3]	arCOG01697	1.5e-186	621.4	Aconitate hydratase	AcnA	Aconitase A	COG1048	C	KYK34852.1	aconitate hydratase	Thermoplasmatales archaeon SG8-52-3	91.358	0	1239
M8B2D_scaffold_539_1	K01681	ACO, acnA; aconitate hydratase [EC:4.2.1.3]	arCOG01697	5.7e-113	377.9	Aconitate hydratase	AcnA	Aconitase A	COG1048	C	KYK34852.1	aconitate hydratase	Thermoplasmatales archaeon SG8-52-3	89.438	0	833
M9B1D_scaffold_265_3	K01681	ACO, acnA; aconitate hydratase [EC:4.2.1.3]	arCOG01697	3.5e-188	626.7	Aconitate hydratase	AcnA	Aconitase A	COG1048	C	KYK34852.1	aconitate hydratase	Thermoplasmatales archaeon SG8-52-3	91.512	0	1241
M9B2D_scaffold_310_22	K01681	ACO, acnA; aconitate hydratase [EC:4.2.1.3]	arCOG01697	1.5e-188	627.9	Aconitate hydratase	AcnA	Aconitase A	COG1048	C	KYK34852.1	aconitate hydratase	Thermoplasmatales archaeon SG8-52-3	77.554	0	1055
SG8-52-3_KYK34852.1	K01681	ACO, acnA; aconitate hydratase [EC:4.2.1.3]	arCOG01697	3.2e-187	623.5	Aconitate hydratase	AcnA	Aconitase A	COG1048	C	KYK34852.1	aconitate hydratase	Thermoplasmatales archaeon SG8-52-3	100	0	1336
3300003432D_scaffold_18_23	K01960	pycB; pyruvate carboxylase subunit B [EC:6.4.1.1]	arCOG02095	6.3e-207	688	pyruvate carboxylase subunit b	OadA1	Pyruvate/oxaloacetate carboxyltransferase	COG5016	C	ENO11974.1	pyruvate carboxylase subunit B	Thermoplasmatales archaeon SCGC AB-539-C06	82.025	0	717
M11B2D_scaffold_754_1	K01960	pycB; pyruvate carboxylase subunit B [EC:6.4.1.1]	arCOG02095	2e-216	719.4	pyruvate carboxylase subunit b	OadA1	Pyruvate/oxaloacetate carboxyltransferase	COG5016	C	ENO11974.1	pyruvate carboxylase subunit B	Thermoplasmatales archaeon SCGC AB-539-C06	82.41	0	746
M8B2D_scaffold_228_6	K01960	pycB; pyruvate carboxylase subunit B [EC:6.4.1.1]	arCOG02095	6.5e-216	717.7	pyruvate carboxylase subunit b	OadA1	Pyruvate/oxaloacetate carboxyltransferase	COG5016	C	ENO11974.1	pyruvate carboxylase subunit B	Thermoplasmatales archaeon SCGC AB-539-C06	82.651	0	743
M8B2D_scaffold_907_1			arCOG02095	1.2e-30	106.1	pyruvate carboxylase subunit b	OadA1	Pyruvate/oxaloacetate carboxyltransferase	COG5016	C	ENO11974.1	pyruvate carboxylase subunit B	Thermoplasmatales archaeon SCGC AB-539-C06	82.759	7.93e-27	108
M9B1D_scaffold_301_8	K01960	pycB; pyruvate carboxylase subunit B [EC:6.4.1.1]	arCOG02095	2.4e-185	616.8	pyruvate carboxylase subunit b	OadA1	Pyruvate/oxaloacetate carboxyltransferase	COG5016	C	ENO11974.1	pyruvate carboxylase subunit B	Thermoplasmatales archaeon SCGC AB-539-C06	82.651	0	742
M9B2D_scaffold_144_6	K01960	pycB; pyruvate carboxylase subunit B [EC:6.4.1.1]	arCOG02095	2e-216	719.4	pyruvate carboxylase subunit b	OadA1	Pyruvate/oxaloacetate carboxyltransferase	COG5016	C	ENO11974.1	pyruvate carboxylase subunit B	Thermoplasmatales archaeon SCGC AB-539-C06	82.41	0	746
SM1-50_KYK21182.1	K01960	pycB; pyruvate carboxylase subunit B [EC:6.4.1.1]	arCOG02095	2.1e-216	719.3	pyruvate carboxylase subunit b	OadA1	Pyruvate/oxaloacetate carboxyltransferase	COG5016	C	ENO11974.1	pyruvate carboxylase subunit B	Thermoplasmatales archaeon SCGC AB-539-C06	82.41	0	752
3300003432D_scaffold_3_22	K01647	CS, gltA; citrate synthase [EC:2.3.3.1]	arCOG04237	9.8e-64	215.4	citrate synthase	GltA	Citrate synthase	COG0372	C	KYK20809.1	citryl-CoA lyase	Thermoplasmatales archaeon SM1-50	83.984	1.73e-160	453
M11B2D_scaffold_138_6	K01647	CS, gltA; citrate synthase [EC:2.3.3.1]	arCOG04237	1.3e-62	211.7	citrate synthase	GltA	Citrate synthase	COG0372	C	KYK20809.1	citryl-CoA lyase	Thermoplasmatales archaeon SM1-50	88.281	2.13e-167	471
M8B2D_scaffold_857_3	K01647	CS, gltA; citrate synthase [EC:2.3.3.1]	arCOG04237	9e-61	205.6	citrate synthase	GltA	Citrate synthase	COG0372	C	EMR74338.1	citrate synthase	Thermoplasmatales archaeon SCGC AB-539-N05	83.203	1.22e-158	449
M9B1D_scaffold_1213_2	K01647	CS, gltA; citrate synthase [EC:2.3.3.1]	arCOG04237	7.6e-61	205.9	citrate synthase	GltA	Citrate synthase	COG0372	C	EMR74338.1	citrate synthase	Thermoplasmatales archaeon SCGC AB-539-N05	83.203	4.17e-159	450
M9B2D_scaffold_1366_3	K01647	CS, gltA; citrate synthase [EC:2.3.3.1]	arCOG04237	2.8e-57	194.1	citrate synthase	GltA	Citrate synthase	COG0372	C	KRT61163.1	citrate synthase, citrate synthase	Thaumarchaeota archaeon CSP1-1	34.328	2.9e-56	196
M9B2D_scaffold_30_25	K01647	CS, gltA; citrate synthase [EC:2.3.3.1]	arCOG04237	1.3e-62	211.7	citrate synthase	GltA	Citrate synthase	COG0372	C	KYK20809.1	citryl-CoA lyase	Thermoplasmatales archaeon SM1-50	88.281	2.13e-167	471
SG8-52-3_KYK33157.1	K01647	CS, gltA; citrate synthase [EC:2.3.3.1]	arCOG04237	2.1e-62	211	citrate synthase	GltA	Citrate synthase	COG0372	C	KYK33157.1	citryl-CoA lyase	Thermoplasmatales archaeon SG8-52-3	100	0	524
SG8-52-4_KYK24513.1	K01647	CS, gltA; citrate synthase [EC:2.3.3.1]	arCOG04237	5.4e-63	212.9	citrate synthase	GltA	Citrate synthase	COG0372	C	KYK24513.1	citryl-CoA lyase	Thermoplasmatales archaeon SG8-52-4	100	0	533
SM1-50_KYK20809.1	K01647	CS, gltA; citrate synthase [EC:2.3.3.1]	arCOG04237	1.6e-61	208.1	citrate synthase	GltA	Citrate synthase	COG0372	C	KYK20809.1	citryl-CoA lyase	Thermoplasmatales archaeon SM1-50	100	0	525
3300003432D_scaffold_3_17	K09123	K09123; uncharacterized protein	arCOG04278	1.2e-165	550.5	Aconitase subunit 1	-	Predicted aconitase	COG1679	S	EMR74939.1	putative aconitase subunit 1	Thermoplasmatales archaeon SCGC AB-540-F20	82.609	0	652
M11B2D_scaffold_138_11	K09123	K09123; uncharacterized protein	arCOG04278	5.7e-166	551.6	Aconitase subunit 1	-	Predicted aconitase	COG1679	S	EMR74939.1	putative aconitase subunit 1	Thermoplasmatales archaeon SCGC AB-540-F20	82.864	0	647
M8B2D_scaffold_116_19	K09123	K09123; uncharacterized protein	arCOG04278	4.7e-167	555.1	Aconitase subunit 1	-	Predicted aconitase	COG1679	S	EMR74939.1	putative aconitase subunit 1	Thermoplasmatales archaeon SCGC AB-540-F20	84.987	0	657
M9B1D_scaffold_1168_4	K09123	K09123; uncharacterized protein	arCOG04278	4.7e-167	555.1	Aconitase subunit 1	-	Predicted aconitase	COG1679	S	EMR74939.1	putative aconitase subunit 1	Thermoplasmatales archaeon SCGC AB-540-F20	84.987	0	657
M9B2D_scaffold_30_30	K09123	K09123; uncharacterized protein	arCOG04278	5.7e-166	551.6	Aconitase subunit 1	-	Predicted aconitase	COG1679	S	EMR74939.1	putative aconitase subunit 1	Thermoplasmatales archaeon SCGC AB-540-F20	82.864	0	647
SG8-52-3_KYK33150.1	K09123	K09123; uncharacterized protein	arCOG04278	1.5e-165	550.2	Aconitase subunit 1	-	Predicted aconitase	COG1679	S	EMR74939.1	putative aconitase subunit 1	Thermoplasmatales archaeon SCGC AB-540-F20	83.969	0	652
SG8-52-4_KYK20304.1	K09123	K09123; uncharacterized protein	arCOG04278	1.4e-166	553.6	Aconitase subunit 1	-	Predicted aconitase	COG1679	S	EMR74939.1	putative aconitase subunit 1	Thermoplasmatales archaeon SCGC AB-540-F20	85.496	0	664
SM1-50_KYK20814.1	K09123	K09123; uncharacterized protein	arCOG04278	3.7e-45	153.6	Aconitase subunit 1	-	Predicted aconitase	COG1679	S	EMR74939.1	putative aconitase subunit 1	Thermoplasmatales archaeon SCGC AB-540-F20	77.612	5.25e-67	216
3300003432D_scaffold_3_18	K09128	K09128; uncharacterized protein	arCOG04279	2.1e-45	153.7	UPF0107 protein	-	Swiveling domain associated with predicted aconitase	COG1786	C	EMR74938.1	putative aconitase subunit 2	Thermoplasmatales archaeon SCGC AB-540-F20	80.159	1.79e-66	205
M11B2D_scaffold_138_10	K09128	K09128; uncharacterized protein	arCOG04279	5.5e-45	152.4	UPF0107 protein	-	Swiveling domain associated with predicted aconitase	COG1786	C	EMR74938.1	putative aconitase subunit 2	Thermoplasmatales archaeon SCGC AB-540-F20	78.571	1.77e-64	200
M8B2D_scaffold_116_20	K09128	K09128; uncharacterized protein	arCOG04279	6.2e-44	149	UPF0107 protein	-	Swiveling domain associated with predicted aconitase	COG1786	C	EMR74938.1	putative aconitase subunit 2	Thermoplasmatales archaeon SCGC AB-540-F20	79.528	1.07e-63	198
M9B1D_scaffold_1168_5	K09128	K09128; uncharacterized protein	arCOG04279	6.2e-44	149	UPF0107 protein	-	Swiveling domain associated with predicted aconitase	COG1786	C	EMR74938.1	putative aconitase subunit 2	Thermoplasmatales archaeon SCGC AB-540-F20	79.528	1.07e-63	198
M9B2D_scaffold_30_29	K09128	K09128; uncharacterized protein	arCOG04279	5.5e-45	152.4	UPF0107 protein	-	Swiveling domain associated with predicted aconitase	COG1786	C	EMR74938.1	putative aconitase subunit 2	Thermoplasmatales archaeon SCGC AB-540-F20	78.571	1.77e-64	200
SG8-52-3_KYK33151.1	K09128	K09128; uncharacterized protein	arCOG04279	4.1e-44	149.6	UPF0107 protein	-	Swiveling domain associated with predicted aconitase	COG1786	C	EMR74938.1	putative aconitase subunit 2	Thermoplasmatales archaeon SCGC AB-540-F20	82.677	7.01e-65	201
SG8-52-4_KYK20303.1	K09128	K09128; uncharacterized protein	arCOG04279	1e-42	145	UPF0107 protein	-	Swiveling domain associated with predicted aconitase	COG1786	C	EMR74938.1	putative aconitase subunit 2	Thermoplasmatales archaeon SCGC AB-540-F20	84.252	6.17e-69	211
SM1-50_KYK20813.1	K09128	K09128; uncharacterized protein	arCOG04279	6e-46	155.5	UPF0107 protein	-	Swiveling domain associated with predicted aconitase	COG1786	C	EMR74938.1	putative aconitase subunit 2	Thermoplasmatales archaeon SCGC AB-540-F20	80.952	3.93e-66	204
3300003432D_scaffold_27_10	K01678	E4.2.1.2AB, fumB; fumarate hydratase subunit beta [EC:4.2.1.2]	arCOG04406	2e-69	232.4	hydro-lyase, Fe-S type, tartrate fumarate subfamily, beta subunit	FumA	Tartrate dehydratase beta subunit/Fumarate hydratase class I, C-terminal domain	COG1838	C	KYK27567.1	fumarate hydratase	Thermoplasmatales archaeon SG8-52-1	62.57	1.07e-78	240
M11B2D_scaffold_415_6	K01678	E4.2.1.2AB, fumB; fumarate hydratase subunit beta [EC:4.2.1.2]	arCOG04406	1.8e-75	252.1	hydro-lyase, Fe-S type, tartrate fumarate subfamily, beta subunit	FumA	Tartrate dehydratase beta subunit/Fumarate hydratase class I, C-terminal domain	COG1838	C	KYK24912.1	fumarate hydratase	Thermoplasmatales archaeon SM1-50	82.682	1.9e-109	318
M8B2D_scaffold_142_6	K01678	E4.2.1.2AB, fumB; fumarate hydratase subunit beta [EC:4.2.1.2]	arCOG04406	1.2e-72	242.9	hydro-lyase, Fe-S type, tartrate fumarate subfamily, beta subunit	FumA	Tartrate dehydratase beta subunit/Fumarate hydratase class I, C-terminal domain	COG1838	C	KYK24096.1	fumarate hydratase	Thermoplasmatales archaeon SG8-52-4	71.751	3.3e-93	277
M9B1D_scaffold_265_7	K01678	E4.2.1.2AB, fumB; fumarate hydratase subunit beta [EC:4.2.1.2]	arCOG04406	1.2e-72	242.9	hydro-lyase, Fe-S type, tartrate fumarate subfamily, beta subunit	FumA	Tartrate dehydratase beta subunit/Fumarate hydratase class I, C-terminal domain	COG1838	C	KYK24096.1	fumarate hydratase	Thermoplasmatales archaeon SG8-52-4	71.751	3.3e-93	277
M9B2D_scaffold_22_25	K01678	E4.2.1.2AB, fumB; fumarate hydratase subunit beta [EC:4.2.1.2]	arCOG04406	1.8e-75	252.1	hydro-lyase, Fe-S type, tartrate fumarate subfamily, beta subunit	FumA	Tartrate dehydratase beta subunit/Fumarate hydratase class I, C-terminal domain	COG1838	C	KYK24912.1	fumarate hydratase	Thermoplasmatales archaeon SM1-50	82.682	1.9e-109	318
SG8-52-3_KYK34848.1	K01678	E4.2.1.2AB, fumB; fumarate hydratase subunit beta [EC:4.2.1.2]	arCOG04406	2.6e-76	254.9	hydro-lyase, Fe-S type, tartrate fumarate subfamily, beta subunit	FumA	Tartrate dehydratase beta subunit/Fumarate hydratase class I, C-terminal domain	COG1838	C	KYK34848.1	fumarate hydratase	Thermoplasmatales archaeon SG8-52-3	100	2e-131	374
SG8-52-4_KYK24096.1	K01678	E4.2.1.2AB, fumB; fumarate hydratase subunit beta [EC:4.2.1.2]	arCOG04406	6.8e-74	247	hydro-lyase, Fe-S type, tartrate fumarate subfamily, beta subunit	FumA	Tartrate dehydratase beta subunit/Fumarate hydratase class I, C-terminal domain	COG1838	C	KYK24096.1	fumarate hydratase	Thermoplasmatales archaeon SG8-52-4	100	8e-129	367
SM1-50_KYK24912.1	K01678	E4.2.1.2AB, fumB; fumarate hydratase subunit beta [EC:4.2.1.2]	arCOG04406	2.9e-74	248.2	hydro-lyase, Fe-S type, tartrate fumarate subfamily, beta subunit	FumA	Tartrate dehydratase beta subunit/Fumarate hydratase class I, C-terminal domain	COG1838	C	KYK24912.1	fumarate hydratase	Thermoplasmatales archaeon SM1-50	100	8.68e-132	374
3300003432D_scaffold_27_9	K01677	E4.2.1.2AA, fumA; fumarate hydratase subunit alpha [EC:4.2.1.2]	arCOG04407	8.2e-117	388.8	hydro-lyase, Fe-S type, tartrate fumarate subfamily, alpha subunit	TtdA	Tartrate dehydratase alpha subunit/Fumarate hydratase class I, N-terminal domain	COG1951	C	EMR73666.1	fumarase, class I alpha subunit	Thermoplasmatales archaeon SCGC AB-539-N05	64.561	9.82e-124	363
M11B2D_scaffold_415_5	K01677	E4.2.1.2AA, fumA; fumarate hydratase subunit alpha [EC:4.2.1.2]	arCOG04407	5.9e-114	379.4	hydro-lyase, Fe-S type, tartrate fumarate subfamily, alpha subunit	TtdA	Tartrate dehydratase alpha subunit/Fumarate hydratase class I, N-terminal domain	COG1951	C	KYK24926.1	fumarate hydratase	Thermoplasmatales archaeon SM1-50	81.139	9.21e-159	451
M8B2D_scaffold_142_5	K01677	E4.2.1.2AA, fumA; fumarate hydratase subunit alpha [EC:4.2.1.2]	arCOG04407	9.3e-119	395.1	hydro-lyase, Fe-S type, tartrate fumarate subfamily, alpha subunit	TtdA	Tartrate dehydratase alpha subunit/Fumarate hydratase class I, N-terminal domain	COG1951	C	KYK21675.1	fumarate hydratase	Thermoplasmatales archaeon SG8-52-2	81.469	4.32e-163	462
M8B2D_scaffold_734_1	K01677	E4.2.1.2AA, fumA; fumarate hydratase subunit alpha [EC:4.2.1.2]	arCOG04407	8.4e-89	296.8	hydro-lyase, Fe-S type, tartrate fumarate subfamily, alpha subunit	TtdA	Tartrate dehydratase alpha subunit/Fumarate hydratase class I, N-terminal domain	COG1951	C	KYK21675.1	fumarate hydratase	Thermoplasmatales archaeon SG8-52-2	79.654	6.54e-123	358
M9B1D_scaffold_265_6	K01677	E4.2.1.2AA, fumA; fumarate hydratase subunit alpha [EC:4.2.1.2]	arCOG04407	9.3e-119	395.1	hydro-lyase, Fe-S type, tartrate fumarate subfamily, alpha subunit	TtdA	Tartrate dehydratase alpha subunit/Fumarate hydratase class I, N-terminal domain	COG1951	C	KYK21675.1	fumarate hydratase	Thermoplasmatales archaeon SG8-52-2	81.469	4.32e-163	462
M9B2D_scaffold_22_26	K01677	E4.2.1.2AA, fumA; fumarate hydratase subunit alpha [EC:4.2.1.2]	arCOG04407	1.3e-115	384.9	hydro-lyase, Fe-S type, tartrate fumarate subfamily, alpha subunit	TtdA	Tartrate dehydratase alpha subunit/Fumarate hydratase class I, N-terminal domain	COG1951	C	KYK24926.1	fumarate hydratase	Thermoplasmatales archaeon SM1-50	81.851	9.86e-161	456
SG8-52-3_KYK34854.1	K01677	E4.2.1.2AA, fumA; fumarate hydratase subunit alpha [EC:4.2.1.2]	arCOG04407	7e-122	405.4	hydro-lyase, Fe-S type, tartrate fumarate subfamily, alpha subunit	TtdA	Tartrate dehydratase alpha subunit/Fumarate hydratase class I, N-terminal domain	COG1951	C	KYK34854.1	fumarate hydratase	Thermoplasmatales archaeon SG8-52-3	100	0	566
SM1-50_KYK24926.1	K01677	E4.2.1.2AA, fumA; fumarate hydratase subunit alpha [EC:4.2.1.2]	arCOG04407	9.7e-118	391.8	hydro-lyase, Fe-S type, tartrate fumarate subfamily, alpha subunit	TtdA	Tartrate dehydratase alpha subunit/Fumarate hydratase class I, N-terminal domain	COG1951	C	KYK24926.1	fumarate hydratase	Thermoplasmatales archaeon SM1-50	100	0	572
3300003432D_scaffold_27_5	K00031	IDH1, IDH2, icd; isocitrate dehydrogenase [EC:1.1.1.42]									KPK76179.1	isocitrate dehydrogenase	Phycisphaerae bacterium SM23_30	77.387	0	662
M11B2D_scaffold_1455_3	K00031	IDH1, IDH2, icd; isocitrate dehydrogenase [EC:1.1.1.42]									KPK76179.1	isocitrate dehydrogenase	Phycisphaerae bacterium SM23_30	77.679	1.46e-127	375
M8B2D_scaffold_316_1	K00031	IDH1, IDH2, icd; isocitrate dehydrogenase [EC:1.1.1.42]									CBH37517.1	Probable isocitrate dehydrogenase [NADP]	NADP] [uncultured archaeon	74.129	0	637
M8B2D_scaffold_471_3	K00031	IDH1, IDH2, icd; isocitrate dehydrogenase [EC:1.1.1.42]									EMR73673.1	isocitrate dehydrogenase, NADP-dependent, monomeric type	Thermoplasmatales archaeon SCGC AB-539-N05	79.011	0	1239
M9B1D_scaffold_220_2	K00031	IDH1, IDH2, icd; isocitrate dehydrogenase [EC:1.1.1.42]									CBH37517.1	Probable isocitrate dehydrogenase [NADP]	NADP] [uncultured archaeon	74.129	0	637
M9B2D_scaffold_310_23	K00031	IDH1, IDH2, icd; isocitrate dehydrogenase [EC:1.1.1.42]									KPK76179.1	isocitrate dehydrogenase	Phycisphaerae bacterium SM23_30	75.581	1.14e-144	420
SG8-52-4_KYK21170.1	K00031	IDH1, IDH2, icd; isocitrate dehydrogenase [EC:1.1.1.42]									KYK21170.1	isocitrate dehydrogenase	Thermoplasmatales archaeon SG8-52-4	100	0	1545

## Sheet: Sheet6
Wood–Ljungdahl pathway
	KO annotation		arNOG annotation								nr annotation
Protein ID	KO	KO protein name	arNOG hit	arNOG hit e-value	arNOG hit bitscore	arNOG protein name	arCOG db protein abbr.	arCOG db protein name	arCOG db COG no.	COG Cat.	nr accession	nr annotation	taxonomy	identity	e-value	bitscore
3300003432D_scaffold_1_19	K00125	E1.2.1.2B2; formate dehydrogenase, beta subunit [EC:1.2.1.2]	02U4S	5e-59	199.3	Inherit from COG: 4Fe-4S ferredoxin, iron-sulfur binding				C	KPK29961.1	formate dehydrogenase	Nitrospira bacterium SG8_3	39.623	1.57e-95	298
M11B2D_scaffold_126_6	K00125	E1.2.1.2B2; formate dehydrogenase, beta subunit [EC:1.2.1.2]	02U4S	2e-61	207.1	Inherit from COG: 4Fe-4S ferredoxin, iron-sulfur binding				C	WP_028586634.1	formate dehydrogenase	Desulfocurvus vexinensis	38.933	1.31e-99	308
M11B2D_scaffold_304_4			02U4S	9.3e-51	172.1	Inherit from COG: 4Fe-4S ferredoxin, iron-sulfur binding				C	KYK21375.1	coenzyme F420 hydrogenase	Thermoplasmatales archaeon SG8-52-4	51.227	2.48e-122	362
M8B2D_scaffold_60_4			02U4S	4.5e-53	179.7	Inherit from COG: 4Fe-4S ferredoxin, iron-sulfur binding				C	EMR72950.1	Formate dehydrogenase beta chain	Thermoplasmatales archaeon SCGC AB-539-N05	77.982	0	558
M8B2D_scaffold_97_2			02U4S	9.4e-51	172	Inherit from COG: 4Fe-4S ferredoxin, iron-sulfur binding				C	KYK29308.1	coenzyme F420 hydrogenase	Thermoplasmatales archaeon SG8-52-1	56.173	1.01e-137	401
M9B1D_scaffold_99_32			02U4S	4.5e-53	179.7	Inherit from COG: 4Fe-4S ferredoxin, iron-sulfur binding				C	EMR72950.1	Formate dehydrogenase beta chain	Thermoplasmatales archaeon SCGC AB-539-N05	77.982	0	558
M9B2D_scaffold_1033_4			02U4S	9.4e-51	172.1	Inherit from COG: 4Fe-4S ferredoxin, iron-sulfur binding				C	KYK21375.1	coenzyme F420 hydrogenase	Thermoplasmatales archaeon SG8-52-4	51.227	2.04e-122	362
M9B2D_scaffold_122_11	K00125	E1.2.1.2B2; formate dehydrogenase, beta subunit [EC:1.2.1.2]	02U4S	2e-61	207.1	Inherit from COG: 4Fe-4S ferredoxin, iron-sulfur binding				C	WP_028586634.1	formate dehydrogenase	Desulfocurvus vexinensis	38.933	1.31e-99	308
SG8-52-3_KYK34953.1			02U4S	5.1e-52	176.2	Inherit from COG: 4Fe-4S ferredoxin, iron-sulfur binding				C	KYK34953.1	coenzyme F420 hydrogenase	Thermoplasmatales archaeon SG8-52-3	100	0	668
SG8-52-4_KYK21375.1			02U4S	9.9e-51	172	Inherit from COG: 4Fe-4S ferredoxin, iron-sulfur binding				C	KYK21375.1	coenzyme F420 hydrogenase	Thermoplasmatales archaeon SG8-52-4	100	0	662
SM1-50_KYK22312.1	K00125	E1.2.1.2B2; formate dehydrogenase, beta subunit [EC:1.2.1.2]	02U4S	2e-56	190.7	Inherit from COG: 4Fe-4S ferredoxin, iron-sulfur binding				C	KYK22312.1	coenzyme F420 hydrogenase	Thermoplasmatales archaeon SM1-50	100	0	750
SM1-50_KYK22313.1	K00125	E1.2.1.2B2; formate dehydrogenase, beta subunit [EC:1.2.1.2]	02U4S	9.5e-65	218.1	Inherit from COG: 4Fe-4S ferredoxin, iron-sulfur binding				C	EMR72954.1	Formate dehydrogenase beta chain	Thermoplasmatales archaeon SCGC AB-539-N05	68.254	0	536
SM1-50_KYK23497.1			02U4S	2.8e-48	163.9	Inherit from COG: 4Fe-4S ferredoxin, iron-sulfur binding				C	KYK23497.1	coenzyme F420 hydrogenase	Thermoplasmatales archaeon SM1-50	100	0	670
M9B2D_scaffold_547_7	K00202	fwdC, fmdC; formylmethanofuran dehydrogenase subunit C [EC:1.2.99.5]	arCOG00097	1e-54	185.4	formylmethanofuran dehydrogenase, subunit C	FwdC	Formylmethanofuran dehydrogenase subunit C	COG2218	C	WP_067074747.1	formylmethanofuran dehydrogenase subunit C	Methanoculleus horonobensis	40.502	5.09e-59	197
3300003432D_scaffold_6_39	K00297	metF, MTHFR; methylenetetrahydrofolate reductase (NADPH) [EC:1.5.1.20]	arCOG00475	3.6e-52	176.4	reductase	MetF	5,10-methylenetetrahydrofolate reductase	COG0685	E	KYK24060.1	5,10-methylenetetrahydrofolate reductase	Thermoplasmatales archaeon SM1-50	79.402	0	516
M8B2D_scaffold_170_8	K00297	metF, MTHFR; methylenetetrahydrofolate reductase (NADPH) [EC:1.5.1.20]	arCOG00475	2.1e-49	167.3	reductase	MetF	5,10-methylenetetrahydrofolate reductase	COG0685	E	KYK27186.1	5,10-methylenetetrahydrofolate reductase	Thermoplasmatales archaeon SG8-52-1	79.667	1.08e-179	506
M9B1D_scaffold_436_4	K00297	metF, MTHFR; methylenetetrahydrofolate reductase (NADPH) [EC:1.5.1.20]	arCOG00475	2.1e-49	167.3	reductase	MetF	5,10-methylenetetrahydrofolate reductase	COG0685	E	KYK27186.1	5,10-methylenetetrahydrofolate reductase	Thermoplasmatales archaeon SG8-52-1	79.667	1.08e-179	506
M9B2D_scaffold_34_1	K00297	metF, MTHFR; methylenetetrahydrofolate reductase (NADPH) [EC:1.5.1.20]	arCOG00475	1.1e-49	168.3	reductase	MetF	5,10-methylenetetrahydrofolate reductase	COG0685	E	KYK24060.1	5,10-methylenetetrahydrofolate reductase	Thermoplasmatales archaeon SM1-50	84.333	0	541
SG8-52-3_KYK31074.1	K00297	metF, MTHFR; methylenetetrahydrofolate reductase (NADPH) [EC:1.5.1.20]	arCOG00475	1.4e-48	164.6	reductase	MetF	5,10-methylenetetrahydrofolate reductase	COG0685	E	KYK31074.1	5,10-methylenetetrahydrofolate reductase	Thermoplasmatales archaeon SG8-52-3	100	0	625
SG8-52-4_KYK24023.1	K00297	metF, MTHFR; methylenetetrahydrofolate reductase (NADPH) [EC:1.5.1.20]	arCOG00475	5.5e-48	162.7	reductase	MetF	5,10-methylenetetrahydrofolate reductase	COG0685	E	KYK24023.1	5,10-methylenetetrahydrofolate reductase	Thermoplasmatales archaeon SG8-52-4	100	0	620
SM1-50_KYK24060.1	K00297	metF, MTHFR; methylenetetrahydrofolate reductase (NADPH) [EC:1.5.1.20]	arCOG00475	5e-50	169.4	reductase	MetF	5,10-methylenetetrahydrofolate reductase	COG0685	E	KYK24060.1	5,10-methylenetetrahydrofolate reductase	Thermoplasmatales archaeon SM1-50	100	0	625
M8B2D_scaffold_233_7	K11261	fwdE, fmdE; formylmethanofuran dehydrogenase subunit E [EC:1.2.99.5]	arCOG00764	3.6e-43	146.2	formylmethanofuran dehydrogenase, subunit	FwdE	Formylmethanofuran dehydrogenase subunit E	COG2191	C	AGF93073.1	formylmethanofuran dehydrogenase subunit E region	uncultured organism	41.538	2.61e-31	117
M9B1D_scaffold_188_16	K11261	fwdE, fmdE; formylmethanofuran dehydrogenase subunit E [EC:1.2.99.5]	arCOG00764	3.6e-43	146.2	formylmethanofuran dehydrogenase, subunit	FwdE	Formylmethanofuran dehydrogenase subunit E	COG2191	C	AGF93073.1	formylmethanofuran dehydrogenase subunit E region	uncultured organism	41.538	2.61e-31	117
SG8-52-4_KYK25363.1	K11261	fwdE, fmdE; formylmethanofuran dehydrogenase subunit E [EC:1.2.99.5]	arCOG00764	1.9e-41	140.6	formylmethanofuran dehydrogenase, subunit	FwdE	Formylmethanofuran dehydrogenase subunit E	COG2191	C	AGF93073.1	formylmethanofuran dehydrogenase subunit E region	uncultured organism	43.411	1.61e-33	122
3300003432D_scaffold_155_7			arCOG01491	4.7e-123	411.3	Formate dehydrogenase Alpha subunit	BisC	Anaerobic dehydrogenase	COG0243	C	WP_063498883.1	dehydrogenase	Burkholderia sp. OLGA172	42.799	0	612
3300003432D_scaffold_34_6			arCOG01492	3.5e-27	94.3	Formate dehydrogenase Alpha subunit	YjgC	Predicted molibdopterin-dependent oxidoreductase YjgC	COG3383	C	KYH38603.1	hydrogenase subunit	Candidatus Bathyarchaeota archaeon B25	60.44	3.67e-69	218
SM1-50_KYK23640.1			arCOG01492	2e-30	105	Formate dehydrogenase Alpha subunit	YjgC	Predicted molibdopterin-dependent oxidoreductase YjgC	COG3383	C	KPQ41477.1	bidirectional hydrogenase complex protein HoxU	Candidatus Methanoperedens sp. BLZ1	58.407	9.83e-100	298
M9B2D_scaffold_547_3	K00201	fwdB, fmdB; formylmethanofuran dehydrogenase subunit B [EC:1.2.99.5]	arCOG01499	7.6e-168	557.8	formylmethanofuran dehydrogenase subunit B	FwdB	Formylmethanofuran dehydrogenase subunit B	COG1029	C	KON30298.1	formylmethanofuran dehydrogenase	miscellaneous Crenarchaeota group-15 archaeon DG-45	55.035	4.96e-172	497
SG8-52-3_KYK34967.1			arCOG02428	5.6e-18	63.6	Part of a complex that catalyzes the reversible cleavage of acetyl-CoA, allowing autotrophic growth from CO(2) (By similarity)	CdhA	CO dehydrogenase/acetyl-CoA synthase alpha subunit	COG1152	C	KYK29330.1	4Fe-4S ferredoxin	Thermoplasmatales archaeon SG8-52-1	88.636	3.23e-81	247
M9B2D_scaffold_547_4	K00203	fwdD, fmdD; formylmethanofuran dehydrogenase subunit D [EC:1.2.99.5]	arCOG02674	4.3e-31	107.1	formylmethanofuran dehydrogenase subunit D	FwdD	Formylmethanofuran dehydrogenase subunit D	COG1153	C	WP_015591172.1	formylmethanofuran dehydrogenase subunit D	Archaeoglobus sulfaticallidus	45.528	1.39e-27	107
M9B2D_scaffold_547_6	K01499	mch; methenyltetrahydromethanopterin cyclohydrolase [EC:3.5.4.27]	arCOG02675	2.8e-113	377.7	Catalyzes the reversible interconversion of 5-formyl- H(4)MPT to methenyl-H(4)MPT( ) (By similarity)	Mch	Methenyltetrahydromethanopterin cyclohydrolase	COG3252	H	KXH71294.1	methenyltetrahydromethanopterin cyclohydrolase	Candidatus Thorarchaeota archaeon SMTZ1-83	61.199	2.25e-134	392
M9B2D_scaffold_547_5	K00672	ftr; formylmethanofuran--tetrahydromethanopterin N-formyltransferase [EC:2.3.1.101]	arCOG02695	8e-111	369.5	Catalyzes the reversible transfer of a formyl group from formylmethanofuran (formyl-MFR) to tetrahydromethanopterin (H(4)MPT) so as to produce 5-formyl tetrahydromethanopterin (5- formyl-H(4)MPT) and methanofuran (MFR)	Ftr	Formylmethanofuran:tetrahydromethanopterin formyltransferase	COG2037	C	KXH75468.1	formylmethanofuran--tetrahydromethanopterin N-formyltransferase	Candidatus Thorarchaeota archaeon SMTZ-45	75.338	2.93e-168	477
M9B2D_scaffold_547_2	K00200	fwdA, fmdA; formylmethanofuran dehydrogenase subunit A [EC:1.2.99.5]	arCOG04461	6.1e-200	664.4	formylmethanofuran dehydrogenase, subunit a	FwdA	Formylmethanofuran dehydrogenase subunit A	COG1229	C	WP_048056259.1	formylmethanofuran dehydrogenase subunit A	Methanocaldococcus fervens	45.017	3.19e-173	511
3300003432D_scaffold_30_21	K01491	folD; methylenetetrahydrofolate dehydrogenase (NADP+) / methenyltetrahydrofolate cyclohydrolase [EC:1.5.1.5 3.5.4.9]	arCOG04538	3.7e-98	327.5	Catalyzes the oxidation of 5,10- methylenetetrahydrofolate to 5,10-methenyltetrahydrofolate and then the hydrolysis of 5,10-methenyltetrahydrofolate to 10- formyltetrahydrofolate (By similarity)	FolD	5,10-methylene-tetrahydrofolate dehydrogenase/Methenyl tetrahydrofolate cyclohydrolase	COG0190	H	KYK22956.1	bifunctional 5,10-methylene-tetrahydrofolate dehydrogenase/5,10-methylene-tetrahydrofolate cyclohydrolase	Thermoplasmatales archaeon SM1-50	76.678	7.3e-159	452
M11B2D_scaffold_1680_2	K01491	folD; methylenetetrahydrofolate dehydrogenase (NADP+) / methenyltetrahydrofolate cyclohydrolase [EC:1.5.1.5 3.5.4.9]	arCOG04538	2.4e-98	328.2	Catalyzes the oxidation of 5,10- methylenetetrahydrofolate to 5,10-methenyltetrahydrofolate and then the hydrolysis of 5,10-methenyltetrahydrofolate to 10- formyltetrahydrofolate (By similarity)	FolD	5,10-methylene-tetrahydrofolate dehydrogenase/Methenyl tetrahydrofolate cyclohydrolase	COG0190	H	KYK22956.1	bifunctional 5,10-methylene-tetrahydrofolate dehydrogenase/5,10-methylene-tetrahydrofolate cyclohydrolase	Thermoplasmatales archaeon SM1-50	80.769	6.39e-172	485
M8B2D_scaffold_343_6	K01491	folD; methylenetetrahydrofolate dehydrogenase (NADP+) / methenyltetrahydrofolate cyclohydrolase [EC:1.5.1.5 3.5.4.9]	arCOG04538	2.2e-102	341.4	Catalyzes the oxidation of 5,10- methylenetetrahydrofolate to 5,10-methenyltetrahydrofolate and then the hydrolysis of 5,10-methenyltetrahydrofolate to 10- formyltetrahydrofolate (By similarity)	FolD	5,10-methylene-tetrahydrofolate dehydrogenase/Methenyl tetrahydrofolate cyclohydrolase	COG0190	H	EMR75339.1	5,10-methylene-tetrahydrofolate dehydrogenase/methenyl tetrahydrofolate cyclohydrolase	Thermoplasmatales archaeon SCGC AB-540-F20	63.509	6.15e-133	386
M9B1D_scaffold_457_6	K01491	folD; methylenetetrahydrofolate dehydrogenase (NADP+) / methenyltetrahydrofolate cyclohydrolase [EC:1.5.1.5 3.5.4.9]	arCOG04538	2.2e-102	341.4	Catalyzes the oxidation of 5,10- methylenetetrahydrofolate to 5,10-methenyltetrahydrofolate and then the hydrolysis of 5,10-methenyltetrahydrofolate to 10- formyltetrahydrofolate (By similarity)	FolD	5,10-methylene-tetrahydrofolate dehydrogenase/Methenyl tetrahydrofolate cyclohydrolase	COG0190	H	EMR75339.1	5,10-methylene-tetrahydrofolate dehydrogenase/methenyl tetrahydrofolate cyclohydrolase	Thermoplasmatales archaeon SCGC AB-540-F20	63.509	6.15e-133	386
M9B2D_scaffold_125_9	K01491	folD; methylenetetrahydrofolate dehydrogenase (NADP+) / methenyltetrahydrofolate cyclohydrolase [EC:1.5.1.5 3.5.4.9]	arCOG04538	2.4e-98	328.2	Catalyzes the oxidation of 5,10- methylenetetrahydrofolate to 5,10-methenyltetrahydrofolate and then the hydrolysis of 5,10-methenyltetrahydrofolate to 10- formyltetrahydrofolate (By similarity)	FolD	5,10-methylene-tetrahydrofolate dehydrogenase/Methenyl tetrahydrofolate cyclohydrolase	COG0190	H	KYK22956.1	bifunctional 5,10-methylene-tetrahydrofolate dehydrogenase/5,10-methylene-tetrahydrofolate cyclohydrolase	Thermoplasmatales archaeon SM1-50	80.769	6.39e-172	485
SG8-52-3_KYK31300.1	K01491	folD; methylenetetrahydrofolate dehydrogenase (NADP+) / methenyltetrahydrofolate cyclohydrolase [EC:1.5.1.5 3.5.4.9]	arCOG04538	1.1e-99	332.6	Catalyzes the oxidation of 5,10- methylenetetrahydrofolate to 5,10-methenyltetrahydrofolate and then the hydrolysis of 5,10-methenyltetrahydrofolate to 10- formyltetrahydrofolate (By similarity)	FolD	5,10-methylene-tetrahydrofolate dehydrogenase/Methenyl tetrahydrofolate cyclohydrolase	COG0190	H	KYK31300.1	bifunctional 5,10-methylene-tetrahydrofolate dehydrogenase/5,10-methylene-tetrahydrofolate cyclohydrolase	Thermoplasmatales archaeon SG8-52-3	100	0	567
SG8-52-4_KYK20896.1	K01491	folD; methylenetetrahydrofolate dehydrogenase (NADP+) / methenyltetrahydrofolate cyclohydrolase [EC:1.5.1.5 3.5.4.9]	arCOG04538	2.9e-99	331.2	Catalyzes the oxidation of 5,10- methylenetetrahydrofolate to 5,10-methenyltetrahydrofolate and then the hydrolysis of 5,10-methenyltetrahydrofolate to 10- formyltetrahydrofolate (By similarity)	FolD	5,10-methylene-tetrahydrofolate dehydrogenase/Methenyl tetrahydrofolate cyclohydrolase	COG0190	H	KYK20896.1	bifunctional 5,10-methylene-tetrahydrofolate dehydrogenase/5,10-methylene-tetrahydrofolate cyclohydrolase	Thermoplasmatales archaeon SG8-52-4	100	0	568
SM1-50_KYK22956.1	K01491	folD; methylenetetrahydrofolate dehydrogenase (NADP+) / methenyltetrahydrofolate cyclohydrolase [EC:1.5.1.5 3.5.4.9]	arCOG04538	1.2e-98	329.2	Catalyzes the oxidation of 5,10- methylenetetrahydrofolate to 5,10-methenyltetrahydrofolate and then the hydrolysis of 5,10-methenyltetrahydrofolate to 10- formyltetrahydrofolate (By similarity)	FolD	5,10-methylene-tetrahydrofolate dehydrogenase/Methenyl tetrahydrofolate cyclohydrolase	COG0190	H	KYK22956.1	bifunctional 5,10-methylene-tetrahydrofolate dehydrogenase/5,10-methylene-tetrahydrofolate cyclohydrolase	Thermoplasmatales archaeon SM1-50	100	0	579
M11B2D_scaffold_473_5	K01938	fhs; formate--tetrahydrofolate ligase [EC:6.3.4.3]	arCOG04541	6e-240	796.7	formyltetrahydrofolate synthetase	MIS1	Formyltetrahydrofolate synthetase	COG2759	F	KYK26518.1	formate--tetrahydrofolate ligase	Thermoplasmatales archaeon SG8-52-1	75.365	0	821
M8B2D_scaffold_1199_3	K01938	fhs; formate--tetrahydrofolate ligase [EC:6.3.4.3]	arCOG04541	1.2e-66	224.7	formyltetrahydrofolate synthetase	MIS1	Formyltetrahydrofolate synthetase	COG2759	F	KYK26518.1	formate--tetrahydrofolate ligase	Thermoplasmatales archaeon SG8-52-1	80.874	4.24e-99	305
M8B2D_scaffold_823_2	K01938	fhs; formate--tetrahydrofolate ligase [EC:6.3.4.3]	arCOG04541	3.2e-229	761.3	formyltetrahydrofolate synthetase	MIS1	Formyltetrahydrofolate synthetase	COG2759	F	KYK26518.1	formate--tetrahydrofolate ligase	Thermoplasmatales archaeon SG8-52-1	83.877	0	884
M9B1D_scaffold_1453_2	K01938	fhs; formate--tetrahydrofolate ligase [EC:6.3.4.3]	arCOG04541	7.5e-241	799.7	formyltetrahydrofolate synthetase	MIS1	Formyltetrahydrofolate synthetase	COG2759	F	KYK26518.1	formate--tetrahydrofolate ligase	Thermoplasmatales archaeon SG8-52-1	82.936	0	917
M9B2D_scaffold_161_12	K01938	fhs; formate--tetrahydrofolate ligase [EC:6.3.4.3]	arCOG04541	6e-240	796.7	formyltetrahydrofolate synthetase	MIS1	Formyltetrahydrofolate synthetase	COG2759	F	KYK26518.1	formate--tetrahydrofolate ligase	Thermoplasmatales archaeon SG8-52-1	75.365	0	821
SG8-52-3_KYK32676.1	K01938	fhs; formate--tetrahydrofolate ligase [EC:6.3.4.3]	arCOG04541	2.3e-242	804.7	formyltetrahydrofolate synthetase	MIS1	Formyltetrahydrofolate synthetase	COG2759	F	KYK32676.1	formate--tetrahydrofolate ligase	Thermoplasmatales archaeon SG8-52-3	100	0	1097
SG8-52-4_KYK23356.1	K01938	fhs; formate--tetrahydrofolate ligase [EC:6.3.4.3]	arCOG04541	3.2e-244	810.8	formyltetrahydrofolate synthetase	MIS1	Formyltetrahydrofolate synthetase	COG2759	F	KYK23356.1	formate--tetrahydrofolate ligase	Thermoplasmatales archaeon SG8-52-4	100	0	1103
SM1-50_KYK20705.1	K01938	fhs; formate--tetrahydrofolate ligase [EC:6.3.4.3]	arCOG04541	3.2e-128	427.9	formyltetrahydrofolate synthetase	MIS1	Formyltetrahydrofolate synthetase	COG2759	F	KYK26518.1	formate--tetrahydrofolate ligase	Thermoplasmatales archaeon SG8-52-1	72.93	1.06e-156	457
3300003432D_scaffold_7_27	K00577	mtrA; tetrahydromethanopterin S-methyltransferase subunit A [EC:2.1.1.86]	arCOG03221	6.5e-54	182.6	Part of a complex that catalyzes the formation of methyl-coenzyme M and tetrahydromethanopterin from coenzyme M and methyl-tetrahydromethanopterin. This is an energy-conserving, sodium-ion translocating step	MtrA	Tetrahydromethanopterin S-methyltransferase, subunit A	COG4063	H	EMR73621.1	tetrahydromethanopterin S-methyltransferase, subunit A	Thermoplasmatales archaeon SCGC AB-539-N05	69.312	3.01e-93	278
3300003432D_scaffold_7_28	K00584	mtrH; tetrahydromethanopterin S-methyltransferase subunit H [EC:2.1.1.86]	arCOG04336	1.5e-73	246.9	Part of a complex that catalyzes the formation of methyl-coenzyme M and tetrahydromethanopterin from coenzyme M and methyl-tetrahydromethanopterin. This is an energy-conserving, sodium-ion translocating step. MtrH catalyzes the transfer of the methyl group from methyl-tetrahydromethanopterin to the corrinoid prosthetic group of MtrA	MtrH	Tetrahydromethanopterin S-methyltransferase, subunit H	COG1962	H	EMR73622.1	tetrahydromethanopterin S-methyltransferase, subunit H	Thermoplasmatales archaeon SCGC AB-539-N05	70.667	1.43e-159	455
M11B2D_scaffold_812_2	K00577	mtrA; tetrahydromethanopterin S-methyltransferase subunit A [EC:2.1.1.86]	arCOG03221	4.3e-54	183.2	Part of a complex that catalyzes the formation of methyl-coenzyme M and tetrahydromethanopterin from coenzyme M and methyl-tetrahydromethanopterin. This is an energy-conserving, sodium-ion translocating step	MtrA	Tetrahydromethanopterin S-methyltransferase, subunit A	COG4063	H	EMR73621.1	tetrahydromethanopterin S-methyltransferase, subunit A	Thermoplasmatales archaeon SCGC AB-539-N05	66.489	2.85e-88	265
M8B2D_scaffold_1465_3	K00577	mtrA; tetrahydromethanopterin S-methyltransferase subunit A [EC:2.1.1.86]	arCOG03221	2.1e-59	200.6	Part of a complex that catalyzes the formation of methyl-coenzyme M and tetrahydromethanopterin from coenzyme M and methyl-tetrahydromethanopterin. This is an energy-conserving, sodium-ion translocating step	MtrA	Tetrahydromethanopterin S-methyltransferase, subunit A	COG4063	H	EMR73621.1	tetrahydromethanopterin S-methyltransferase, subunit A	Thermoplasmatales archaeon SCGC AB-539-N05	70.213	2.31e-94	281
M9B1D_scaffold_1337_3	K00577	mtrA; tetrahydromethanopterin S-methyltransferase subunit A [EC:2.1.1.86]	arCOG03221	2.1e-59	200.6	Part of a complex that catalyzes the formation of methyl-coenzyme M and tetrahydromethanopterin from coenzyme M and methyl-tetrahydromethanopterin. This is an energy-conserving, sodium-ion translocating step	MtrA	Tetrahydromethanopterin S-methyltransferase, subunit A	COG4063	H	EMR73621.1	tetrahydromethanopterin S-methyltransferase, subunit A	Thermoplasmatales archaeon SCGC AB-539-N05	70.213	2.31e-94	281
SG8-52-3_KYK30309.1	K00577	mtrA; tetrahydromethanopterin S-methyltransferase subunit A [EC:2.1.1.86]	arCOG03221	1.5e-57	194.4	Part of a complex that catalyzes the formation of methyl-coenzyme M and tetrahydromethanopterin from coenzyme M and methyl-tetrahydromethanopterin. This is an energy-conserving, sodium-ion translocating step	MtrA	Tetrahydromethanopterin S-methyltransferase, subunit A	COG4063	H	EMR73621.1	tetrahydromethanopterin S-methyltransferase, subunit A	Thermoplasmatales archaeon SCGC AB-539-N05	66.138	6.28e-85	257
SM1-50_KYK23934.1	K00577	mtrA; tetrahydromethanopterin S-methyltransferase subunit A [EC:2.1.1.86]	arCOG03221	7.3e-55	185.7	Part of a complex that catalyzes the formation of methyl-coenzyme M and tetrahydromethanopterin from coenzyme M and methyl-tetrahydromethanopterin. This is an energy-conserving, sodium-ion translocating step	MtrA	Tetrahydromethanopterin S-methyltransferase, subunit A	COG4063	H	EMR73621.1	tetrahydromethanopterin S-methyltransferase, subunit A	Thermoplasmatales archaeon SCGC AB-539-N05	64.894	3.67e-85	258
M11B2D_scaffold_812_3	K00584	mtrH; tetrahydromethanopterin S-methyltransferase subunit H [EC:2.1.1.86]	arCOG04336	3.3e-66	222.8	Part of a complex that catalyzes the formation of methyl-coenzyme M and tetrahydromethanopterin from coenzyme M and methyl-tetrahydromethanopterin. This is an energy-conserving, sodium-ion translocating step. MtrH catalyzes the transfer of the methyl group from methyl-tetrahydromethanopterin to the corrinoid prosthetic group of MtrA	MtrH	Tetrahydromethanopterin S-methyltransferase, subunit H	COG1962	H	EMR73622.1	tetrahydromethanopterin S-methyltransferase, subunit H	Thermoplasmatales archaeon SCGC AB-539-N05	66	3.61e-147	423
M8B2D_scaffold_784_5	K00584	mtrH; tetrahydromethanopterin S-methyltransferase subunit H [EC:2.1.1.86]	arCOG04336	1.2e-67	227.5	Part of a complex that catalyzes the formation of methyl-coenzyme M and tetrahydromethanopterin from coenzyme M and methyl-tetrahydromethanopterin. This is an energy-conserving, sodium-ion translocating step. MtrH catalyzes the transfer of the methyl group from methyl-tetrahydromethanopterin to the corrinoid prosthetic group of MtrA	MtrH	Tetrahydromethanopterin S-methyltransferase, subunit H	COG1962	H	EMR73622.1	tetrahydromethanopterin S-methyltransferase, subunit H	Thermoplasmatales archaeon SCGC AB-539-N05	71.025	4.17e-148	425
M9B1D_scaffold_1337_4	K00584	mtrH; tetrahydromethanopterin S-methyltransferase subunit H [EC:2.1.1.86]	arCOG04336	1.2e-74	250.6	Part of a complex that catalyzes the formation of methyl-coenzyme M and tetrahydromethanopterin from coenzyme M and methyl-tetrahydromethanopterin. This is an energy-conserving, sodium-ion translocating step. MtrH catalyzes the transfer of the methyl group from methyl-tetrahydromethanopterin to the corrinoid prosthetic group of MtrA	MtrH	Tetrahydromethanopterin S-methyltransferase, subunit H	COG1962	H	EMR73622.1	tetrahydromethanopterin S-methyltransferase, subunit H	Thermoplasmatales archaeon SCGC AB-539-N05	70.569	4.25e-156	446
SG8-52-3_KYK30310.1	K00584	mtrH; tetrahydromethanopterin S-methyltransferase subunit H [EC:2.1.1.86]	arCOG04336	2.6e-78	262.6	Part of a complex that catalyzes the formation of methyl-coenzyme M and tetrahydromethanopterin from coenzyme M and methyl-tetrahydromethanopterin. This is an energy-conserving, sodium-ion translocating step. MtrH catalyzes the transfer of the methyl group from methyl-tetrahydromethanopterin to the corrinoid prosthetic group of MtrA	MtrH	Tetrahydromethanopterin S-methyltransferase, subunit H	COG1962	H	EMR73622.1	tetrahydromethanopterin S-methyltransferase, subunit H	Thermoplasmatales archaeon SCGC AB-539-N05	68.896	2.39e-157	449
SM1-50_KYK23935.1	K00584	mtrH; tetrahydromethanopterin S-methyltransferase subunit H [EC:2.1.1.86]	arCOG04336	2.3e-67	226.6	Part of a complex that catalyzes the formation of methyl-coenzyme M and tetrahydromethanopterin from coenzyme M and methyl-tetrahydromethanopterin. This is an energy-conserving, sodium-ion translocating step. MtrH catalyzes the transfer of the methyl group from methyl-tetrahydromethanopterin to the corrinoid prosthetic group of MtrA	MtrH	Tetrahydromethanopterin S-methyltransferase, subunit H	COG1962	H	EMR73622.1	tetrahydromethanopterin S-methyltransferase, subunit H	Thermoplasmatales archaeon SCGC AB-539-N05	66.333	9.6e-148	425

## Sheet: Sheet7
Incompete dicarboxylate/4-hydroxybutyrate cycle
	KO annotation		arNOG annotation								nr annotation
Protein ID	KO	KO protein name	arNOG hit	arNOG hit e-value	arNOG hit bitscore	arNOG protein name	arCOG db protein abbr.	arCOG db protein name	arCOG db COG no.	COG Cat.	nr accession	nr annotation	taxonomy	identity	e-value	bitscore
M8B2D_scaffold_282_3	K01715	crt; enoyl-CoA hydratase [EC:4.2.1.17]	arCOG00239	3.1e-95	317.6	Enoyl-CoA hydratase	CaiD	Enoyl-CoA hydratase/carnithine racemase	COG1024	I	EMR73572.1	enoyl-CoA hydratase/carnithine racemase	Thermoplasmatales archaeon SCGC AB-539-N05	79.923	4.72e-148	422
M8B2D_scaffold_314_1	K01715	crt; enoyl-CoA hydratase [EC:4.2.1.17]	arCOG00239	1e-84	283.2	Enoyl-CoA hydratase	CaiD	Enoyl-CoA hydratase/carnithine racemase	COG1024	I	EMR73572.1	enoyl-CoA hydratase/carnithine racemase	Thermoplasmatales archaeon SCGC AB-539-N05	78.926	3.58e-135	389
M9B1D_scaffold_208_3	K01715	crt; enoyl-CoA hydratase [EC:4.2.1.17]	arCOG00239	3.1e-95	317.6	Enoyl-CoA hydratase	CaiD	Enoyl-CoA hydratase/carnithine racemase	COG1024	I	EMR73572.1	enoyl-CoA hydratase/carnithine racemase	Thermoplasmatales archaeon SCGC AB-539-N05	79.923	4.72e-148	422
SG8-52-3_KYK34110.1	K01715	crt; enoyl-CoA hydratase [EC:4.2.1.17]	arCOG00239	5.3e-99	330	Enoyl-CoA hydratase	CaiD	Enoyl-CoA hydratase/carnithine racemase	COG1024	I	KYK34110.1	crotonase	Thermoplasmatales archaeon SG8-52-3	100	0	525
SG8-52-4_KYK22941.1	K01715	crt; enoyl-CoA hydratase [EC:4.2.1.17]	arCOG00239	1.2e-97	325.5	Enoyl-CoA hydratase	CaiD	Enoyl-CoA hydratase/carnithine racemase	COG1024	I	KYK22941.1	crotonase	Thermoplasmatales archaeon SG8-52-4	100	0	522
SG8-52-3_KYK34003.1	K15016	K15016; enoyl-CoA hydratase / 3-hydroxyacyl-CoA dehydrogenase [EC:4.2.1.17 1.1.1.35]	arCOG00249	2.7e-157	524.3	3-hydroxyacyl-CoA dehydrogenase	FadB	3-hydroxyacyl-CoA dehydrogenase, some fused to Enoyl-CoA hydratase	COG1250	I	KYK22788.1	3-hydroxyacyl-CoA dehydrogenase, partial	Thermoplasmatales archaeon SM1-50	70.259	0	729
SG8-52-4_KYK20415.1	K15016	K15016; enoyl-CoA hydratase / 3-hydroxyacyl-CoA dehydrogenase [EC:4.2.1.17 1.1.1.35]	arCOG00249	5.7e-156	519.9	3-hydroxyacyl-CoA dehydrogenase	FadB	3-hydroxyacyl-CoA dehydrogenase, some fused to Enoyl-CoA hydratase	COG1250	I	WP_028323763.1	3-hydroxyacyl-CoA dehydrogenase	Desulfatirhabdium butyrativorans	54.626	0	741
SM1-50_KYK22788.1	K15016	K15016; enoyl-CoA hydratase / 3-hydroxyacyl-CoA dehydrogenase [EC:4.2.1.17 1.1.1.35]	arCOG00249	3.3e-119	398.4	3-hydroxyacyl-CoA dehydrogenase	FadB	3-hydroxyacyl-CoA dehydrogenase, some fused to Enoyl-CoA hydratase	COG1250	I	KYK22788.1	3-hydroxyacyl-CoA dehydrogenase, partial	Thermoplasmatales archaeon SM1-50	100	0	1017
3300003432D_scaffold_43_3	K00626	E2.3.1.9, atoB; acetyl-CoA C-acetyltransferase [EC:2.3.1.9]	arCOG01278	2.7e-174	579	acetyl-CoA	PaaJ	Acetyl-CoA acetyltransferase	COG0183	I	KYK21730.1	acetyl-CoA acetyltransferase	Thermoplasmatales archaeon SM1-50	87.371	0	716
M11B2D_scaffold_400_5	K00626	E2.3.1.9, atoB; acetyl-CoA C-acetyltransferase [EC:2.3.1.9]	arCOG01278	4e-172	571.8	acetyl-CoA	PaaJ	Acetyl-CoA acetyltransferase	COG0183	I	KYK21730.1	acetyl-CoA acetyltransferase	Thermoplasmatales archaeon SM1-50	93.041	0	749
M8B2D_scaffold_418_2	K00626	E2.3.1.9, atoB; acetyl-CoA C-acetyltransferase [EC:2.3.1.9]	arCOG01278	8.4e-87	290.9	acetyl-CoA	PaaJ	Acetyl-CoA acetyltransferase	COG0183	I	EMR73567.1	acetyl-CoA acetyltransferase	Thermoplasmatales archaeon SCGC AB-539-N05	91.325	0	807
M9B1D_scaffold_1073_7	K00626	E2.3.1.9, atoB; acetyl-CoA C-acetyltransferase [EC:2.3.1.9]	arCOG01278	7.3e-59	199	acetyl-CoA	PaaJ	Acetyl-CoA acetyltransferase	COG0183	I	EMR72988.1	acetyl-CoA acetyltransferase, partial	Thermoplasmatales archaeon SCGC AB-539-N05	85.714	5.88e-66	212
M9B1D_scaffold_256_10	K00626	E2.3.1.9, atoB; acetyl-CoA C-acetyltransferase [EC:2.3.1.9]	arCOG01278	8.3e-86	287.7	acetyl-CoA	PaaJ	Acetyl-CoA acetyltransferase	COG0183	I	EMR73567.1	acetyl-CoA acetyltransferase	Thermoplasmatales archaeon SCGC AB-539-N05	90.602	0	801
M9B2D_scaffold_82_14	K00626	E2.3.1.9, atoB; acetyl-CoA C-acetyltransferase [EC:2.3.1.9]	arCOG01278	4e-172	571.8	acetyl-CoA	PaaJ	Acetyl-CoA acetyltransferase	COG0183	I	KYK21730.1	acetyl-CoA acetyltransferase	Thermoplasmatales archaeon SM1-50	93.041	0	749
SG8-52-3_KYK30927.1	K00626	E2.3.1.9, atoB; acetyl-CoA C-acetyltransferase [EC:2.3.1.9]	arCOG01278	2.7e-174	579	acetyl-CoA	PaaJ	Acetyl-CoA acetyltransferase	COG0183	I	KYK30927.1	acetyl-CoA acetyltransferase	Thermoplasmatales archaeon SG8-52-3	100	0	792
SG8-52-3_KYK34010.1	K00626	E2.3.1.9, atoB; acetyl-CoA C-acetyltransferase [EC:2.3.1.9]	arCOG01278	4.3e-153	509.2	acetyl-CoA	PaaJ	Acetyl-CoA acetyltransferase	COG0183	I	KYK34010.1	acetyl-CoA acetyltransferase	Thermoplasmatales archaeon SG8-52-3	100	0	796
SG8-52-4_KYK20789.1	K00626	E2.3.1.9, atoB; acetyl-CoA C-acetyltransferase [EC:2.3.1.9]	arCOG01278	7.1e-170	564.4	acetyl-CoA	PaaJ	Acetyl-CoA acetyltransferase	COG0183	I	KYK20789.1	acetyl-CoA acetyltransferase	Thermoplasmatales archaeon SG8-52-4	100	0	791
SM1-50_KYK21730.1	K00626	E2.3.1.9, atoB; acetyl-CoA C-acetyltransferase [EC:2.3.1.9]	arCOG01278	9.2e-172	570.6	acetyl-CoA	PaaJ	Acetyl-CoA acetyltransferase	COG0183	I	KYK21730.1	acetyl-CoA acetyltransferase	Thermoplasmatales archaeon SM1-50	100	0	790
SM1-50_KYK25484.1	K00626	E2.3.1.9, atoB; acetyl-CoA C-acetyltransferase [EC:2.3.1.9]	arCOG01278	1.1e-156	521	acetyl-CoA	PaaJ	Acetyl-CoA acetyltransferase	COG0183	I	KYK25484.1	acetyl-CoA acetyltransferase	Thermoplasmatales archaeon SM1-50	100	0	796
3300003432D_scaffold_81_7	K00626	E2.3.1.9, atoB; acetyl-CoA C-acetyltransferase [EC:2.3.1.9]	arCOG01280	3e-88	295.7	acetyl-CoA acetyltransferase (EC 2.3.1.9)	PaaJ	Acetyl-CoA acetyltransferase	COG0183	I	EMR73567.1	acetyl-CoA acetyltransferase	Thermoplasmatales archaeon SCGC AB-539-N05	85.783	0	769
M9B2D_scaffold_492_2	K00626	E2.3.1.9, atoB; acetyl-CoA C-acetyltransferase [EC:2.3.1.9]	arCOG01280	1.3e-91	306.8	acetyl-CoA acetyltransferase (EC 2.3.1.9)	PaaJ	Acetyl-CoA acetyltransferase	COG0183	I	EMR73567.1	acetyl-CoA acetyltransferase	Thermoplasmatales archaeon SCGC AB-539-N05	85.301	0	766
SM1-50_KYK22793.1	K00626	E2.3.1.9, atoB; acetyl-CoA C-acetyltransferase [EC:2.3.1.9]	arCOG01280	5e-90	301.5	acetyl-CoA acetyltransferase (EC 2.3.1.9)	PaaJ	Acetyl-CoA acetyltransferase	COG0183	I	EMR73567.1	acetyl-CoA acetyltransferase	Thermoplasmatales archaeon SCGC AB-539-N05	85.301	0	761
M8B2D_scaffold_282_1	K00626	E2.3.1.9, atoB; acetyl-CoA C-acetyltransferase [EC:2.3.1.9]	arCOG01282	1.4e-87	294.1	Acetyl-CoA acetyltransferase	PaaJ	Acetyl-CoA acetyltransferase	COG0183	I	EMR73570.1	acetyl-CoA acetyltransferase	Thermoplasmatales archaeon SCGC AB-539-N05	85.106	0	514
M8B2D_scaffold_314_3	K00626	E2.3.1.9, atoB; acetyl-CoA C-acetyltransferase [EC:2.3.1.9]	arCOG01282	5.3e-123	411	Acetyl-CoA acetyltransferase	PaaJ	Acetyl-CoA acetyltransferase	COG0183	I	EMR73570.1	acetyl-CoA acetyltransferase	Thermoplasmatales archaeon SCGC AB-539-N05	85.714	0	707
M9B1D_scaffold_208_1	K00626	E2.3.1.9, atoB; acetyl-CoA C-acetyltransferase [EC:2.3.1.9]	arCOG01282	1e-88	297.8	Acetyl-CoA acetyltransferase	PaaJ	Acetyl-CoA acetyltransferase	COG0183	I	EMR73570.1	acetyl-CoA acetyltransferase	Thermoplasmatales archaeon SCGC AB-539-N05	84.507	0	518
M9B1D_scaffold_638_6	K00626	E2.3.1.9, atoB; acetyl-CoA C-acetyltransferase [EC:2.3.1.9]	arCOG01282	2.7e-38	131.4	Acetyl-CoA acetyltransferase	PaaJ	Acetyl-CoA acetyltransferase	COG0183	I	KYK22939.1	acetyl-CoA acetyltransferase	Thermoplasmatales archaeon SG8-52-4	86.452	4.62e-95	288
SG8-52-3_KYK34112.1	K00626	E2.3.1.9, atoB; acetyl-CoA C-acetyltransferase [EC:2.3.1.9]	arCOG01282	2.9e-124	415.1	Acetyl-CoA acetyltransferase	PaaJ	Acetyl-CoA acetyltransferase	COG0183	I	KYK34112.1	acetyl-CoA acetyltransferase	Thermoplasmatales archaeon SG8-52-3	100	0	797
SG8-52-4_KYK22939.1	K00626	E2.3.1.9, atoB; acetyl-CoA C-acetyltransferase [EC:2.3.1.9]	arCOG01282	1.2e-123	413.2	Acetyl-CoA acetyltransferase	PaaJ	Acetyl-CoA acetyltransferase	COG0183	I	KYK22939.1	acetyl-CoA acetyltransferase	Thermoplasmatales archaeon SG8-52-4	100	0	795
M11B2D_scaffold_1952_3	K14534	abfD; 4-hydroxybutyryl-CoA dehydratase / vinylacetyl-CoA-Delta-isomerase [EC:4.2.1.120 5.3.3.3]	arCOG02143	4.6e-134	447	Vinylacetyl-CoA Delta-isomerase	-	Aromatic ring hydroxylase	COG2368	Q	KYK21265.1	4-hydroxyphenylacetate 3-hydroxylase	Thermoplasmatales archaeon SM1-50	93.608	0	964
M9B2D_scaffold_1209_4	K14534	abfD; 4-hydroxybutyryl-CoA dehydratase / vinylacetyl-CoA-Delta-isomerase [EC:4.2.1.120 5.3.3.3]	arCOG02143	3.9e-145	483.5	Vinylacetyl-CoA Delta-isomerase	-	Aromatic ring hydroxylase	COG2368	Q	KXH72787.1	aromatic ring hydroxylase	Candidatus Thorarchaeota archaeon SMTZ1-45	87.689	0	834
M9B2D_scaffold_2615_3	K14534	abfD; 4-hydroxybutyryl-CoA dehydratase / vinylacetyl-CoA-Delta-isomerase [EC:4.2.1.120 5.3.3.3]	arCOG02143	5.2e-134	446.8	Vinylacetyl-CoA Delta-isomerase	-	Aromatic ring hydroxylase	COG2368	Q	KYK21265.1	4-hydroxyphenylacetate 3-hydroxylase	Thermoplasmatales archaeon SM1-50	93.814	0	964
SG8-52-3_KYK34097.1	K14534	abfD; 4-hydroxybutyryl-CoA dehydratase / vinylacetyl-CoA-Delta-isomerase [EC:4.2.1.120 5.3.3.3]	arCOG02143	3.5e-127	424.3	Vinylacetyl-CoA Delta-isomerase	-	Aromatic ring hydroxylase	COG2368	Q	KYK34097.1	4-hydroxyphenylacetate 3-hydroxylase	Thermoplasmatales archaeon SG8-52-3	100	0	1004
SM1-50_KYK21265.1	K14534	abfD; 4-hydroxybutyryl-CoA dehydratase / vinylacetyl-CoA-Delta-isomerase [EC:4.2.1.120 5.3.3.3]	arCOG02143	6.2e-135	449.9	Vinylacetyl-CoA Delta-isomerase	-	Aromatic ring hydroxylase	COG2368	Q	KYK21265.1	4-hydroxyphenylacetate 3-hydroxylase	Thermoplasmatales archaeon SM1-50	100	0	1013

## Sheet: Sheet8
Embden–Meyerhof–Parnas pathway
	KO annotation		arNOG annotation								nr annotation
Protein ID	KO	KO protein name	arNOG hit	arNOG hit e-value	arNOG hit bitscore	arNOG protein name	arCOG db protein abbr.	arCOG db protein name	arCOG db COG no.	COG Cat.	nr accession	nr annotation	taxonomy	identity	e-value	bitscore
3300003432D_scaffold_33_5	K01007	pps, ppsA; pyruvate, water dikinase [EC:2.7.9.2]	arCOG01111	3.1e-242	805.5	Catalyzes the phosphorylation of pyruvate to phosphoenolpyruvate (By similarity)	PpsA	Phosphoenolpyruvate synthase/pyruvate phosphate dikinase	COG0574	G	KYK21644.1	phosphoenolpyruvate synthase	Thermoplasmatales archaeon SM1-50	91.687	0	1551
3300003432D_scaffold_2_20			arCOG01111	3.5e-14	51.4	Catalyzes the phosphorylation of pyruvate to phosphoenolpyruvate (By similarity)	PpsA	Phosphoenolpyruvate synthase/pyruvate phosphate dikinase	COG0574	G	WP_019245622.1	phosphoenolpyruvate synthase	Candidatus Alistipes marseilloanorexicus	35.839	0	613
M11B2D_scaffold_189_9	K01007	pps, ppsA; pyruvate, water dikinase [EC:2.7.9.2]	arCOG01111	1e-243	810.4	Catalyzes the phosphorylation of pyruvate to phosphoenolpyruvate (By similarity)	PpsA	Phosphoenolpyruvate synthase/pyruvate phosphate dikinase	COG0574	G	KYK21644.1	phosphoenolpyruvate synthase	Thermoplasmatales archaeon SM1-50	96.278	0	1623
M8B2D_scaffold_155_1			arCOG01111	1.1e-10	39.8	Catalyzes the phosphorylation of pyruvate to phosphoenolpyruvate (By similarity)	PpsA	Phosphoenolpyruvate synthase/pyruvate phosphate dikinase	COG0574	G	WP_006929614.1	histidine kinase	Caldithrix abyssi	40.747	9.46e-156	485
M8B2D_scaffold_155_3			arCOG01111	1.7e-14	52.4	Catalyzes the phosphorylation of pyruvate to phosphoenolpyruvate (By similarity)	PpsA	Phosphoenolpyruvate synthase/pyruvate phosphate dikinase	COG0574	G	EMR73400.1	phosphoenolpyruvate synthase/pyruvate phosphate dikinase	Thermoplasmatales archaeon SCGC AB-539-N05	73.913	0	1587
M8B2D_scaffold_300_3			arCOG01111	1.2e-11	43	Catalyzes the phosphorylation of pyruvate to phosphoenolpyruvate (By similarity)	PpsA	Phosphoenolpyruvate synthase/pyruvate phosphate dikinase	COG0574	G	WP_014559171.1	histidine kinase	Ignavibacterium album	41.139	1.07e-158	493
M8B2D_scaffold_664_6	K01007	pps, ppsA; pyruvate, water dikinase [EC:2.7.9.2]	arCOG01111	8e-246	817.4	Catalyzes the phosphorylation of pyruvate to phosphoenolpyruvate (By similarity)	PpsA	Phosphoenolpyruvate synthase/pyruvate phosphate dikinase	COG0574	G	KYK29777.1	phosphoenolpyruvate synthase	Thermoplasmatales archaeon SG8-52-1	85.05	0	1424
M9B1D_scaffold_2056_2			arCOG01111	4e-10	38	Catalyzes the phosphorylation of pyruvate to phosphoenolpyruvate (By similarity)	PpsA	Phosphoenolpyruvate synthase/pyruvate phosphate dikinase	COG0574	G	GAK59259.1	phosphoenolpyruvate synthase	bacterium UASB270	43.316	9.96e-149	476
M9B1D_scaffold_2249_4	K01007	pps, ppsA; pyruvate, water dikinase [EC:2.7.9.2]	arCOG01111	1.3e-244	813.4	Catalyzes the phosphorylation of pyruvate to phosphoenolpyruvate (By similarity)	PpsA	Phosphoenolpyruvate synthase/pyruvate phosphate dikinase	COG0574	G	KYK29777.1	phosphoenolpyruvate synthase	Thermoplasmatales archaeon SG8-52-1	84.875	0	1428
M9B1D_scaffold_367_7			arCOG01111	1.7e-14	52.4	Catalyzes the phosphorylation of pyruvate to phosphoenolpyruvate (By similarity)	PpsA	Phosphoenolpyruvate synthase/pyruvate phosphate dikinase	COG0574	G	EMR73400.1	phosphoenolpyruvate synthase/pyruvate phosphate dikinase	Thermoplasmatales archaeon SCGC AB-539-N05	73.913	0	1587
M9B1D_scaffold_3707_1			arCOG01111	1.7e-20	72.2	Catalyzes the phosphorylation of pyruvate to phosphoenolpyruvate (By similarity)	PpsA	Phosphoenolpyruvate synthase/pyruvate phosphate dikinase	COG0574	G	WP_014857458.1	pyruvate, phosphate dikinase	Melioribacter roseus	51.308	0	723
M9B2D_scaffold_1785_1	K01007	pps, ppsA; pyruvate, water dikinase [EC:2.7.9.2]	arCOG01111	1.9e-91	306.8	Catalyzes the phosphorylation of pyruvate to phosphoenolpyruvate (By similarity)	PpsA	Phosphoenolpyruvate synthase/pyruvate phosphate dikinase	COG0574	G	KYK21644.1	phosphoenolpyruvate synthase	Thermoplasmatales archaeon SM1-50	95.988	0	659
M9B2D_scaffold_677_5	K01007	pps, ppsA; pyruvate, water dikinase [EC:2.7.9.2]	arCOG01111	9e-158	526.2	Catalyzes the phosphorylation of pyruvate to phosphoenolpyruvate (By similarity)	PpsA	Phosphoenolpyruvate synthase/pyruvate phosphate dikinase	COG0574	G	KYK21644.1	phosphoenolpyruvate synthase	Thermoplasmatales archaeon SM1-50	96.415	0	1064
SG8-52-3_KYK32351.1			arCOG01111	1.1e-09	36.5	Catalyzes the phosphorylation of pyruvate to phosphoenolpyruvate (By similarity)	PpsA	Phosphoenolpyruvate synthase/pyruvate phosphate dikinase	COG0574	G	WP_014559171.1	histidine kinase	Ignavibacterium album	38.626	2.29e-156	487
SG8-52-4_KYK21778.1			arCOG01111	2.5e-16	58.4	Catalyzes the phosphorylation of pyruvate to phosphoenolpyruvate (By similarity)	PpsA	Phosphoenolpyruvate synthase/pyruvate phosphate dikinase	COG0574	G	WP_006929614.1	histidine kinase	Caldithrix abyssi	34.805	0	588
SM1-50_KYK21644.1	K01007	pps, ppsA; pyruvate, water dikinase [EC:2.7.9.2]	arCOG01111	1.8e-241	803	Catalyzes the phosphorylation of pyruvate to phosphoenolpyruvate (By similarity)	PpsA	Phosphoenolpyruvate synthase/pyruvate phosphate dikinase	COG0574	G	KYK21644.1	phosphoenolpyruvate synthase	Thermoplasmatales archaeon SM1-50	100	0	1667
SM1-50_KYK23646.1			arCOG01111	2.9e-09	35.1	Catalyzes the phosphorylation of pyruvate to phosphoenolpyruvate (By similarity)	PpsA	Phosphoenolpyruvate synthase/pyruvate phosphate dikinase	COG0574	G	EMR73400.1	phosphoenolpyruvate synthase/pyruvate phosphate dikinase	Thermoplasmatales archaeon SCGC AB-539-N05	61.024	0	1301
M11B2D_scaffold_1723_4	K01689	ENO, eno; enolase [EC:4.2.1.11]	arCOG01169	2.7e-78	263	Catalyzes the reversible conversion of 2- phosphoglycerate into phosphoenolpyruvate. It is essential for the degradation of carbohydrates via glycolysis (By similarity)	Eno	Enolase	COG0148	G	KYK24343.1	enolase	Thermoplasmatales archaeon SM1-50	90.769	6.17e-126	370
M11B2D_scaffold_785_1	K01689	ENO, eno; enolase [EC:4.2.1.11]	arCOG01169	2.5e-129	431.1	Catalyzes the reversible conversion of 2- phosphoglycerate into phosphoenolpyruvate. It is essential for the degradation of carbohydrates via glycolysis (By similarity)	Eno	Enolase	COG0148	G	KYK24343.1	enolase	Thermoplasmatales archaeon SM1-50	91.667	0	694
M8B2D_scaffold_432_1	K01689	ENO, eno; enolase [EC:4.2.1.11]	arCOG01169	6.3e-62	209.1	Catalyzes the reversible conversion of 2- phosphoglycerate into phosphoenolpyruvate. It is essential for the degradation of carbohydrates via glycolysis (By similarity)	Eno	Enolase	COG0148	G	KYK24988.1	enolase	Thermoplasmatales archaeon SG8-52-4	89.041	3.48e-89	274
M8B2D_scaffold_873_1	K01689	ENO, eno; enolase [EC:4.2.1.11]	arCOG01169	2.8e-114	381.5	Catalyzes the reversible conversion of 2- phosphoglycerate into phosphoenolpyruvate. It is essential for the degradation of carbohydrates via glycolysis (By similarity)	Eno	Enolase	COG0148	G	KYK25847.1	enolase	Thermoplasmatales archaeon SG8-52-1	82.121	0	578
M9B1D_scaffold_188_25	K01689	ENO, eno; enolase [EC:4.2.1.11]	arCOG01169	5e-160	532.2	Catalyzes the reversible conversion of 2- phosphoglycerate into phosphoenolpyruvate. It is essential for the degradation of carbohydrates via glycolysis (By similarity)	Eno	Enolase	COG0148	G	KYK24988.1	enolase	Thermoplasmatales archaeon SG8-52-4	83.45	0	758
M9B2D_scaffold_289_3	K01689	ENO, eno; enolase [EC:4.2.1.11]	arCOG01169	3.2e-161	536.1	Catalyzes the reversible conversion of 2- phosphoglycerate into phosphoenolpyruvate. It is essential for the degradation of carbohydrates via glycolysis (By similarity)	Eno	Enolase	COG0148	G	KYK24343.1	enolase	Thermoplasmatales archaeon SM1-50	92.272	0	824
SG8-52-3_KYK33597.1	K01689	ENO, eno; enolase [EC:4.2.1.11]	arCOG01169	3.3e-158	526.2	Catalyzes the reversible conversion of 2- phosphoglycerate into phosphoenolpyruvate. It is essential for the degradation of carbohydrates via glycolysis (By similarity)	Eno	Enolase	COG0148	G	KYK33597.1	enolase	Thermoplasmatales archaeon SG8-52-3	100	0	884
SG8-52-4_KYK24988.1	K01689	ENO, eno; enolase [EC:4.2.1.11]	arCOG01169	1.2e-157	524.4	Catalyzes the reversible conversion of 2- phosphoglycerate into phosphoenolpyruvate. It is essential for the degradation of carbohydrates via glycolysis (By similarity)	Eno	Enolase	COG0148	G	KYK24988.1	enolase	Thermoplasmatales archaeon SG8-52-4	100	0	879
SM1-50_KYK24343.1	K01689	ENO, eno; enolase [EC:4.2.1.11]	arCOG01169	8.3e-161	534.8	Catalyzes the reversible conversion of 2- phosphoglycerate into phosphoenolpyruvate. It is essential for the degradation of carbohydrates via glycolysis (By similarity)	Eno	Enolase	COG0148	G	KYK24343.1	enolase	Thermoplasmatales archaeon SM1-50	100	0	875
M11B2D_scaffold_691_1	K01834	PGAM, gpmA; 2,3-bisphosphoglycerate-dependent phosphoglycerate mutase [EC:5.4.2.11]	arCOG01993	2.9e-72	241.7	Catalyzes the interconversion of 2-phosphoglycerate and 3-phosphoglycerate (By similarity)	GpmA	Phosphoglycerate mutase 1	COG0588	G	KYK24375.1	phosphoglycerate mutase	Thermoplasmatales archaeon SM1-50	90.306	9.05e-132	377
M8B2D_scaffold_105_5	K01834	PGAM, gpmA; 2,3-bisphosphoglycerate-dependent phosphoglycerate mutase [EC:5.4.2.11]	arCOG01993	3.7e-83	277.4	Catalyzes the interconversion of 2-phosphoglycerate and 3-phosphoglycerate (By similarity)	GpmA	Phosphoglycerate mutase 1	COG0588	G	KYK23340.1	phosphoglycerate mutase	Thermoplasmatales archaeon SG8-52-2	80.973	7.79e-134	384
M8B2D_scaffold_1189_3	K01834	PGAM, gpmA; 2,3-bisphosphoglycerate-dependent phosphoglycerate mutase [EC:5.4.2.11]	arCOG01993	3.8e-82	274.1	Catalyzes the interconversion of 2-phosphoglycerate and 3-phosphoglycerate (By similarity)	GpmA	Phosphoglycerate mutase 1	COG0588	G	KYK23340.1	phosphoglycerate mutase	Thermoplasmatales archaeon SG8-52-2	81.416	8.51e-135	386
M9B2D_scaffold_121_10	K01834	PGAM, gpmA; 2,3-bisphosphoglycerate-dependent phosphoglycerate mutase [EC:5.4.2.11]	arCOG01993	9.6e-83	276	Catalyzes the interconversion of 2-phosphoglycerate and 3-phosphoglycerate (By similarity)	GpmA	Phosphoglycerate mutase 1	COG0588	G	KYK24375.1	phosphoglycerate mutase	Thermoplasmatales archaeon SM1-50	89.333	6.69e-152	429
SG8-52-3_KYK32240.1	K01834	PGAM, gpmA; 2,3-bisphosphoglycerate-dependent phosphoglycerate mutase [EC:5.4.2.11]	arCOG01993	2.1e-82	274.9	Catalyzes the interconversion of 2-phosphoglycerate and 3-phosphoglycerate (By similarity)	GpmA	Phosphoglycerate mutase 1	COG0588	G	KYK32240.1	phosphoglycerate mutase	Thermoplasmatales archaeon SG8-52-3	100	4.12e-168	470
SG8-52-4_KYK20544.1	K01834	PGAM, gpmA; 2,3-bisphosphoglycerate-dependent phosphoglycerate mutase [EC:5.4.2.11]	arCOG01993	2.1e-80	268.4	Catalyzes the interconversion of 2-phosphoglycerate and 3-phosphoglycerate (By similarity)	GpmA	Phosphoglycerate mutase 1	COG0588	G	KYK20544.1	phosphoglycerate mutase	Thermoplasmatales archaeon SG8-52-4	100	3.32e-166	465
SM1-50_KYK24375.1	K01834	PGAM, gpmA; 2,3-bisphosphoglycerate-dependent phosphoglycerate mutase [EC:5.4.2.11]	arCOG01993	3e-82	274.4	Catalyzes the interconversion of 2-phosphoglycerate and 3-phosphoglycerate (By similarity)	GpmA	Phosphoglycerate mutase 1	COG0588	G	KYK24375.1	phosphoglycerate mutase	Thermoplasmatales archaeon SM1-50	100	1.28e-166	466
3300003432D_scaffold_47_3	K00927	PGK, pgk; phosphoglycerate kinase [EC:2.7.2.3]	arCOG00496	7.5e-157	521.5	phosphoglycerate kinase (EC 2.7.2.3)	Pgk	3-phosphoglycerate kinase	COG0126	G	KYK23473.1	3-phosphoglycerate kinase	Thermoplasmatales archaeon SM1-50	83.981	0	731
M11B2D_scaffold_1031_1	K00927	PGK, pgk; phosphoglycerate kinase [EC:2.7.2.3]	arCOG00496	1.6e-157	523.7	phosphoglycerate kinase (EC 2.7.2.3)	Pgk	3-phosphoglycerate kinase	COG0126	G	KYK23473.1	3-phosphoglycerate kinase	Thermoplasmatales archaeon SM1-50	85.437	0	740
M8B2D_scaffold_645_3	K00927	PGK, pgk; phosphoglycerate kinase [EC:2.7.2.3]	arCOG00496	2e-154	513.5	phosphoglycerate kinase (EC 2.7.2.3)	Pgk	3-phosphoglycerate kinase	COG0126	G	KYK23106.1	3-phosphoglycerate kinase	Thermoplasmatales archaeon SG8-52-4	79.31	0	672
M9B1D_scaffold_611_4	K00927	PGK, pgk; phosphoglycerate kinase [EC:2.7.2.3]	arCOG00496	1.9e-154	513.6	phosphoglycerate kinase (EC 2.7.2.3)	Pgk	3-phosphoglycerate kinase	COG0126	G	KYK23106.1	3-phosphoglycerate kinase	Thermoplasmatales archaeon SG8-52-4	79.557	0	673
M9B2D_scaffold_72_15	K00927	PGK, pgk; phosphoglycerate kinase [EC:2.7.2.3]	arCOG00496	1.6e-157	523.7	phosphoglycerate kinase (EC 2.7.2.3)	Pgk	3-phosphoglycerate kinase	COG0126	G	KYK23473.1	3-phosphoglycerate kinase	Thermoplasmatales archaeon SM1-50	85.437	0	740
SG8-52-3_KYK33469.1	K00927	PGK, pgk; phosphoglycerate kinase [EC:2.7.2.3]	arCOG00496	4.1e-160	532.3	phosphoglycerate kinase (EC 2.7.2.3)	Pgk	3-phosphoglycerate kinase	COG0126	G	KYK33469.1	3-phosphoglycerate kinase	Thermoplasmatales archaeon SG8-52-3	100	0	827
SG8-52-4_KYK23106.1	K00927	PGK, pgk; phosphoglycerate kinase [EC:2.7.2.3]	arCOG00496	1.4e-157	524	phosphoglycerate kinase (EC 2.7.2.3)	Pgk	3-phosphoglycerate kinase	COG0126	G	KYK23106.1	3-phosphoglycerate kinase	Thermoplasmatales archaeon SG8-52-4	100	0	822
SM1-50_KYK23473.1	K00927	PGK, pgk; phosphoglycerate kinase [EC:2.7.2.3]	arCOG00496	3.2e-155	516.2	phosphoglycerate kinase (EC 2.7.2.3)	Pgk	3-phosphoglycerate kinase	COG0126	G	KYK23473.1	3-phosphoglycerate kinase	Thermoplasmatales archaeon SM1-50	100	0	843
3300003432D_scaffold_47_4	K00134	GAPDH, gapA; glyceraldehyde 3-phosphate dehydrogenase [EC:1.2.1.12]	02TUF	5.7e-131	436.2	Glyceraldehyde-3-phosphate dehydrogenase, type I				G	KYK23472.1	glyceraldehyde-3-phosphate dehydrogenase	Thermoplasmatales archaeon SM1-50	87.644	0	654
M11B2D_scaffold_1031_2	K00134	GAPDH, gapA; glyceraldehyde 3-phosphate dehydrogenase [EC:1.2.1.12]	02TUF	1e-90	303.7	Glyceraldehyde-3-phosphate dehydrogenase, type I				G	KYK23472.1	glyceraldehyde-3-phosphate dehydrogenase	Thermoplasmatales archaeon SM1-50	96.087	3.64e-162	460
M8B2D_scaffold_167_1	K00134	GAPDH, gapA; glyceraldehyde 3-phosphate dehydrogenase [EC:1.2.1.12]	02TUF	1.8e-131	437.8	Glyceraldehyde-3-phosphate dehydrogenase, type I				G	KPJ86836.1	glyceraldehyde-3-phosphate dehydrogenase	Spirochaetes bacterium DG_61	68.675	3.54e-172	489
M8B2D_scaffold_645_2	K00134	GAPDH, gapA; glyceraldehyde 3-phosphate dehydrogenase [EC:1.2.1.12]	02TUF	2.2e-137	457.3	Glyceraldehyde-3-phosphate dehydrogenase, type I				G	KYK33468.1	glyceraldehyde-3-phosphate dehydrogenase	Thermoplasmatales archaeon SG8-52-3	82	0	619
M9B1D_scaffold_611_5	K00134	GAPDH, gapA; glyceraldehyde 3-phosphate dehydrogenase [EC:1.2.1.12]	02TUF	2.2e-137	457.3	Glyceraldehyde-3-phosphate dehydrogenase, type I				G	KYK33468.1	glyceraldehyde-3-phosphate dehydrogenase	Thermoplasmatales archaeon SG8-52-3	82	0	619
M9B1D_scaffold_96_13	K00134	GAPDH, gapA; glyceraldehyde 3-phosphate dehydrogenase [EC:1.2.1.12]	02TUF	1.8e-131	437.8	Glyceraldehyde-3-phosphate dehydrogenase, type I				G	KPJ86836.1	glyceraldehyde-3-phosphate dehydrogenase	Spirochaetes bacterium DG_61	68.675	3.54e-172	489
M9B2D_scaffold_1366_2	K00134	GAPDH, gapA; glyceraldehyde 3-phosphate dehydrogenase [EC:1.2.1.12]	02TUF	4e-132	440	Glyceraldehyde-3-phosphate dehydrogenase, type I				G	KXH74313.1	glyceraldehyde-3-phosphate dehydrogenase	Candidatus Thorarchaeota archaeon SMTZ1-45	82.09	0	582
M9B2D_scaffold_72_14	K00134	GAPDH, gapA; glyceraldehyde 3-phosphate dehydrogenase [EC:1.2.1.12]	02TUF	2.8e-136	453.6	Glyceraldehyde-3-phosphate dehydrogenase, type I				G	KYK23472.1	glyceraldehyde-3-phosphate dehydrogenase	Thermoplasmatales archaeon SM1-50	94.54	0	689
SG8-52-3_KYK33468.1	K00134	GAPDH, gapA; glyceraldehyde 3-phosphate dehydrogenase [EC:1.2.1.12]	02TUF	9.7e-136	451.9	Glyceraldehyde-3-phosphate dehydrogenase, type I				G	KYK33468.1	glyceraldehyde-3-phosphate dehydrogenase	Thermoplasmatales archaeon SG8-52-3	100	0	724
SG8-52-4_KYK23107.1	K00134	GAPDH, gapA; glyceraldehyde 3-phosphate dehydrogenase [EC:1.2.1.12]	02TUF	3e-137	456.8	Glyceraldehyde-3-phosphate dehydrogenase, type I				G	KYK23107.1	glyceraldehyde-3-phosphate dehydrogenase	Thermoplasmatales archaeon SG8-52-4	100	0	721
SM1-50_KYK23472.1	K00134	GAPDH, gapA; glyceraldehyde 3-phosphate dehydrogenase [EC:1.2.1.12]	02TUF	7.1e-134	445.7	Glyceraldehyde-3-phosphate dehydrogenase, type I				G	KYK23472.1	glyceraldehyde-3-phosphate dehydrogenase	Thermoplasmatales archaeon SM1-50	100	0	721
3300003432D_scaffold_1_51	K00150	gap2; glyceraldehyde-3-phosphate dehydrogenase (NAD(P)) [EC:1.2.1.59]	arCOG00493	9.2e-27	93.4	NAD(P)-dependent glyceraldehyde-3-phosphate dehydrogenase	GapA	Glyceraldehyde-3-phosphate dehydrogenase/erythrose-4-phosphate dehydrogenase	COG0057	G	KYK21044.1	hypothetical protein AYK21_00780	Thermoplasmatales archaeon SG8-52-2	85.07	0	646
M11B2D_scaffold_714_4	K00150	gap2; glyceraldehyde-3-phosphate dehydrogenase (NAD(P)) [EC:1.2.1.59]	arCOG00493	5.7e-28	97.4	NAD(P)-dependent glyceraldehyde-3-phosphate dehydrogenase	GapA	Glyceraldehyde-3-phosphate dehydrogenase/erythrose-4-phosphate dehydrogenase	COG0057	G	KIG11929.1	NAD(P)-dependent glyceraldehyde 3-phosphate dehydrogenase archaeal	Enhygromyxa salina	48.596	1.05e-116	350
M9B1D_scaffold_1120_1	K00150	gap2; glyceraldehyde-3-phosphate dehydrogenase (NAD(P)) [EC:1.2.1.59]	arCOG00493	5.7e-23	80.9	NAD(P)-dependent glyceraldehyde-3-phosphate dehydrogenase	GapA	Glyceraldehyde-3-phosphate dehydrogenase/erythrose-4-phosphate dehydrogenase	COG0057	G	KIG11929.1	NAD(P)-dependent glyceraldehyde 3-phosphate dehydrogenase archaeal	Enhygromyxa salina	49.451	1.31e-115	348
M9B2D_scaffold_141_14	K00150	gap2; glyceraldehyde-3-phosphate dehydrogenase (NAD(P)) [EC:1.2.1.59]	arCOG00493	5.7e-28	97.4	NAD(P)-dependent glyceraldehyde-3-phosphate dehydrogenase	GapA	Glyceraldehyde-3-phosphate dehydrogenase/erythrose-4-phosphate dehydrogenase	COG0057	G	KIG11929.1	NAD(P)-dependent glyceraldehyde 3-phosphate dehydrogenase archaeal	Enhygromyxa salina	48.596	1.05e-116	350
SG8-52-3_KYK34482.1	K00150	gap2; glyceraldehyde-3-phosphate dehydrogenase (NAD(P)) [EC:1.2.1.59]	arCOG00493	1.7e-22	79.4	NAD(P)-dependent glyceraldehyde-3-phosphate dehydrogenase	GapA	Glyceraldehyde-3-phosphate dehydrogenase/erythrose-4-phosphate dehydrogenase	COG0057	G	KYK34482.1	hypothetical protein AYK22_08640	Thermoplasmatales archaeon SG8-52-3	100	0	732
SG8-52-4_KYK22838.1	K00150	gap2; glyceraldehyde-3-phosphate dehydrogenase (NAD(P)) [EC:1.2.1.59]	arCOG00493	9.5e-25	86.8	NAD(P)-dependent glyceraldehyde-3-phosphate dehydrogenase	GapA	Glyceraldehyde-3-phosphate dehydrogenase/erythrose-4-phosphate dehydrogenase	COG0057	G	KIG11929.1	NAD(P)-dependent glyceraldehyde 3-phosphate dehydrogenase archaeal	Enhygromyxa salina	50	1.03e-119	358
3300003432D_scaffold_6_43	K11645	fbaB; fructose-bisphosphate aldolase, class I [EC:4.1.2.13]	arCOG04044	2.2e-31	108.6	aldolase (EC 4.1.2.13)	-	2-amino-3,7-dideoxy-D-threo-hept-6-ulosonic acid synthase, DhnA-aldolase family	COG1830	E	KYK24093.1	fructose-bisphosphate aldolase	Thermoplasmatales archaeon SM1-50	87.709	0	671
M11B2D_scaffold_1610_2	K11645	fbaB; fructose-bisphosphate aldolase, class I [EC:4.1.2.13]	arCOG04044	1.6e-32	112.3	aldolase (EC 4.1.2.13)	-	2-amino-3,7-dideoxy-D-threo-hept-6-ulosonic acid synthase, DhnA-aldolase family	COG1830	E	KYK24093.1	fructose-bisphosphate aldolase	Thermoplasmatales archaeon SM1-50	93.296	0	705
M8B2D_scaffold_170_11	K11645	fbaB; fructose-bisphosphate aldolase, class I [EC:4.1.2.13]	arCOG04044	2.2e-31	108.6	aldolase (EC 4.1.2.13)	-	2-amino-3,7-dideoxy-D-threo-hept-6-ulosonic acid synthase, DhnA-aldolase family	COG1830	E	KYK20068.1	fructose-bisphosphate aldolase	Thermoplasmatales archaeon SG8-52-4	83.003	0	627
M9B1D_scaffold_436_7	K11645	fbaB; fructose-bisphosphate aldolase, class I [EC:4.1.2.13]	arCOG04044	2.2e-31	108.6	aldolase (EC 4.1.2.13)	-	2-amino-3,7-dideoxy-D-threo-hept-6-ulosonic acid synthase, DhnA-aldolase family	COG1830	E	KYK20068.1	fructose-bisphosphate aldolase	Thermoplasmatales archaeon SG8-52-4	83.003	0	627
M9B2D_scaffold_34_4	K11645	fbaB; fructose-bisphosphate aldolase, class I [EC:4.1.2.13]	arCOG04044	1.6e-32	112.3	aldolase (EC 4.1.2.13)	-	2-amino-3,7-dideoxy-D-threo-hept-6-ulosonic acid synthase, DhnA-aldolase family	COG1830	E	KYK24093.1	fructose-bisphosphate aldolase	Thermoplasmatales archaeon SM1-50	93.296	0	705
SG8-52-3_KYK31082.1	K11645	fbaB; fructose-bisphosphate aldolase, class I [EC:4.1.2.13]	arCOG04044	5.2e-34	117.2	aldolase (EC 4.1.2.13)	-	2-amino-3,7-dideoxy-D-threo-hept-6-ulosonic acid synthase, DhnA-aldolase family	COG1830	E	KYK31082.1	fructose-bisphosphate aldolase	Thermoplasmatales archaeon SG8-52-3	100	0	741
SG8-52-4_KYK20068.1	K11645	fbaB; fructose-bisphosphate aldolase, class I [EC:4.1.2.13]	arCOG04044	1.7e-33	115.5	aldolase (EC 4.1.2.13)	-	2-amino-3,7-dideoxy-D-threo-hept-6-ulosonic acid synthase, DhnA-aldolase family	COG1830	E	KYK20068.1	fructose-bisphosphate aldolase	Thermoplasmatales archaeon SG8-52-4	100	0	746
SM1-50_KYK24093.1	K11645	fbaB; fructose-bisphosphate aldolase, class I [EC:4.1.2.13]	arCOG04044	2.2e-31	108.6	aldolase (EC 4.1.2.13)	-	2-amino-3,7-dideoxy-D-threo-hept-6-ulosonic acid synthase, DhnA-aldolase family	COG1830	E	KYK24093.1	fructose-bisphosphate aldolase	Thermoplasmatales archaeon SM1-50	100	0	744
M11B2D_scaffold_63_8	K15916	pgi-pmi; glucose/mannose-6-phosphate isomerase [EC:5.3.1.9 5.3.1.8]	arCOG00052	1.8e-76	256.6	isomerase	Pgi	Glucose-6-phosphate isomerase	COG0166	G	EMR73497.1	bifunctional phosphoglucose/phosphomannose isomerase	Thermoplasmatales archaeon SCGC AB-539-N05	53.977	5.43e-142	415
M8B2D_scaffold_170_6	K15916	pgi-pmi; glucose/mannose-6-phosphate isomerase [EC:5.3.1.9 5.3.1.8]	arCOG00052	1.6e-77	260.1	isomerase	Pgi	Glucose-6-phosphate isomerase	COG0166	G	EMR73497.1	bifunctional phosphoglucose/phosphomannose isomerase	Thermoplasmatales archaeon SCGC AB-539-N05	53.561	2.97e-136	400
M9B1D_scaffold_436_2	K15916	pgi-pmi; glucose/mannose-6-phosphate isomerase [EC:5.3.1.9 5.3.1.8]	arCOG00052	1.6e-77	260.1	isomerase	Pgi	Glucose-6-phosphate isomerase	COG0166	G	EMR73497.1	bifunctional phosphoglucose/phosphomannose isomerase	Thermoplasmatales archaeon SCGC AB-539-N05	53.561	2.97e-136	400
M9B2D_scaffold_30_43	K15916	pgi-pmi; glucose/mannose-6-phosphate isomerase [EC:5.3.1.9 5.3.1.8]	arCOG00052	1.8e-76	256.6	isomerase	Pgi	Glucose-6-phosphate isomerase	COG0166	G	EMR73497.1	bifunctional phosphoglucose/phosphomannose isomerase	Thermoplasmatales archaeon SCGC AB-539-N05	53.977	5.43e-142	415
M9B2D_scaffold_990_2	K15916	pgi-pmi; glucose/mannose-6-phosphate isomerase [EC:5.3.1.9 5.3.1.8]	arCOG00052	2.9e-63	213.2	isomerase	Pgi	Glucose-6-phosphate isomerase	COG0166	G	WP_022930565.1	bifunctional phosphoglucose/phosphomannose isomerase	Patulibacter americanus	36.601	6.03e-49	176
SG8-52-3_KYK31076.1	K15916	pgi-pmi; glucose/mannose-6-phosphate isomerase [EC:5.3.1.9 5.3.1.8]	arCOG00052	2.1e-77	259.7	isomerase	Pgi	Glucose-6-phosphate isomerase	COG0166	G	EMR73497.1	bifunctional phosphoglucose/phosphomannose isomerase	Thermoplasmatales archaeon SCGC AB-539-N05	56.41	2.84e-142	415
SG8-52-4_KYK24025.1	K15916	pgi-pmi; glucose/mannose-6-phosphate isomerase [EC:5.3.1.9 5.3.1.8]	arCOG00052	3e-78	262.5	isomerase	Pgi	Glucose-6-phosphate isomerase	COG0166	G	EMR73497.1	bifunctional phosphoglucose/phosphomannose isomerase	Thermoplasmatales archaeon SCGC AB-539-N05	57.835	2.4e-149	433
SM1-50_KYK20937.1	K15916	pgi-pmi; glucose/mannose-6-phosphate isomerase [EC:5.3.1.9 5.3.1.8]	arCOG00052	1.2e-76	257.1	isomerase	Pgi	Glucose-6-phosphate isomerase	COG0166	G	EMR73497.1	bifunctional phosphoglucose/phosphomannose isomerase	Thermoplasmatales archaeon SCGC AB-539-N05	53.409	6.38e-143	417
M8B2D_scaffold_646_5	K00845	glk; glucokinase [EC:2.7.1.2]									AET64268.1	Glucokinase	Methanosaeta harundinacea 6Ac	43.275	3.02e-87	276
M9B1D_scaffold_1922_3	K00845	glk; glucokinase [EC:2.7.1.2]									AET64268.1	Glucokinase	Methanosaeta harundinacea 6Ac	42.69	3.85e-86	273
SG8-52-3_KYK31619.1	K00845	glk; glucokinase [EC:2.7.1.2]									AET64268.1	Glucokinase	Methanosaeta harundinacea 6Ac	44.737	9.74e-91	285
SG8-52-4_KYK20056.1	K00845	glk; glucokinase [EC:2.7.1.2]									AET64268.1	Glucokinase	Methanosaeta harundinacea 6Ac	44.575	6.09e-88	278
3300003432D_scaffold_0_68	K00850	pfkA, PFK; 6-phosphofructokinase 1 [EC:2.7.1.11]	arCOG03640	1.3e-125	418.1	6-phosphofructokinase	PfkA	6-phosphofructokinase	COG0205	G	WP_026769986.1	6-phosphofructokinase	Sediminibacterium sp. OR53	55.793	7.56e-126	372
3300003432D_scaffold_46_7	K00850	pfkA, PFK; 6-phosphofructokinase 1 [EC:2.7.1.11]	arCOG03640	2.3e-112	374.5	6-phosphofructokinase	PfkA	6-phosphofructokinase	COG0205	G	KPK96765.1	6-phosphofructokinase	Omnitrophica WOR_2 bacterium SM23_72	52.665	2e-110	332
M11B2D_scaffold_287_7	K00850	pfkA, PFK; 6-phosphofructokinase 1 [EC:2.7.1.11]	arCOG03640	1.3e-124	414.8	6-phosphofructokinase	PfkA	6-phosphofructokinase	COG0205	G	WP_026769986.1	6-phosphofructokinase	Sediminibacterium sp. OR53	56.25	4.95e-124	367
M8B2D_scaffold_148_5	K00850	pfkA, PFK; 6-phosphofructokinase 1 [EC:2.7.1.11]	arCOG03640	8.7e-112	372.6	6-phosphofructokinase	PfkA	6-phosphofructokinase	COG0205	G	KPK96765.1	6-phosphofructokinase	Omnitrophica WOR_2 bacterium SM23_72	52.83	2.53e-114	342
M8B2D_scaffold_55_3	K00850	pfkA, PFK; 6-phosphofructokinase 1 [EC:2.7.1.11]	arCOG03640	3.5e-112	373.9	6-phosphofructokinase	PfkA	6-phosphofructokinase	COG0205	G	KPK96765.1	6-phosphofructokinase	Omnitrophica WOR_2 bacterium SM23_72	52.038	8.6e-111	333
M9B1D_scaffold_174_13	K00850	pfkA, PFK; 6-phosphofructokinase 1 [EC:2.7.1.11]	arCOG03640	8.7e-112	372.6	6-phosphofructokinase	PfkA	6-phosphofructokinase	COG0205	G	KPK96765.1	6-phosphofructokinase	Omnitrophica WOR_2 bacterium SM23_72	52.83	2.53e-114	342
M9B1D_scaffold_96_10	K00850	pfkA, PFK; 6-phosphofructokinase 1 [EC:2.7.1.11]	arCOG03640	3.5e-112	373.9	6-phosphofructokinase	PfkA	6-phosphofructokinase	COG0205	G	KPK96765.1	6-phosphofructokinase	Omnitrophica WOR_2 bacterium SM23_72	52.038	8.6e-111	333
M9B2D_scaffold_140_10	K00850	pfkA, PFK; 6-phosphofructokinase 1 [EC:2.7.1.11]	arCOG03640	2.2e-111	371.3	6-phosphofructokinase	PfkA	6-phosphofructokinase	COG0205	G	KXH74287.1	ATP-dependent 6-phosphofructokinase	Candidatus Thorarchaeota archaeon SMTZ1-83	78.193	0	528
M9B2D_scaffold_39_9	K00850	pfkA, PFK; 6-phosphofructokinase 1 [EC:2.7.1.11]	arCOG03640	1.3e-124	414.8	6-phosphofructokinase	PfkA	6-phosphofructokinase	COG0205	G	WP_026769986.1	6-phosphofructokinase	Sediminibacterium sp. OR53	56.25	4.95e-124	367
SG8-52-3_KYK32357.1	K00850	pfkA, PFK; 6-phosphofructokinase 1 [EC:2.7.1.11]	arCOG03640	1.5e-113	378.4	6-phosphofructokinase	PfkA	6-phosphofructokinase	COG0205	G	KPK96765.1	6-phosphofructokinase	Omnitrophica WOR_2 bacterium SM23_72	54.545	3e-119	354
SM1-50_KYK24005.1	K00850	pfkA, PFK; 6-phosphofructokinase 1 [EC:2.7.1.11]	arCOG03640	7.6e-25	87	6-phosphofructokinase	PfkA	6-phosphofructokinase	COG0205	G	WP_013114772.1	MULTISPECIES: 6-phosphofructokinase	Brachyspira	46.957	1.25e-23	102
SM1-50_KYK24006.1	K00850	pfkA, PFK; 6-phosphofructokinase 1 [EC:2.7.1.11]	arCOG03640	3.1e-33	114.5	6-phosphofructokinase	PfkA	6-phosphofructokinase	COG0205	G	WP_066758146.1	6-phosphofructokinase	Sphingobacterium sp. CFCC 11742	56.19	8.17e-32	123
SM1-50_KYK25646.1	K00850	pfkA, PFK; 6-phosphofructokinase 1 [EC:2.7.1.11]	arCOG03640	2.9e-113	377.5	6-phosphofructokinase	PfkA	6-phosphofructokinase	COG0205	G	KPK96765.1	6-phosphofructokinase	Omnitrophica WOR_2 bacterium SM23_72	51.411	4.39e-111	333
M8B2D_scaffold_692_1	K01622	K01622; fructose 1,6-bisphosphate aldolase/phosphatase [EC:4.1.2.13 3.1.3.11]	arCOG04180	1.7e-191	635.5	Fructose-16-bisphosphatase	-	Bifunctional fructose-1,6-bisphosphate aldolase/phosphatase FBPA/FBPase	COG1980	G	KYK26192.1	fructose 1,6-bisphosphatase	Thermoplasmatales archaeon SG8-52-1	86.179	0	681
SG8-52-4_KYK23765.1	K01622	K01622; fructose 1,6-bisphosphate aldolase/phosphatase [EC:4.1.2.13 3.1.3.11]	arCOG04180	7.8e-193	640	Fructose-16-bisphosphatase	-	Bifunctional fructose-1,6-bisphosphate aldolase/phosphatase FBPA/FBPase	COG1980	G	KYK23765.1	fructose 1,6-bisphosphatase	Thermoplasmatales archaeon SG8-52-4	100	0	759

## Sheet: Sheet9
Glycogen metabolism
	KO annotation		arNOG annotation								nr annotation
Protein ID	KO	KO protein name	arNOG hit	arNOG hit e-value	arNOG hit bitscore	arNOG protein name	arCOG db protein abbr.	arCOG db protein name	arCOG db COG no.	COG Cat.	nr accession	nr annotation	taxonomy	identity	e-value	bitscore
3300003432D_scaffold_37_4			arCOG03287	9.9e-127	423.4	Glycogen debranching enzyme	GDB1	Glycogen debranching enzyme	COG3408	G	WP_012107080.1	amylo-alpha-1,6-glucosidase	Methanoregula boonei	66.726	0	768
M11B2D_scaffold_383_4			arCOG03287	1.4e-141	472.5	Glycogen debranching enzyme	GDB1	Glycogen debranching enzyme	COG3408	G	EMR75614.1	glycogen debranching enzyme, putative	Thermoplasmatales archaeon SCGC AB-540-F20	66.126	0	880
M8B2D_scaffold_606_2			arCOG03287	1.5e-132	442.6	Glycogen debranching enzyme	GDB1	Glycogen debranching enzyme	COG3408	G	EMR75614.1	glycogen debranching enzyme, putative	Thermoplasmatales archaeon SCGC AB-540-F20	59.385	0	783
M9B1D_scaffold_118_1			arCOG03287	4.9e-104	348.5	Glycogen debranching enzyme	GDB1	Glycogen debranching enzyme	COG3408	G	EMR75614.1	glycogen debranching enzyme, putative	Thermoplasmatales archaeon SCGC AB-540-F20	60.9	0	546
M9B2D_scaffold_31_47			arCOG03287	2.2e-141	471.8	Glycogen debranching enzyme	GDB1	Glycogen debranching enzyme	COG3408	G	EMR75614.1	glycogen debranching enzyme, putative	Thermoplasmatales archaeon SCGC AB-540-F20	66.126	0	881
SG8-52-3_KYK32848.1			arCOG03287	1.2e-144	482.6	Glycogen debranching enzyme	GDB1	Glycogen debranching enzyme	COG3408	G	EMR75614.1	glycogen debranching enzyme, putative	Thermoplasmatales archaeon SCGC AB-540-F20	63.029	0	832
SG8-52-4_KYK20092.1			arCOG03287	2e-140	468.6	Glycogen debranching enzyme	GDB1	Glycogen debranching enzyme	COG3408	G	EMR75614.1	glycogen debranching enzyme, putative	Thermoplasmatales archaeon SCGC AB-540-F20	62.742	0	843
SM1-50_KYK24303.1			arCOG03287	1.8e-143	478.7	Glycogen debranching enzyme	GDB1	Glycogen debranching enzyme	COG3408	G	EMR75614.1	glycogen debranching enzyme, putative	Thermoplasmatales archaeon SCGC AB-540-F20	66.288	0	887
M11B2D_scaffold_383_2	K07405	E3.2.1.1A; alpha-amylase [EC:3.2.1.1]	arCOG03278	1.1e-161	538.5	Alpha-amylase (EC 3.2.1.1)	-	Glycosyl hydrolase family 57	COG1449	G	KYK24301.1	alpha-amylase	Thermoplasmatales archaeon SM1-50	95.707	0	800
M8B2D_scaffold_167_4	K07405	E3.2.1.1A; alpha-amylase [EC:3.2.1.1]	arCOG03278	2.3e-162	540.7	Alpha-amylase (EC 3.2.1.1)	-	Glycosyl hydrolase family 57	COG1449	G	KYK24301.1	alpha-amylase	Thermoplasmatales archaeon SM1-50	75.381	0	643
M8B2D_scaffold_273_9	K07405	E3.2.1.1A; alpha-amylase [EC:3.2.1.1]	arCOG03278	8.5e-162	538.9	Alpha-amylase (EC 3.2.1.1)	-	Glycosyl hydrolase family 57	COG1449	G	KYK32850.1	alpha-amylase	Thermoplasmatales archaeon SG8-52-3	82.353	0	696
M9B1D_scaffold_245_2	K07405	E3.2.1.1A; alpha-amylase [EC:3.2.1.1]	arCOG03278	4.9e-162	539.7	Alpha-amylase (EC 3.2.1.1)	-	Glycosyl hydrolase family 57	COG1449	G	KYK32850.1	alpha-amylase	Thermoplasmatales archaeon SG8-52-3	82.143	0	696
M9B1D_scaffold_96_16	K07405	E3.2.1.1A; alpha-amylase [EC:3.2.1.1]	arCOG03278	2.3e-162	540.7	Alpha-amylase (EC 3.2.1.1)	-	Glycosyl hydrolase family 57	COG1449	G	KYK24301.1	alpha-amylase	Thermoplasmatales archaeon SM1-50	75.381	0	643
M9B2D_scaffold_31_49	K07405	E3.2.1.1A; alpha-amylase [EC:3.2.1.1]	arCOG03278	2.2e-139	465	Alpha-amylase (EC 3.2.1.1)	-	Glycosyl hydrolase family 57	COG1449	G	KYK24301.1	alpha-amylase	Thermoplasmatales archaeon SM1-50	95.224	0	675
SG8-52-3_KYK32850.1	K07405	E3.2.1.1A; alpha-amylase [EC:3.2.1.1]	arCOG03278	8.7e-160	532.3	Alpha-amylase (EC 3.2.1.1)	-	Glycosyl hydrolase family 57	COG1449	G	KYK32850.1	alpha-amylase	Thermoplasmatales archaeon SG8-52-3	100	0	819
SG8-52-4_KYK20094.1	K07405	E3.2.1.1A; alpha-amylase [EC:3.2.1.1]	arCOG03278	2.4e-162	540.7	Alpha-amylase (EC 3.2.1.1)	-	Glycosyl hydrolase family 57	COG1449	G	KYK20094.1	alpha-amylase	Thermoplasmatales archaeon SG8-52-4	100	0	820
SM1-50_KYK24301.1	K07405	E3.2.1.1A; alpha-amylase [EC:3.2.1.1]	arCOG03278	7.3e-161	535.8	Alpha-amylase (EC 3.2.1.1)	-	Glycosyl hydrolase family 57	COG1449	G	KYK24301.1	alpha-amylase	Thermoplasmatales archaeon SM1-50	100	0	827
3300003432D_scaffold_46_6	K00688	PYG, glgP; glycogen phosphorylase [EC:2.4.1.1]	arCOG01421	1.7e-299	994.6	Phosphorylase is an important allosteric enzyme in carbohydrate metabolism. Enzymes from different sources differ in their regulatory mechanisms and in their natural substrates. However, all known phosphorylases share catalytic and structural properties (By similarity)	GlgP	Glucan phosphorylase	COG0058	G	KKO19594.1	glycogen phosphorylase	Candidatus Brocadia fulgida	67.092	0	1018
M11B2D_scaffold_383_5	K00688	PYG, glgP; glycogen phosphorylase [EC:2.4.1.1]	arCOG01421	3.3e-192	640	Phosphorylase is an important allosteric enzyme in carbohydrate metabolism. Enzymes from different sources differ in their regulatory mechanisms and in their natural substrates. However, all known phosphorylases share catalytic and structural properties (By similarity)	GlgP	Glucan phosphorylase	COG0058	G	KYK24304.1	alpha-glucan phosphorylase	Thermoplasmatales archaeon SM1-50	95.606	0	1145
M8B2D_scaffold_55_4	K00688	PYG, glgP; glycogen phosphorylase [EC:2.4.1.1]	arCOG01421	9.6e-300	995.4	Phosphorylase is an important allosteric enzyme in carbohydrate metabolism. Enzymes from different sources differ in their regulatory mechanisms and in their natural substrates. However, all known phosphorylases share catalytic and structural properties (By similarity)	GlgP	Glucan phosphorylase	COG0058	G	KKO19594.1	glycogen phosphorylase	Candidatus Brocadia fulgida	67.847	0	1032
M8B2D_scaffold_606_3	K00688	PYG, glgP; glycogen phosphorylase [EC:2.4.1.1]	arCOG01421	4.8e-172	573.3	Phosphorylase is an important allosteric enzyme in carbohydrate metabolism. Enzymes from different sources differ in their regulatory mechanisms and in their natural substrates. However, all known phosphorylases share catalytic and structural properties (By similarity)	GlgP	Glucan phosphorylase	COG0058	G	KYK32847.1	alpha-glucan phosphorylase	Thermoplasmatales archaeon SG8-52-3	78.378	0	882
M8B2D_scaffold_77_1	K00688	PYG, glgP; glycogen phosphorylase [EC:2.4.1.1]	arCOG01421	4.9e-106	355.1	Phosphorylase is an important allosteric enzyme in carbohydrate metabolism. Enzymes from different sources differ in their regulatory mechanisms and in their natural substrates. However, all known phosphorylases share catalytic and structural properties (By similarity)	GlgP	Glucan phosphorylase	COG0058	G	KYK32847.1	alpha-glucan phosphorylase	Thermoplasmatales archaeon SG8-52-3	77.65	0	588
M9B1D_scaffold_118_2	K00688	PYG, glgP; glycogen phosphorylase [EC:2.4.1.1]	arCOG01421	4.2e-191	636.3	Phosphorylase is an important allosteric enzyme in carbohydrate metabolism. Enzymes from different sources differ in their regulatory mechanisms and in their natural substrates. However, all known phosphorylases share catalytic and structural properties (By similarity)	GlgP	Glucan phosphorylase	COG0058	G	KYK32847.1	alpha-glucan phosphorylase	Thermoplasmatales archaeon SG8-52-3	78.456	0	944
M9B1D_scaffold_96_9	K00688	PYG, glgP; glycogen phosphorylase [EC:2.4.1.1]	arCOG01421	9.6e-300	995.4	Phosphorylase is an important allosteric enzyme in carbohydrate metabolism. Enzymes from different sources differ in their regulatory mechanisms and in their natural substrates. However, all known phosphorylases share catalytic and structural properties (By similarity)	GlgP	Glucan phosphorylase	COG0058	G	KKO19594.1	glycogen phosphorylase	Candidatus Brocadia fulgida	67.847	0	1032
M9B2D_scaffold_31_46	K00688	PYG, glgP; glycogen phosphorylase [EC:2.4.1.1]	arCOG01421	3.3e-192	640	Phosphorylase is an important allosteric enzyme in carbohydrate metabolism. Enzymes from different sources differ in their regulatory mechanisms and in their natural substrates. However, all known phosphorylases share catalytic and structural properties (By similarity)	GlgP	Glucan phosphorylase	COG0058	G	KYK24304.1	alpha-glucan phosphorylase	Thermoplasmatales archaeon SM1-50	95.606	0	1145
SG8-52-3_KYK32847.1	K00688	PYG, glgP; glycogen phosphorylase [EC:2.4.1.1]	arCOG01421	1.2e-194	648	Phosphorylase is an important allosteric enzyme in carbohydrate metabolism. Enzymes from different sources differ in their regulatory mechanisms and in their natural substrates. However, all known phosphorylases share catalytic and structural properties (By similarity)	GlgP	Glucan phosphorylase	COG0058	G	KYK32847.1	alpha-glucan phosphorylase	Thermoplasmatales archaeon SG8-52-3	100	0	1172
SG8-52-4_KYK20091.1	K00688	PYG, glgP; glycogen phosphorylase [EC:2.4.1.1]	arCOG01421	2e-191	637.4	Phosphorylase is an important allosteric enzyme in carbohydrate metabolism. Enzymes from different sources differ in their regulatory mechanisms and in their natural substrates. However, all known phosphorylases share catalytic and structural properties (By similarity)	GlgP	Glucan phosphorylase	COG0058	G	KYK20091.1	alpha-glucan phosphorylase	Thermoplasmatales archaeon SG8-52-4	100	0	1183
SM1-50_KYK24304.1	K00688	PYG, glgP; glycogen phosphorylase [EC:2.4.1.1]	arCOG01421	6.4e-193	642.3	Phosphorylase is an important allosteric enzyme in carbohydrate metabolism. Enzymes from different sources differ in their regulatory mechanisms and in their natural substrates. However, all known phosphorylases share catalytic and structural properties (By similarity)	GlgP	Glucan phosphorylase	COG0058	G	KYK24304.1	alpha-glucan phosphorylase	Thermoplasmatales archaeon SM1-50	100	0	1183
M9B2D_scaffold_9_51	K00697	otsA; trehalose 6-phosphate synthase [EC:2.4.1.15]	arCOG02831	6.6e-175	582	synthase	OtsA	Trehalose-6-phosphate synthase	COG0380	G	WP_019176814.1	trehalose-6-phosphate synthase	Methanomassiliicoccus luminyensis	47.126	1.36e-154	454
SM1-50_KYK21115.1	K00697	otsA; trehalose 6-phosphate synthase [EC:2.4.1.15]	arCOG02831	1.5e-182	607.2	synthase	OtsA	Trehalose-6-phosphate synthase	COG0380	G	WP_019176814.1	trehalose-6-phosphate synthase	Methanomassiliicoccus luminyensis	46.358	2.63e-157	462
M9B2D_scaffold_9_52	K01087	otsB; trehalose 6-phosphate phosphatase [EC:3.1.3.12]	02U8B	1.5e-47	161.6	K01087 trehalose 6-phosphate phosphatase EC 3.1.3.12				G	WP_059176974.1	trehalose-phosphatase	Thermodesulfovibrio aggregans	36.719	9.2e-42	152
SM1-50_KYK21116.1	K01087	otsB; trehalose 6-phosphate phosphatase [EC:3.1.3.12]	02U8B	6.2e-51	172.7	K01087 trehalose 6-phosphate phosphatase EC 3.1.3.12				G	ODS39096.1	trehalose-phosphatase	Candidatus Altiarchaeales archaeon WOR_SM1_86-2	36.328	7.13e-43	155

## Sheet: Sheet10
Pentose phosphate pathway
	KO annotation		arNOG annotation								nr annotation
Protein ID	KO	KO protein name	arNOG hit	arNOG hit e-value	arNOG hit bitscore	arNOG protein name	arCOG db protein abbr.	arCOG db protein name	arCOG db COG no.	COG Cat.	nr accession	nr annotation	taxonomy	identity	e-value	bitscore
Pentose phosphate pathway, archaea
3300003432D_scaffold_190_2	K08094	hxlB; 6-phospho-3-hexuloisomerase [EC:5.3.1.27]	arCOG00068	1.2e-71	240.5	isomerase	GutQ	Predicted sugar phosphate isomerase involved in capsule formation	COG0794	M	WP_015285446.1	6-phospho 3-hexuloisomerase	Methanoregula formicica	83.422	1.52e-111	325
3300003432D_scaffold_21_15	K08094	hxlB; 6-phospho-3-hexuloisomerase [EC:5.3.1.27]	arCOG00068	4.7e-51	173	isomerase	GutQ	Predicted sugar phosphate isomerase involved in capsule formation	COG0794	M	WP_015285446.1	6-phospho 3-hexuloisomerase	Methanoregula formicica	42.487	6.07e-44	153
3300003432D_scaffold_85_6	K08094	hxlB; 6-phospho-3-hexuloisomerase [EC:5.3.1.27]	arCOG00068	9.6e-69	231	isomerase	GutQ	Predicted sugar phosphate isomerase involved in capsule formation	COG0794	M	WP_015285446.1	6-phospho 3-hexuloisomerase	Methanoregula formicica	82.353	1.75e-108	317
M11B2D_scaffold_487_2	K08094	hxlB; 6-phospho-3-hexuloisomerase [EC:5.3.1.27]	arCOG00068	9e-52	175.4	isomerase	GutQ	Predicted sugar phosphate isomerase involved in capsule formation	COG0794	M	KUK16924.1	Bifunctional D-arabino 3-hexulose-6-phosphate formaldehyde lyase/phosphohexuloisomerase	Thermococcus sibiricus	43.523	4.62e-43	157
M8B2D_scaffold_294_9	K08094	hxlB; 6-phospho-3-hexuloisomerase [EC:5.3.1.27]	arCOG00068	3.4e-54	183.3	isomerase	GutQ	Predicted sugar phosphate isomerase involved in capsule formation	COG0794	M	WP_034628714.1	6-phospho 3-hexuloisomerase	Bacillus okhensis	39.153	2.78e-41	146
M9B1D_scaffold_383_4	K08094	hxlB; 6-phospho-3-hexuloisomerase [EC:5.3.1.27]	arCOG00068	3.4e-54	183.3	isomerase	GutQ	Predicted sugar phosphate isomerase involved in capsule formation	COG0794	M	WP_034628714.1	6-phospho 3-hexuloisomerase	Bacillus okhensis	39.153	2.78e-41	146
M9B2D_scaffold_37_25	K08094	hxlB; 6-phospho-3-hexuloisomerase [EC:5.3.1.27]	arCOG00068	9e-52	175.4	isomerase	GutQ	Predicted sugar phosphate isomerase involved in capsule formation	COG0794	M	KUK16924.1	Bifunctional D-arabino 3-hexulose-6-phosphate formaldehyde lyase/phosphohexuloisomerase	Thermococcus sibiricus	43.523	4.62e-43	157
SG8-52-3_KYK31998.1	K08094	hxlB; 6-phospho-3-hexuloisomerase [EC:5.3.1.27]	arCOG00068	2.3e-53	180.6	isomerase	GutQ	Predicted sugar phosphate isomerase involved in capsule formation	COG0794	M	WP_013414222.1	6-phospho 3-hexuloisomerase	Methanothermus fervidus	42.487	1.25e-42	150
SG8-52-4_KYK25125.1	K08094	hxlB; 6-phospho-3-hexuloisomerase [EC:5.3.1.27]	arCOG00068	5.8e-54	182.5	isomerase	GutQ	Predicted sugar phosphate isomerase involved in capsule formation	COG0794	M	CDF30348.1	sIS domain protein	Methanoculleus sp. CAG:1088	41.714	1.32e-43	152
SM1-50_KYK21037.1	K08094	hxlB; 6-phospho-3-hexuloisomerase [EC:5.3.1.27]	arCOG00068	4.3e-50	169.9	isomerase	GutQ	Predicted sugar phosphate isomerase involved in capsule formation	COG0794	M	WP_008083366.1	sigma factor regulator FecR	Aciduliprofundum boonei	41.341	2.29e-39	141
3300003432D_scaffold_13_25	K13831	hps-phi; 3-hexulose-6-phosphate synthase / 6-phospho-3-hexuloisomerase [EC:4.1.2.43 5.3.1.27]	02TRD	1.8e-166	553.2	Demethylmenaquinone methyltransferase				H	KYK20477.1	bifunctional hexulose-6-phosphate synthase/ribonuclease regulator	Thermoplasmatales archaeon SM1-50	83.023	0	738
M11B2D_scaffold_139_11	K13831	hps-phi; 3-hexulose-6-phosphate synthase / 6-phospho-3-hexuloisomerase [EC:4.1.2.43 5.3.1.27]	02TRD	1.5e-162	540.3	Demethylmenaquinone methyltransferase				H	KYK20477.1	bifunctional hexulose-6-phosphate synthase/ribonuclease regulator	Thermoplasmatales archaeon SM1-50	86.512	0	757
M8B2D_scaffold_343_8	K13831	hps-phi; 3-hexulose-6-phosphate synthase / 6-phospho-3-hexuloisomerase [EC:4.1.2.43 5.3.1.27]	02TRD	2.8e-152	506.5	Demethylmenaquinone methyltransferase				H	KYK32185.1	bifunctional hexulose-6-phosphate synthase/ribonuclease regulator	Thermoplasmatales archaeon SG8-52-3	82.552	0	644
M9B1D_scaffold_457_4	K13831	hps-phi; 3-hexulose-6-phosphate synthase / 6-phospho-3-hexuloisomerase [EC:4.1.2.43 5.3.1.27]	02TRD	1.5e-166	553.5	Demethylmenaquinone methyltransferase				H	KYK29169.1	bifunctional hexulose-6-phosphate synthase/ribonuclease regulator	Thermoplasmatales archaeon SG8-52-1	82.394	0	709
M9B2D_scaffold_9_37	K13831	hps-phi; 3-hexulose-6-phosphate synthase / 6-phospho-3-hexuloisomerase [EC:4.1.2.43 5.3.1.27]	02TRD	1.5e-162	540.3	Demethylmenaquinone methyltransferase				H	KYK20477.1	bifunctional hexulose-6-phosphate synthase/ribonuclease regulator	Thermoplasmatales archaeon SM1-50	86.512	0	757
SG8-52-3_KYK32185.1	K13831	hps-phi; 3-hexulose-6-phosphate synthase / 6-phospho-3-hexuloisomerase [EC:4.1.2.43 5.3.1.27]	02TRD	4.9e-166	551.8	Demethylmenaquinone methyltransferase				H	KYK32185.1	bifunctional hexulose-6-phosphate synthase/ribonuclease regulator	Thermoplasmatales archaeon SG8-52-3	100	0	854
SG8-52-4_KYK20894.1	K13831	hps-phi; 3-hexulose-6-phosphate synthase / 6-phospho-3-hexuloisomerase [EC:4.1.2.43 5.3.1.27]	02TRD	2.3e-168	559.5	Demethylmenaquinone methyltransferase				H	KYK20894.1	bifunctional hexulose-6-phosphate synthase/ribonuclease regulator	Thermoplasmatales archaeon SG8-52-4	100	0	848
SM1-50_KYK20477.1	K13831	hps-phi; 3-hexulose-6-phosphate synthase / 6-phospho-3-hexuloisomerase [EC:4.1.2.43 5.3.1.27]	02TRD	2.4e-165	549.5	Demethylmenaquinone methyltransferase				H	KYK20477.1	bifunctional hexulose-6-phosphate synthase/ribonuclease regulator	Thermoplasmatales archaeon SM1-50	100	0	864
Non-oxidative phase
3300003432D_scaffold_3_43	K01807	rpiA; ribose 5-phosphate isomerase A [EC:5.3.1.6]	arCOG01122	3.5e-81	271.2	isomerase	RpiA	Ribose 5-phosphate isomerase	COG0120	G	KYK21447.1	ribose-5-phosphate isomerase	Thermoplasmatales archaeon SM1-50	86.087	2.43e-139	399
M11B2D_scaffold_161_3	K01807	rpiA; ribose 5-phosphate isomerase A [EC:5.3.1.6]	arCOG01122	4.6e-82	274.1	isomerase	RpiA	Ribose 5-phosphate isomerase	COG0120	G	KYK21447.1	ribose-5-phosphate isomerase	Thermoplasmatales archaeon SM1-50	90.435	1.45e-149	424
M8B2D_scaffold_149_15	K01807	rpiA; ribose 5-phosphate isomerase A [EC:5.3.1.6]	arCOG01122	8.5e-85	283	isomerase	RpiA	Ribose 5-phosphate isomerase	COG0120	G	KYK20102.1	ribose-5-phosphate isomerase	Thermoplasmatales archaeon SG8-52-4	75.652	2.47e-122	355
M9B1D_scaffold_505_4	K01807	rpiA; ribose 5-phosphate isomerase A [EC:5.3.1.6]	arCOG01122	3.6e-85	284.2	isomerase	RpiA	Ribose 5-phosphate isomerase	COG0120	G	KYK20102.1	ribose-5-phosphate isomerase	Thermoplasmatales archaeon SG8-52-4	76.087	6.7e-123	356
M9B2D_scaffold_30_7	K01807	rpiA; ribose 5-phosphate isomerase A [EC:5.3.1.6]	arCOG01122	4.6e-82	274.1	isomerase	RpiA	Ribose 5-phosphate isomerase	COG0120	G	KYK21447.1	ribose-5-phosphate isomerase	Thermoplasmatales archaeon SM1-50	90.435	1.45e-149	424
SG8-52-3_KYK32855.1	K01807	rpiA; ribose 5-phosphate isomerase A [EC:5.3.1.6]	arCOG01122	2e-83	278.5	isomerase	RpiA	Ribose 5-phosphate isomerase	COG0120	G	KYK32855.1	ribose-5-phosphate isomerase	Thermoplasmatales archaeon SG8-52-3	100	1.75e-163	459
SG8-52-4_KYK20102.1	K01807	rpiA; ribose 5-phosphate isomerase A [EC:5.3.1.6]	arCOG01122	8.8e-82	273.1	isomerase	RpiA	Ribose 5-phosphate isomerase	COG0120	G	KYK20102.1	ribose-5-phosphate isomerase	Thermoplasmatales archaeon SG8-52-4	100	4.56e-160	450
SM1-50_KYK21447.1	K01807	rpiA; ribose 5-phosphate isomerase A [EC:5.3.1.6]	arCOG01122	5.2e-83	277.2	isomerase	RpiA	Ribose 5-phosphate isomerase	COG0120	G	KYK21447.1	ribose-5-phosphate isomerase	Thermoplasmatales archaeon SM1-50	100	4.94e-165	463
3300003432D_scaffold_5_24	K01783	rpe, RPE; ribulose-phosphate 3-epimerase [EC:5.1.3.1]	arCOG05046	1.3e-81	274	ribulose-phosphate 3-epimerase (EC 5.1.3.1)	Rpe	Pentose-5-phosphate-3-epimerase	COG0036	G	KYK21212.1	ribulose phosphate epimerase	Thermoplasmatales archaeon SM1-50	80.465	5.3e-123	355
M11B2D_scaffold_565_2	K01783	rpe, RPE; ribulose-phosphate 3-epimerase [EC:5.1.3.1]	arCOG05046	6e-81	271.8	ribulose-phosphate 3-epimerase (EC 5.1.3.1)	Rpe	Pentose-5-phosphate-3-epimerase	COG0036	G	KYK21212.1	ribulose phosphate epimerase	Thermoplasmatales archaeon SM1-50	88.837	6.52e-136	388
M8B2D_scaffold_775_2	K01783	rpe, RPE; ribulose-phosphate 3-epimerase [EC:5.1.3.1]	arCOG05046	1.3e-55	188.1	ribulose-phosphate 3-epimerase (EC 5.1.3.1)	Rpe	Pentose-5-phosphate-3-epimerase	COG0036	G	KHO54132.1	ribulose-phosphate 3-epimerase	archaeon GW2011_AR18	47.317	3.28e-56	186
M9B1D_scaffold_227_11	K01783	rpe, RPE; ribulose-phosphate 3-epimerase [EC:5.1.3.1]	arCOG05046	1.3e-55	188.1	ribulose-phosphate 3-epimerase (EC 5.1.3.1)	Rpe	Pentose-5-phosphate-3-epimerase	COG0036	G	KHO54132.1	ribulose-phosphate 3-epimerase	archaeon GW2011_AR18	47.317	3.28e-56	186
M9B2D_scaffold_428_2	K01783	rpe, RPE; ribulose-phosphate 3-epimerase [EC:5.1.3.1]	arCOG05046	6e-81	271.8	ribulose-phosphate 3-epimerase (EC 5.1.3.1)	Rpe	Pentose-5-phosphate-3-epimerase	COG0036	G	KYK21212.1	ribulose phosphate epimerase	Thermoplasmatales archaeon SM1-50	88.837	6.52e-136	388
SG8-52-3_KYK31621.1	K01783	rpe, RPE; ribulose-phosphate 3-epimerase [EC:5.1.3.1]	arCOG05046	9.8e-51	172.1	ribulose-phosphate 3-epimerase (EC 5.1.3.1)	Rpe	Pentose-5-phosphate-3-epimerase	COG0036	G	KHO54132.1	ribulose-phosphate 3-epimerase	archaeon GW2011_AR18	44.66	1.41e-50	171
SG8-52-4_KYK20055.1	K01783	rpe, RPE; ribulose-phosphate 3-epimerase [EC:5.1.3.1]	arCOG05046	5e-50	169.7	ribulose-phosphate 3-epimerase (EC 5.1.3.1)	Rpe	Pentose-5-phosphate-3-epimerase	COG0036	G	KHO54132.1	ribulose-phosphate 3-epimerase	archaeon GW2011_AR18	45.588	2.5e-54	181
SM1-50_KYK21212.1	K01783	rpe, RPE; ribulose-phosphate 3-epimerase [EC:5.1.3.1]	arCOG05046	2.7e-80	269.6	ribulose-phosphate 3-epimerase (EC 5.1.3.1)	Rpe	Pentose-5-phosphate-3-epimerase	COG0036	G	KYK21212.1	ribulose phosphate epimerase	Thermoplasmatales archaeon SM1-50	100	5.79e-153	431
M11B2D_scaffold_473_1	K00615	E2.2.1.1, tktA, tktB; transketolase [EC:2.2.1.1]	arCOG01051	7.8e-121	402	Transketolase	TktA2	Transketolase, C-terminal subunit	COG3958	G	KYK25403.1	transketolase	Thermoplasmatales archaeon SM1-50	89.524	0	581
M8B2D_scaffold_138_5	K00615	E2.2.1.1, tktA, tktB; transketolase [EC:2.2.1.1]	arCOG01051	1.7e-114	381.1	Transketolase	TktA2	Transketolase, C-terminal subunit	COG3958	G	KYK20604.1	transketolase	Thermoplasmatales archaeon SG8-52-4	79.365	0	526
M9B1D_scaffold_1750_2	K00615	E2.2.1.1, tktA, tktB; transketolase [EC:2.2.1.1]	arCOG01051	1.7e-114	381.1	Transketolase	TktA2	Transketolase, C-terminal subunit	COG3958	G	KYK20604.1	transketolase	Thermoplasmatales archaeon SG8-52-4	79.365	0	526
M9B2D_scaffold_161_8	K00615	E2.2.1.1, tktA, tktB; transketolase [EC:2.2.1.1]	arCOG01051	7.8e-121	402	Transketolase	TktA2	Transketolase, C-terminal subunit	COG3958	G	KYK25403.1	transketolase	Thermoplasmatales archaeon SM1-50	89.524	0	581
SG8-52-3_KYK33889.1	K00615	E2.2.1.1, tktA, tktB; transketolase [EC:2.2.1.1]	arCOG01051	9.2e-120	398.5	Transketolase	TktA2	Transketolase, C-terminal subunit	COG3958	G	KYK33889.1	transketolase	Thermoplasmatales archaeon SG8-52-3	100	0	647
SG8-52-4_KYK20604.1	K00615	E2.2.1.1, tktA, tktB; transketolase [EC:2.2.1.1]	arCOG01051	3.4e-119	396.6	Transketolase	TktA2	Transketolase, C-terminal subunit	COG3958	G	KYK20604.1	transketolase	Thermoplasmatales archaeon SG8-52-4	100	0	647
SM1-50_KYK25403.1	K00615	E2.2.1.1, tktA, tktB; transketolase [EC:2.2.1.1]	arCOG01051	6.2e-118	392.5	Transketolase	TktA2	Transketolase, C-terminal subunit	COG3958	G	KYK25403.1	transketolase	Thermoplasmatales archaeon SM1-50	100	0	645
M11B2D_scaffold_473_2	K00615	E2.2.1.1, tktA, tktB; transketolase [EC:2.2.1.1]	arCOG01053	1.1e-113	380.1	Transketolase	TktA1	Transketolase, N-terminal subunit	COG3959	G	KYK25402.1	transketolase	Thermoplasmatales archaeon SM1-50	93.798	0	516
M8B2D_scaffold_138_4	K00615	E2.2.1.1, tktA, tktB; transketolase [EC:2.2.1.1]	arCOG01053	2.5e-118	395.4	Transketolase	TktA1	Transketolase, N-terminal subunit	COG3959	G	KYK33888.1	transketolase	Thermoplasmatales archaeon SG8-52-3	74.386	6.31e-159	452
M9B1D_scaffold_1750_1	K00615	E2.2.1.1, tktA, tktB; transketolase [EC:2.2.1.1]	arCOG01053	1.7e-100	336.5	Transketolase	TktA1	Transketolase, N-terminal subunit	COG3959	G	KYK33888.1	transketolase	Thermoplasmatales archaeon SG8-52-3	75.652	7.18e-129	374
M9B2D_scaffold_161_9	K00615	E2.2.1.1, tktA, tktB; transketolase [EC:2.2.1.1]	arCOG01053	1.1e-113	380.1	Transketolase	TktA1	Transketolase, N-terminal subunit	COG3959	G	KYK25402.1	transketolase	Thermoplasmatales archaeon SM1-50	93.798	0	516
SG8-52-3_KYK33888.1	K00615	E2.2.1.1, tktA, tktB; transketolase [EC:2.2.1.1]	arCOG01053	3.9e-121	404.6	Transketolase	TktA1	Transketolase, N-terminal subunit	COG3959	G	KYK33888.1	transketolase	Thermoplasmatales archaeon SG8-52-3	100	0	590
SG8-52-4_KYK20603.1	K00615	E2.2.1.1, tktA, tktB; transketolase [EC:2.2.1.1]	arCOG01053	1.3e-117	393	Transketolase	TktA1	Transketolase, N-terminal subunit	COG3959	G	KYK20603.1	transketolase	Thermoplasmatales archaeon SG8-52-4	100	0	590
SM1-50_KYK25402.1	K00615	E2.2.1.1, tktA, tktB; transketolase [EC:2.2.1.1]	arCOG01053	2.7e-121	405.2	Transketolase	TktA1	Transketolase, N-terminal subunit	COG3959	G	KYK25402.1	transketolase	Thermoplasmatales archaeon SM1-50	100	0	597
3300003432D_scaffold_9_13	K00616	E2.2.1.2, talA, talB; transaldolase [EC:2.2.1.2]	arCOG05061	9.5e-100	331.7	Transaldolase is important for the balance of metabolites in the pentose-phosphate pathway (By similarity)	TalA	Transaldolase	COG0176	G	KYK25019.1	transaldolase	Thermoplasmatales archaeon SM1-50	85.388	7.33e-136	388
M8B2D_scaffold_128_6	K00616	E2.2.1.2, talA, talB; transaldolase [EC:2.2.1.2]	arCOG05061	2.9e-103	343.2	Transaldolase is important for the balance of metabolites in the pentose-phosphate pathway (By similarity)	TalA	Transaldolase	COG0176	G	KYK21285.1	transaldolase	Thermoplasmatales archaeon SG8-52-4	87.215	6.15e-138	393
M9B2D_scaffold_32_25	K00616	E2.2.1.2, talA, talB; transaldolase [EC:2.2.1.2]	arCOG05061	2.4e-102	340.2	Transaldolase is important for the balance of metabolites in the pentose-phosphate pathway (By similarity)	TalA	Transaldolase	COG0176	G	KYK25019.1	transaldolase	Thermoplasmatales archaeon SM1-50	92.237	2.68e-145	412
SG8-52-3_KYK31620.1	K00616	E2.2.1.2, talA, talB; transaldolase [EC:2.2.1.2]	arCOG05061	3.5e-75	251.4	Transaldolase is important for the balance of metabolites in the pentose-phosphate pathway (By similarity)	TalA	Transaldolase	COG0176	G	KYK31620.1	transaldolase	Thermoplasmatales archaeon SG8-52-3	100	0	556
SG8-52-3_KYK33783.1	K00616	E2.2.1.2, talA, talB; transaldolase [EC:2.2.1.2]	arCOG05061	4.6e-63	211.8	Transaldolase is important for the balance of metabolites in the pentose-phosphate pathway (By similarity)	TalA	Transaldolase	COG0176	G	EMR74110.1	transaldolase	Thermoplasmatales archaeon SCGC AB-539-N05	60	8.05e-98	293
SG8-52-4_KYK21285.1	K00616	E2.2.1.2, talA, talB; transaldolase [EC:2.2.1.2]	arCOG05061	9.3e-103	341.6	Transaldolase is important for the balance of metabolites in the pentose-phosphate pathway (By similarity)	TalA	Transaldolase	COG0176	G	KYK21285.1	transaldolase	Thermoplasmatales archaeon SG8-52-4	100	1.39e-154	436
SG8-52-4_KYK22481.1	K00616	E2.2.1.2, talA, talB; transaldolase [EC:2.2.1.2]	arCOG05061	7e-60	201.4	Transaldolase is important for the balance of metabolites in the pentose-phosphate pathway (By similarity)	TalA	Transaldolase	COG0176	G	EMR74110.1	transaldolase	Thermoplasmatales archaeon SCGC AB-539-N05	62.762	2.33e-102	304
SM1-50_KYK25019.1	K00616	E2.2.1.2, talA, talB; transaldolase [EC:2.2.1.2]	arCOG05061	1.3e-102	341.1	Transaldolase is important for the balance of metabolites in the pentose-phosphate pathway (By similarity)	TalA	Transaldolase	COG0176	G	KYK25019.1	transaldolase	Thermoplasmatales archaeon SM1-50	100	1.86e-157	442

[truncated: 4 more sheets: Sheet11, Sheet12, Sheet13, Sheet14]
