# Supplementary material for: Genomic and transcriptomic insights into the ecology and metabolism of benthic archaeal cosmopolitan, Thermoprofundales (MBG-D archaea)
Source: ISME J. 2018 Dec 4;13(4):885–901. doi: 10.1038/s41396-018-0321-8 (PMC6461988; doi:10.1038/s41396-018-0321-8)
Supplement: Supplementary file 6 — Table S5 _Dataset 5 [file 41396_2018_321_MOESM6_ESM.xlsx]

## Sheet: Sheet1
Table S5 | The expressing level of proteins of MAGs from this study based on transcriptomic analysis. Proteins in bold are those that participate in major pathways (Figure 4) or that are peptidases (Table S3).
			KO annotation		arNOG annotation								nr annotation						MERPOS annotation (Extra/Intra-cellular Location)						Pfam annotation
Protein ID	TPM	Function Pathway	KO	KO protein name	arNOG hit	arNOG hit e-value	arNOG hit bitscore	arNOG protein name	arCOG db protein abbr.	arCOG db protein name	arCOG db COG no.	COG Cat.	nr accession	nr annotation	taxonomy	identity	e-value	bitscore	MERPOS family	query start-query end	MERNUM	hit start-hit end	e-value	Location	family no.	hit name
M8B2D_scaffold_645_2	422999	Embden-Meyerhof-Parnas pathway	K00134	GAPDH, gapA; glyceraldehyde 3-phosphate dehydrogenase [EC:1.2.1.12]	02TUF	2.2e-137	457.3	Glyceraldehyde-3-phosphate dehydrogenase, type I				G	KYK33468.1	glyceraldehyde-3-phosphate dehydrogenase	Thermoplasmatales archaeon SG8-52-3	82	0	619
M8B2D_scaffold_476_2	108587
M8B2D_scaffold_213_7	51003.7
M8B2D_scaffold_575_11	44867.3
M8B2D_scaffold_1299_2	40788.5	Other functions	K02662	pilM; type IV pilus assembly protein PilM									KPJ78505.1	pilus assembly protein PilM	Deltaproteobacteria bacterium SG8_13	69.231	3.16e-173	493
M8B2D_scaffold_1138_2	33650.5	Other functions	K06869	K06869; uncharacterized protein	arCOG00347	6.3e-68	228.1	ATP-grasp superfamily	-	Archaeal enzyme of ATP-grasp superfamily	COG1938	S	EMR75509.1	ATP-grasp superfamily enzyme	Thermoplasmatales archaeon SCGC AB-540-F20	72.8	4.36e-125	364
M8B2D_scaffold_1288_1	32173.8
M8B2D_scaffold_243_7	24364.3																		C25	245-507	MER002599	13-278	4.6e-40	extracellular	PF08126	Propeptide_C25
M8B2D_scaffold_55_26	22738.2
M8B2D_scaffold_670_3	21349.5	Other functions			arCOG00585	4.8e-111	370.6	ATPase-like, para mind	Mrp	Mrp family protein, ATPase, contains iron-sulfur cluster	COG0489	D	EMR74638.1	ATPase involved in chromosome partitioning	Thermoplasmatales archaeon SCGC AB-540-F20	68.821	1.65e-128	374
M8B2D_scaffold_397_1	19667.9	Other functions	K13993	HSP20; HSP20 family protein	arCOG01832	2.6e-29	101.8	Heat shock protein	IbpA	Molecular chaperone (HSP20 family)	COG0071	O	KPK15891.1	heat-shock protein Hsp20	Nitrospira bacterium SG8_3	60.274	3.85e-57	183
M8B2D_scaffold_328_11	16526.7	Other functions			arCOG03991	2.8e-96	323	Carbohydrate binding family 6	-	PKD repeats containing protein	COG3291	M	WP_055392973.1	PKD domain-containing protein	Flagellimonas sp. DK169	35.088	1.54e-62	237	M09B	284-377	MER005663	18-123	9.1e-12		PF00801	PKD domain
M8B2D_scaffold_213_5	13794.3
M8B2D_scaffold_290_3	13560.8	Other functions			02TB6	2.2e-27	94.5	PKD domain				S	KYK34643.1	hypothetical protein AYK22_04980	Thermoplasmatales archaeon SG8-52-3	42.164	3.22e-55	204	C01A	90-212	MER003759	2-122	8.5e-19	extracellular	PF00112	Papain family cysteine protease
M8B2D_scaffold_77_9	13397.4																		C25	346-511	MER001351	103-253	7.1e-10	extracellular	PF01364	Peptidase family C25
M8B2D_scaffold_142_11	13387	Other functions			arCOG04281	1.8e-161	537.1	UPF0095 protein	DnaG	DNA primase (bacterial type)	COG0358	L	EMR74382.1	DNA primase	Thermoplasmatales archaeon SCGC AB-539-N05	67.925	0	567
M8B2D_scaffold_734_2	13212.5	Ethanol fermentation	K01895	ACSS, acs; acetyl-CoA synthetase [EC:6.2.1.1]	arCOG01529	2.7e-296	983.3	synthetase	Acs	Acyl-coenzyme A synthetase/AMP-(fatty) acid ligase	COG0365	I	KYK27565.1	acetyl-coenzyme A synthetase	Thermoplasmatales archaeon SG8-52-1	86.329	0	1193
M8B2D_scaffold_514_2	12705.8
M8B2D_scaffold_237_2	12631.3	Other functions	K03167	top6B; DNA topoisomerase VI subunit B [EC:5.99.1.3]	arCOG01165	6.1e-217	721.3	DNA topoisomerase VI subunit B	-	DNA topoisomerase VI, subunit B	COG1389	L	KYK31344.1	DNA topoisomerase	Thermoplasmatales archaeon SG8-52-3	83.216	0	1004
M8B2D_scaffold_343_3	11349.8	Other functions	K01992	ABC-2.P; ABC-2 type transport system permease protein	arCOG01467	3.7e-76	254.8	ABC transporter	-	ABC-type multidrug transport system, permease component	COG0842	V	EMR75337.1	ABC-type polysaccharide/polyol phosphate export systems, permease component	Thermoplasmatales archaeon SCGC AB-540-F20	66.926	9.76e-115	338
M8B2D_scaffold_66_13	9707.61	Energy conservation metabolism			arCOG02235	0	1032.3	heterodisulfide reductase subunit A	HdrA	Heterodisulfide reductase, subunit A or related polyferredoxin	COG1148	C	EMR75530.1	NADPH-dependent glutamate synthase beta chain-like oxidoreductase	Thermoplasmatales archaeon SCGC AB-540-F20	53.013	0	1532
M8B2D_scaffold_148_1	8701.54
M8B2D_scaffold_783_1	8009.79	Other functions	K02470	gyrB; DNA gyrase subunit B [EC:5.99.1.3]	arCOG04371	2.3e-258	858	DNA gyrase negatively supercoils closed circular double- stranded DNA in an ATP-dependent manner and also catalyzes the interconversion of other topological isomers of double-stranded DNA rings, including catenanes and knotted rings (By similarity)	GyrB	Type IIA topoisomerase (DNA gyrase/topo II, topoisomerase IV), B subunit	COG0187	L	WP_027354861.1	DNA gyrase subunit B	Desulfosarcina sp. BuS5	72.829	0	1029
M8B2D_scaffold_308_3	7856.39																		C25	195-295	MER002270	8-110	4.7e-05	extracellular	PF01364	Peptidase family C25
M8B2D_scaffold_368_7	5575.75
M8B2D_scaffold_874_2	5317.61
M8B2D_scaffold_254_1	5192.6	Other functions			arCOG01257	1.6e-243	808.7	Thermosome	GroEL	Chaperonin GroEL, HSP60 family	COG0459	O	KYK21817.1	thermosome subunit	Thermoplasmatales archaeon SG8-52-4	90.267	0	925
M8B2D_scaffold_432_4	3793.28	Other functions			02U0M	3.3e-22	78.2	PKD domain containing protein				S	EMR75682.1	PKD domain protein	Thermoplasmatales archaeon SCGC AB-540-F20	35.038	9.59e-49	186	M09B	558-620	MER005663	62-126	2.5e-07	extracellular	PF00801	PKD domain
M8B2D_scaffold_670_8	3090.97	Energy conservation metabolism	K03388	hdrA; heterodisulfide reductase subunit A [EC:1.8.98.1]	arCOG02235	9e-176	585.8	heterodisulfide reductase subunit A	HdrA	Heterodisulfide reductase, subunit A or related polyferredoxin	COG1148	C	EMR73879.1	Pyridine nucleotide-disulfide oxidoreductase, partial	Thermoplasmatales archaeon SCGC AB-539-N05	79.111	0	1466
M9B1D_scaffold_4093_4	256563
M9B1D_scaffold_1388_2	129882
M9B1D_scaffold_118_5	103500	Other functions	K01823	idi, IDI; isopentenyl-diphosphate Delta-isomerase [EC:5.3.3.2]	arCOG00613	1.3e-113	378.6	Catalyzes the 1,3-allylic rearrangement of the homoallylic substrate isopentenyl (IPP) to its allylic isomer, dimethylallyl diphosphate (DMAPP) (By similarity)	LldD	FMN-dependent dehydrogenase, includes L-lactate dehydrogenase and type II isopentenyl diphosphate isomerase	COG1304	H	KYK32844.1	isopentenyl pyrophosphate isomerase	Thermoplasmatales archaeon SG8-52-3	74.074	0	543
M9B1D_scaffold_4093_9	94139.4
M9B1D_scaffold_1408_3	66909	Other functions			arCOG02021	3.4e-21	74.8	Catalyzes the ATP-dependent transfer of a sulfur to tRNA to produce 4-thiouridine in position 8 of tRNAs, which functions as a near-UV photosensor. Also catalyzes the transfer of sulfur to the sulfur carrier protein ThiS, forming ThiS-thiocarboxylate. This is a step in the synthesis of thiazole, in the thiamine biosynthesis pathway. The sulfur is donated as persulfide by IscS (By similarity)	PspE	Rhodanese-related sulfurtransferase	COG0607	P	ENO12471.1	Rhodanese-related sulfurtransferase	Thermoplasmatales archaeon SCGC AB-539-C06	67.826	3.97e-45	168
M9B1D_scaffold_221_9	59383.8
M9B1D_scaffold_2557_3	52008.5	Other functions	K07332	flaI-A, flaI; archaeal flagellar protein FlaI	arCOG01817	1.2e-205	685.3	type II secretion system protein E	VirB11	ATPase involved in archaellum/pili biosynthesis	COG0630	N	ENO11985.1	ATPase, type IV secretory pathway VirB11 component like protein	Thermoplasmatales archaeon SCGC AB-539-C06	81.122	0	687
M9B1D_scaffold_105_29	50740.9	Other functions			arCOG02508	2.2e-115	385.8	PKD domain containing protein	-	Secreted protein, with PKD repeat domain	COG3291	G	WP_055392973.1	PKD domain-containing protein	Flagellimonas sp. DK169	35.088	5.65e-62	236	M09B	307-400	MER005663	18-123	9e-12	extracellular	PF00801	PKD domain
M9B1D_scaffold_105_16	50494.7	Other functions			arCOG07581	1.4e-29	102.1	PKD domain containing protein	-	Glycosyl hydrolase family 18, contains cellulose binding domain	COG3325	G	EMR75033.1	PA14 domain-containing protein	Thermoplasmatales archaeon SCGC AB-540-F20	50	8.41e-144	446
M9B1D_scaffold_577_3	42987.6																		C25	185-333	MER001351	107-244	3.4e-09		PF01364	Peptidase family C25
M9B1D_scaffold_227_2	38891.9
M9B1D_scaffold_92_15	27475.1
M9B1D_scaffold_412_9	14720																		C25	245-507	MER002599	13-278	4.6e-40	extracellular	PF08126	Propeptide_C25
M9B1D_scaffold_920_1	12303.9
M9B2D_scaffold_572_6	88703	Other functions	K13993	HSP20; HSP20 family protein	arCOG01833	9.9e-25	86.9	Heat shock protein	IbpA	Molecular chaperone (HSP20 family)	COG0071	O	WP_010878792.1	heat-shock protein Hsp20	Archaeoglobus fulgidus	43.443	2.55e-18	85.5
M9B2D_scaffold_1366_5	80096.5	Amino acids and Peptides membrane transport			arCOG01534	2.1e-27	95.5	Extracellular solute-binding protein, family 5	DdpA	ABC-type transport system, periplasmic component	COG0747	E	WP_012448619.1	family 5 extracellular solute-binding protein	Natranaerobius thermophilus	29.642	9.75e-21	103
M9B2D_scaffold_168_7	70028.7	Other functions			arCOG02574	1.6e-47	160.8	NAD(P)H-dependent FMN reductase	WrbA	Multimeric flavodoxin WrbA	COG0655	S	KWT79630.1	NADPH-dependent FMN reductase	Nitrospirae bacterium HCH-1	64.362	1.91e-85	258
M9B2D_scaffold_792_8	45477.6
M9B2D_scaffold_792_3	45411.1	Other functions			02TYT	1e-93	313.7	SPFH domain / Band 7 family				S	KPV63106.1	SPFH domain / Band 7 family protein	Candidatus Bathyarchaeota archaeon BA1	48.148	1.35e-93	288
M9B2D_scaffold_168_4	40965	Other functions			arCOG00509	2.3e-149	497	beta-lactamase domain protein	NorV	Flavorubredoxin	COG0426	C	KWT79625.1	lactamase	Nitrospirae bacterium HCH-1	72.346	0	657
M9B2D_scaffold_3407_4	35576.1
M9B2D_scaffold_936_2	32772
M9B2D_scaffold_1768_1	32399.6	Other functions	K07095	K07095; uncharacterized protein	arCOG01141	6.6e-35	119.9	phosphodiesterase, mj0936 family	-	ICC-like phosphoesterase	COG0622	S	KJR40252.1	Uncharacterized protein MCHI_003849, partial	Candidatus Magnetoovum chiemensis	52.518	1.11e-48	162
M9B2D_scaffold_946_4	30239.6	Other functions			arCOG01097	4.9e-43	147.1	Rubrerythrin	-	Rubrerythrin	COG1592	C	WP_052562390.1	rubrerythrin	Candidatus Brocadia sinica	71.975	8.86e-76	232
M9B2D_scaffold_380_9	28675.5
M9B2D_scaffold_2611_1	24579
M9B2D_scaffold_561_4	24221.1	Other functions			arCOG03991	4.2e-18	64.1	Carbohydrate binding family 6	-	PKD repeats containing protein	COG3291	M	EMR75372.1	PDK repeat-containing protein	Thermoplasmatales archaeon SCGC AB-540-F20	41.546	2.38e-28	127	M09B	233-294	MER005663	57-120	3.2e-09	extracellular	PF00801	PKD domain
M9B2D_scaffold_1392_1	22628.3	Other functions	K02535	lpxC; UDP-3-O-[3-hydroxymyristoyl] N-acetylglucosamine deacetylase [EC:3.5.1.108]									KJR42164.1	UDP-3-O-[3-hydroxymyristoyl] N-acetylglucosamine deacetylase	3-hydroxymyristoyl] N-acetylglucosamine deacetylase [Candidatus Magnetoovum chiemensis	47.552	4.91e-98	298
M9B2D_scaffold_83_19	22475.4
M9B2D_scaffold_1305_1	21980.4	Other functions	K02487	pilL; type IV pili sensor histidine kinase and response regulator	arCOG04403	6.9e-158	526.5	CheA signal transduction histidine kinase	CheA	Chemotaxis protein histidine kinase or related kinase	COG0643	N	WP_020675984.1	hybrid sensor histidine kinase/response regulator	Geopsychrobacter electrodiphilus	40.237	0	571
M9B2D_scaffold_946_1	16799.8	Other functions			arCOG00509	1.3e-59	201.5	beta-lactamase domain protein	NorV	Flavorubredoxin	COG0426	C	KJR41310.1	flavodoxin/nitric oxide synthase	Candidatus Magnetoovum chiemensis	68.878	2.97e-103	311
M9B2D_scaffold_937_9	16147.4
M9B2D_scaffold_926_6	14154.7	Other functions			arCOG01510	2.1e-20	72.5	nucleic acid binding OB-fold tRNA helicase-type	RPA1	Single-stranded DNA-binding replication protein A (RPA), large (70 kD) subunit or related ssDNA-binding protein	COG1599	L	KYH39184.1	replication factor A1	Candidatus Bathyarchaeota archaeon B23	44	2.28e-26	108
M9B2D_scaffold_235_10	14055	Other functions	K19689	ampS, pepS, ampT; aminopeptidase [EC:3.4.11.-]	arCOG01888	5.1e-130	433.3	peptidase M29 aminopeptidase II	AmpS	Leucyl aminopeptidase (aminopeptidase T)	COG2309	E	WP_011402837.1	aminopeptidase	Salinibacter ruber	48.611	6.66e-100	310	M29	127-338	MER014416	152-394	3.3e-24		PF02073	Thermophilic metalloprotease (M29)
M9B2D_scaffold_614_5	14035.3	Other functions	K06206	sfsA; sugar fermentation stimulation protein A	arCOG04115	3.5e-63	212.5	sugar fermentation stimulation protein	SfsA	DNA-binding protein, stimulates sugar fermentation	COG1489	S	WP_006524700.1	sugar fermentation stimulation protein SfsA	Desulfotomaculum gibsoniae	46.429	3.77e-60	197
M9B2D_scaffold_290_2	13604.7
M9B2D_scaffold_3574_1	12959.8	Pyruvate metabolism	K00174	korA, oorA, oforA; 2-oxoglutarate/2-oxoacid ferredoxin oxidoreductase subunit alpha [EC:1.2.7.3 1.2.7.11]	arCOG01607	4.7e-122	407.7	Ferredoxin oxidoreductase	PorA	Pyruvate:ferredoxin oxidoreductase or related 2-oxoacid:ferredoxin oxidoreductase, alpha subunit	COG0674	C	WP_013326923.1	2-oxoglutarate synthase subunit alpha	Sulfurimonas autotrophica	86.198	0	687
M9B2D_scaffold_1736_5	11657.8	Other functions			arCOG00771	4.5e-57	193.2	beta-lactamase	-	CubicO group peptidase, beta-lactamase class C family	COG1680	E	WP_048051222.1	6-aminohexanoate hydrolase	Methanosarcina soligelidi	49.221	1.83e-93	300	S12	110-299	MER281397	2-201	4e-32		PF00144	Beta-lactamase
M9B2D_scaffold_397_6	11584.3
M9B2D_scaffold_349_7	10427.5	Other functions			02TJB	2.9e-27	95.2	PBS lyase HEAT domain protein repeat-containing protein				S	AHG87780.1	peptidase M56 BlaR1	Gemmatirosa kalamazoonesis	31.674	5.99e-13	79.7
M9B2D_scaffold_268_8	10110.5	Other functions	K00948	PRPS, prsA; ribose-phosphate pyrophosphokinase [EC:2.7.6.1]	arCOG00067	3.9e-32	110.8	ribose-phosphate pyrophosphokinase (EC 2.7.6.1)	PrsA	Phosphoribosylpyrophosphate synthetase	COG0462	F	KKW02408.1	Ribose-phosphate pyrophosphokinase	Parcubacteria group bacterium GW2011_GWA2_48_9	27.832	5.15e-21	100
M9B2D_scaffold_1708_1	10019.2
M9B2D_scaffold_24_36	9697.85	Other functions	K03179	ubiA; 4-hydroxybenzoate polyprenyltransferase [EC:2.5.1.39]									EMR74436.1	4-hydroxybenzoate polyprenyltransferase-like prenyltransferase	Thermoplasmatales archaeon SCGC AB-539-N05	57.057	2.61e-122	363
M9B2D_scaffold_241_3	9039.02	Other functions	K09927	K09927; uncharacterized protein									KXH75531.1	hypothetical protein AM325_10995	Candidatus Thorarchaeota archaeon SMTZ1-45	50.286	4.57e-52	180
M9B2D_scaffold_241_13	8941.83
M9B2D_scaffold_268_9	8573.1
M9B2D_scaffold_156_4	8428.28
M9B2D_scaffold_156_3	8305.52	Other functions			arCOG07581	9.7e-08	30.3	PKD domain containing protein	-	Glycosyl hydrolase family 18, contains cellulose binding domain	COG3325	G	GAP43851.1	protein containing Por secretion system C-terminal sorting domain	Lentimicrobium saccharophilum	47.713	0	574	C25	247-590	MER002270	1-351	3.5e-78	extracellular	PF08126	Propeptide_C25
M9B2D_scaffold_946_8	8274.53	Other functions	K09931	K09931; uncharacterized protein	arCOG04551	1.6e-13	50.2	NA	-	Uncharacterized protein		S	KXK06668.1	2-phospho-L-lactate guanylyltransferase	Nitrospira sp. OLB3	40.609	3.45e-37	138
M9B2D_scaffold_82_7	8015.33
M9B2D_scaffold_936_3	7537.07	Other functions	K03702	uvrB; excinuclease ABC subunit B	arCOG04748	0	1027.8	damaged site, the DNA wraps around one UvrB monomer. DNA wrap is dependent on ATP binding by UvrB and probably causes local melting of the DNA helix, facilitating insertion of UvrB beta-hairpin between the DNA strands. Then UvrB probes one DNA strand for the presence of a lesion. If a lesion is found the UvrA subunits dissociate and the UvrB-DNA preincision complex is formed. This complex is subs…	UvrB	Excinuclease ABC subunit B, helicase	COG0556	L	KPK43511.1	excinuclease ABC subunit B	Nitrospira bacterium SM23_35	68.23	0	934
M9B2D_scaffold_3788_1	7469.37
M9B2D_scaffold_168_13	7318.73	Other functions	K02487	pilL; type IV pili sensor histidine kinase and response regulator	arCOG04403	3.4e-158	527.6	CheA signal transduction histidine kinase	CheA	Chemotaxis protein histidine kinase or related kinase	COG0643	N	WP_020675984.1	hybrid sensor histidine kinase/response regulator	Geopsychrobacter electrodiphilus	40.711	0	575
M9B2D_scaffold_560_3	7153.46	Other functions	K01537	E3.6.3.8; Ca2+-transporting ATPase [EC:3.6.3.8]	arCOG01578	5.2e-282	937.1	ATPase, P-type (transporting), HAD superfamily, subfamily IC	MgtA	Cation transport ATPase	COG0474	P	KUK45453.1	Cation-transporting P-type ATPase	Methanosaeta harundinacea	39.552	0	615
M9B2D_scaffold_32_31	6958.91
M9B2D_scaffold_2930_2	6299.93	Other functions	K05810	yfiH; laccase domain-containing protein									KJR43952.1	polyphenol oxidase	Candidatus Magnetoovum chiemensis	50.962	2.54e-67	217
M9B2D_scaffold_473_3	6137.2	Other functions			arCOG02964	3.7e-35	121	flagella protein	FlaD	Archaellum protein D/E	COG3351	N	EMR75396.1	putative archaeal flagellar protein D/E	Thermoplasmatales archaeon SCGC AB-540-F20	58.252	3.51e-32	123
M9B2D_scaffold_1754_3	5715.4																		M23B	173-284	MER069741	52-162	4.3e-32		PF01551	Peptidase family M23
M9B2D_scaffold_73_14	5133.27
M9B2D_scaffold_268_3	4935.25	Energy conservation metabolism			arCOG00636	3.5e-99	331.3	Hydrogenase expression formation protein	HypE	Hydrogenase maturation factor	COG0309	O	KYH40488.1	hydrogenase	Candidatus Bathyarchaeota archaeon B26-1	50	6.93e-113	339
M9B2D_scaffold_1532_2	4906.14	Other functions			arCOG03585	1.6e-82	276.7	transposase IS116 IS110 IS902 family	-	Transposase	COG3547	L	WP_049677227.1	IS110 family transposase	Desulfocarbo indianensis	53.636	1.1e-124	369
M9B2D_scaffold_1754_2	4724.94	Other functions	K01933	purM; phosphoribosylformylglycinamidine cyclo-ligase [EC:6.3.3.1]	arCOG00639	1.7e-88	296.1	phosphoribosylaminoimidazole synthetase (EC 6.3.3.1)	PurM	Phosphoribosylaminoimidazole (AIR) synthetase	COG0150	F	KPK45484.1	phosphoribosylaminoimidazole synthetase	Nitrospira bacterium SM23_35	59.412	1.2e-145	423
M9B2D_scaffold_81_13	4365.3	Other functions			arCOG01350	3.4e-115	384.3	ATP-NAD AcoX kinase	-	Predicted inorganic polyphosphate/ATP-NAD kinase	COG3199	S	WP_007314709.1	ATP-NAD kinase	Methanolinea tarda	44.809	8.69e-105	322
M9B2D_scaffold_51_2	4215.92																		C25	257-524	MER002599	7-278	2.2e-43	extracellular	PF01364	Peptidase family C25
M9B2D_scaffold_83_12	4017.34	Other functions			arCOG03991	3.5e-19	67.7	Carbohydrate binding family 6	-	PKD repeats containing protein	COG3291	M	EMR75372.1	PDK repeat-containing protein	Thermoplasmatales archaeon SCGC AB-540-F20	40.092	3.43e-28	127	M09B	215-302	MER005663	29-126	2.3e-13	extracellular	PF00801	PKD domain
M9B2D_scaffold_175_7	3988.44	Other functions	K03215	rumA; 23S rRNA (uracil1939-C5)-methyltransferase [EC:2.1.1.190]	arCOG00122	3.8e-53	180.1	23S rRNA (uracil-5-)-methyltransferase	TrmA	tRNA (uracil-54, C5)-methyltransferase	COG2265	J	KWT82088.1	23S rRNA (uracil-5-)-methyltransferase	Nitrospirae bacterium HCH-1	41.299	5e-108	333
M9B2D_scaffold_79_5	3885.94	Other functions	K03231	EEF1A; elongation factor 1-alpha	arCOG01561	7.7e-203	673.2	This protein promotes the GTP-dependent binding of aminoacyl-tRNA to the A-site of ribosomes during protein biosynthesis (By similarity)	TEF1	Translation elongation factor EF-1 alpha, GTPase	COG5256	J	KYK34694.1	elongation factor 1-alpha	Thermoplasmatales archaeon SG8-52-3	87.119	0	779
M9B2D_scaffold_1272_2	3655.34	Other functions	K04042	glmU; bifunctional UDP-N-acetylglucosamine pyrophosphorylase / Glucosamine-1-phosphate N-acetyltransferase [EC:2.7.7.23 2.3.1.157]	arCOG00666	1.7e-86	290.2	Nucleotidyl transferase	GCD1	N-acetylglucosamine-1-phosphate uridyltransferase	COG1208	M	WP_013413210.1	glucose-1-phosphate thymidylyltransferase	Methanothermus fervidus	37.85	4.66e-92	294
M9B2D_scaffold_1994_3	3538.68	Other functions			arCOG02595	3.5e-38	130.8	Response regulator receiver	OmpR	REC domain	COG0745	T	WP_006002969.1	response regulator receiver protein	Desulfuromonas acetoxidans	39.693	2.63e-115	354
M9B2D_scaffold_2612_3	3319.72	Other functions			arCOG02492	4.6e-96	322	Cell surface protein	-	Secreted protein, with PKD repeat domain	COG3291	G	EMR74563.1	WD40-like repeat-containing protein	Thermoplasmatales archaeon SCGC AB-540-F20	50.127	4.57e-103	330
M9B2D_scaffold_388_4	2985.96
M9B2D_scaffold_168_1	2897.53	Other functions	K03657	uvrD, pcrA; DNA helicase II / ATP-dependent DNA helicase PcrA [EC:3.6.4.12]	arCOG00787	7.8e-72	242.1	UvrD REP helicase	-	UvrD/Rep family helicase fused to exonuclease family domain	COG2887	L	KWT91661.1	ATP-dependent DNA helicase PcrA	Nitrospirae bacterium HCH-1	49.74	0	604
M9B2D_scaffold_547_2	2852.8	Wood-Ljungdahl pathway	K00200	fwdA, fmdA; formylmethanofuran dehydrogenase subunit A [EC:1.2.99.5]	arCOG04461	6.1e-200	664.4	formylmethanofuran dehydrogenase, subunit a	FwdA	Formylmethanofuran dehydrogenase subunit A	COG1229	C	WP_048056259.1	formylmethanofuran dehydrogenase subunit A	Methanocaldococcus fervens	45.017	3.19e-173	511
M9B2D_scaffold_1239_1	2713.18
M9B2D_scaffold_3510_2	2691.23	Other functions	K02660	pilJ; twitching motility protein PilJ	arCOG02322	2.7e-60	204.2	Methyl-accepting chemotaxis sensory transducer	ResE	HAMP domain	COG2770	T	WP_020675985.1	methyl-accepting chemotaxis protein	Geopsychrobacter electrodiphilus	40.032	5.51e-140	430
M9B2D_scaffold_161_3	2558.74																		C25	349-506	MER001351	103-249	4.2e-10	extracellular	PF08126	Propeptide_C25
M9B2D_scaffold_417_1	2386.2
M9B2D_scaffold_250_2	1747.04	Other functions	K17686	copA, ATP7; Cu+-exporting ATPase [EC:3.6.3.54]	arCOG01576	1.1e-289	962.9	heavy metal translocating P-type ATPase	ZntA	Cation transport ATPase	COG2217	P	WP_067049245.1	ATPase P	Methanofollis ethanolicus	44.893	0	741
M9B2D_scaffold_30_61	1693.67
M9B2D_scaffold_1083_1	1136.83
M11B2D_scaffold_991_2	262269	Other functions	K13993	HSP20; HSP20 family protein	arCOG01833	1e-45	155.3	Heat shock protein	IbpA	Molecular chaperone (HSP20 family)	COG0071	O	KPV62629.1	Small heat shock protein HSP16.5	Candidatus Bathyarchaeota archaeon BA2	46	6.14e-34	127
M11B2D_scaffold_478_4	103958	Other functions	K02600	nusA; N utilization substance protein A	arCOG01760	1.1e-40	138.1	NusA family KH domain protein	NusA	Transcription elongation factor	COG0195	K	KYK22033.1	NusA family KH domain protein	Thermoplasmatales archaeon SM1-50	87.943	3.39e-86	256
M11B2D_scaffold_2181_1	55357.5	Other functions			arCOG01695	1.6e-112	376.5	Fibronectin-binding A domain protein	-	Predicted component of the ribosome quality control (RQC) complex, YloA/Tae2 family, contains fibronectin-binding (FbpA) and DUF814 domains	COG1293	K	EMR75390.1	putative RNA-binding protein, snRNP like protein	Thermoplasmatales archaeon SCGC AB-540-F20	57.286	2.39e-159	471
M11B2D_scaffold_542_7	50210.9	Other functions			arCOG07581	1.1e-06	26.8	PKD domain containing protein	-	Glycosyl hydrolase family 18, contains cellulose binding domain	COG3325	G	ENO12468.1	PKD domain protein	Thermoplasmatales archaeon SCGC AB-539-C06	38.674	1.14e-31	126	C25	1-83	MER002270	269-351	3.3e-19		PF03785	Peptidase family C25, C terminal ig-like domain
M11B2D_scaffold_292_6	38745.4	Other functions			02TB6	1.2e-20	72.2	PKD domain				S	AMV71794.1	type IV pilus assembly protein PilY	Desulfuromonas sp. DDH964	53.846	1.11e-28	128
M11B2D_scaffold_242_4	36092.9	Energy conservation metabolism			arCOG01547	3.9e-158	526.6	NADH dehydrogenase	HycE	Ni,Fe-hydrogenase III large subunit and subunit G	COG3261	C	KYK22920.1	NADH dehydrogenase	Thermoplasmatales archaeon SM1-50	83.088	0	727
M11B2D_scaffold_622_2	35231.5	Other functions			arCOG03561	3.9e-10	38.5	NHL repeat containing protein	-	Secreted protein with beta-propeller repeat domain	COG3391	S	WP_051880966.1	T9SS C-terminal target domain-containing protein	Mangrovimonas yunxiaonensis	44.928	6.22e-44	173
M11B2D_scaffold_1615_3	35147.6	Other functions			arCOG05395	1.9e-62	210.8	Formiminotransferase-cyclodeaminase	FtcD	Formiminotetrahydrofolate cyclodeaminase	COG3404	E	KYK22106.1	methenyltetrahydrofolate cyclohydrolase	Thermoplasmatales archaeon SM1-50	76.555	8.42e-111	324
M11B2D_scaffold_313_10	32950.9	Other functions	K03124	TFIIB, GTF2B, SUA7, tfb; transcription initiation factor TFIIB	arCOG01981	1e-103	346.8	Stabilizes TBP binding to an archaeal box-A promoter. Also responsible for recruiting RNA polymerase II to the pre- initiation complex (DNA-TBP-TFIIB) (By similarity)	SUA7	Transcription initiation factor TFIIB, Brf1 subunit/Transcription initiation factor TFIIB	COG1405	K	KYK20750.1	transcription initiation factor IIB	Thermoplasmatales archaeon SM1-50	100	3.88e-157	446
M11B2D_scaffold_480_3	29882.6	Other functions	K01961	accC; acetyl-CoA carboxylase, biotin carboxylase subunit [EC:6.4.1.2 6.3.4.14]	arCOG01590	1.5e-204	679.4	Pyruvate carboxylase, subunit A	AccC	Biotin carboxylase	COG0439	I	KYK24956.1	pyruvate carboxylase subunit A	Thermoplasmatales archaeon SM1-50	93.509	0	933
M11B2D_scaffold_435_3	28945.1
M11B2D_scaffold_1126_1	26360.7	Other functions	K03529	smc; chromosome segregation protein	arCOG00371	2.4e-220	733.6	Required for chromosome condensation and partitioning (By similarity)	Smc	Chromosome segregation ATPase	COG1196	D	WP_026069021.1	chromosome segregation protein SMC	Methanomassiliicoccus luminyensis	37.145	0	730
M11B2D_scaffold_568_2	25306.3
M11B2D_scaffold_792_1	23848.1																		C25	325-495	MER001351	103-264	2.7e-12		PF01364	Peptidase family C25
M11B2D_scaffold_783_4	22922.4
M11B2D_scaffold_313_4	19735.3	Other functions	K00605	gcvT, AMT; aminomethyltransferase [EC:2.1.2.10]	arCOG00756	6.9e-122	406.7	The glycine cleavage system catalyzes the degradation of glycine (By similarity)	GcvT	Glycine cleavage system T protein (aminomethyltransferase)	COG0404	E	WP_006930628.1	glycine cleavage system protein T	Caldithrix abyssi	47.354	1.2e-104	321
M11B2D_scaffold_2306_3	19072.3	Other functions	K03531	ftsZ; cell division protein FtsZ	arCOG02201	2.1e-157	523.2	Essential cell division protein that forms a contractile ring structure (Z ring) at the future cell division site. The regulation of the ring assembly controls the timing and the location of cell division. One of the functions of the FtsZ ring is to recruit other cell division proteins to the septum to produce a new cell wall between the dividing cells. Binds GTP and shows GTPase activity (By sim…	FtsZ	Cell division GTPase	COG0206	D	KYK21880.1	cell division protein FtsZ	Thermoplasmatales archaeon SM1-50	97.746	0	700
M11B2D_scaffold_421_3	18406.5	Other functions	K00973	E2.7.7.24, rfbA, rffH; glucose-1-phosphate thymidylyltransferase [EC:2.7.7.24]	arCOG00666	2.2e-93	312.9	Nucleotidyl transferase	GCD1	N-acetylglucosamine-1-phosphate uridyltransferase	COG1208	M	ENO11890.1	UDP-N-acetylglucosamine diphosphorylase/glucosamine-1-phosphate N-acetyltransferase	Thermoplasmatales archaeon SCGC AB-539-C06	64.051	0	523
M11B2D_scaffold_1007_2	13643.2
M11B2D_scaffold_622_3	12926.4	Other functions	K03330	gatE; glutamyl-tRNA(Gln) amidotransferase subunit E [EC:6.3.5.7]	arCOG01719	1e-153	512.4	Allows the formation of correctly charged Gln-tRNA(Gln) through the transamidation of misacylated Glu-tRNA(Gln) in organisms which lack glutaminyl-tRNA synthetase. The reaction takes place in the presence of glutamine and ATP through an activated gamma-phospho-Glu-tRNA(Gln). The gatDE system is specific for glutamate and does not act on aspartate (By similarity)	GatE	Archaeal Glu-tRNAGln amidotransferase subunit E (contains GAD domain)	COG2511	J	WP_021653194.1	glutamyl-tRNA(Gln) amidotransferase subunit E	Clostridiales bacterium oral taxon 876	40.106	1.4e-132	410
M11B2D_scaffold_247_1	12489	Other functions			arCOG03561	4.3e-08	31.7	NHL repeat containing protein	-	Secreted protein with beta-propeller repeat domain	COG3391	S	KYK23166.1	hypothetical protein AYK25_02175	Thermoplasmatales archaeon SM1-50	87.925	0	1058
M11B2D_scaffold_2177_1	12159.8	Other functions			arCOG00702	3.4e-19	67.6	Peptidase S8 and S53 subtilisin kexin sedolisin	AprE	Subtilisin-like serine protease	COG1404	O	AEI65188.1	S8 family peptidase	Myxococcus fulvus HW-1	46.299	7.63e-153	467	S08A	317-603	MER016991	75-354	6e-10		PF00082	Subtilase family
M11B2D_scaffold_633_1	11847.5	Other functions	K01952	purL, PFAS; phosphoribosylformylglycinamidine synthase [EC:6.3.5.3]	arCOG00641	4.5e-247	821.6	Phosphoribosylformylglycinamidine synthase II	PurL	Phosphoribosylformylglycinamidine (FGAM) synthase, synthetase domain	COG0046	F	KYK23430.1	phosphoribosylformylglycinamidine synthase	Thermoplasmatales archaeon SM1-50	91.948	0	1194
M11B2D_scaffold_496_3	11771.9	Other functions			arCOG03607	1e-60	205.5	adhesin-like protein with cysteine protease domain	-	Cysteine protease, C1A family	COG4870	O	EMR74663.1	Peptidase C1A, papain C-terminal	Thermoplasmatales archaeon SCGC AB-540-F20	59.683	0	666	C01A	103-292	MER081835	63-244	5.9e-16	extracellular	PF00112	Papain family cysteine protease
M11B2D_scaffold_102_5	11569	Other functions	K02470	gyrB; DNA gyrase subunit B [EC:5.99.1.3]	arCOG04371	0	1054.5	DNA gyrase negatively supercoils closed circular double- stranded DNA in an ATP-dependent manner and also catalyzes the interconversion of other topological isomers of double-stranded DNA rings, including catenanes and knotted rings (By similarity)	GyrB	Type IIA topoisomerase (DNA gyrase/topo II, topoisomerase IV), B subunit	COG0187	L	KYK20128.1	DNA topoisomerase IV subunit B	Thermoplasmatales archaeon SM1-50	93.721	0	1238
M11B2D_scaffold_139_6	11425.7	Other functions	K03167	top6B; DNA topoisomerase VI subunit B [EC:5.99.1.3]	arCOG01165	1.6e-219	729.8	DNA topoisomerase VI subunit B	-	DNA topoisomerase VI, subunit B	COG1389	L	KYK20490.1	DNA topoisomerase	Thermoplasmatales archaeon SM1-50	93.761	0	1100
M11B2D_scaffold_1312_1	11355.4
M11B2D_scaffold_698_2	11166.4	Ethanol fermentation	K01895	ACSS, acs; acetyl-CoA synthetase [EC:6.2.1.1]	arCOG01529	6.7e-291	965.4	synthetase	Acs	Acyl-coenzyme A synthetase/AMP-(fatty) acid ligase	COG0365	I	EMR73471.1	acetyl-coenzyme A synthetase	Thermoplasmatales archaeon SCGC AB-539-N05	78.923	0	1101
M11B2D_scaffold_512_1	7988.09	Other functions			02U0M	1.5e-29	102.5	PKD domain containing protein				S	EMR75540.1	F5/8 type C domain-containing protein	Thermoplasmatales archaeon SCGC AB-540-F20	43.115	1.32e-117	419	M09B	921-977	MER005663	66-124	4.3e-09		PF00801	PKD domain
M11B2D_scaffold_323_2	7215.05
